# Supplementary material for: Development of polymorphic microsatellite markers by using de novo transcriptome assembly of Calanthe masuca and C. sinica (Orchidaceae)
Source: BMC Genomics. 2018 Nov 6;19:800. doi: 10.1186/s12864-018-5161-4 (PMC6219035; doi:10.1186/s12864-018-5161-4)
Supplement: Supplementary file 2 — Table S2. List of Reciprocal Best Hits of C. masuca and C. sinica. (XLSX 741 kb) [file 12864_2018_5161_MOESM2_ESM.xlsx]

## Sheet: best_hits
Additional file 2: Table S2. List of Reciprocal Best Hits of C. masuca and C. sinica
No.	C.sinica	C.masuca
1	c20998_g1	c16248_g1
2	c50358_g1	c31209_g1
3	c57792_g1	c18044_g1
4	c35151_g1	c5386_g1
5	c35816_g1	c435_g1
6	c23601_g1	c28113_g1
7	c29971_g1	c17001_g1
8	c34655_g1	c34803_g1
9	c34655_g2	c38340_g1
10	c37726_g1	c17249_g1
11	c27424_g1	c36363_g1
12	c38584_g2	c12075_g1
13	c35400_g1	c20697_g1
14	c20494_g1	c9744_g1
15	c47703_g1	c39646_g1
16	c16878_g1	c15237_g1
17	c28667_g1	c5540_g1
18	c9736_g1	c6152_g1
19	c29364_g1	c11634_g1
20	c35595_g1	c14793_g1
21	c34833_g1	c17023_g1
22	c60294_g1	c29409_g1
23	c31283_g1	c18841_g1
24	c5380_g1	c9652_g1
25	c20824_g1	c7084_g1
26	c19487_g1	c32643_g1
27	c30698_g1	c16452_g1
28	c48215_g1	c30331_g1
29	c55298_g1	c33885_g1
30	c18712_g1	c14839_g1
31	c36014_g1	c23856_g1
32	c35192_g1	c33878_g1
33	c31957_g1	c13629_g1
34	c31540_g1	c1298_g1
35	c34902_g1	c33605_g1
36	c34902_g3	c28052_g1
37	c51733_g1	c13021_g1
38	c38649_g1	c14323_g1
39	c39725_g1	c18852_g1
40	c26543_g1	c19332_g1
41	c35691_g1	c4783_g1
42	c33068_g1	c8653_g1
43	c36457_g1	c15352_g1
44	c36435_g1	c19451_g1
45	c49273_g1	c36921_g1
46	c60100_g1	c38779_g1
47	c23449_g1	c2167_g1
48	c45629_g1	c39447_g1
49	c33346_g1	c39555_g1
50	c12968_g1	c39152_g1
51	c26694_g1	c20390_g1
52	c10292_g1	c8975_g1
53	c17837_g1	c38759_g1
54	c64696_g1	c27813_g1
55	c7352_g1	c17404_g1
56	c31905_g1	c12544_g1
57	c28904_g1	c15473_g1
58	c15432_g1	c10828_g1
59	c29870_g1	c11509_g1
60	c33668_g2	c11417_g1
61	c33668_g1	c16681_g1
62	c51864_g1	c31411_g1
63	c50392_g1	c30909_g1
64	c30395_g1	c3303_g1
65	c58330_g1	c40124_g1
66	c20095_g1	c33705_g1
67	c25060_g1	c27896_g1
68	c15236_g1	c17229_g1
69	c46056_g1	c11169_g1
70	c1025_g1	c6411_g2
71	c33791_g1	c25850_g1
72	c54471_g1	c22085_g1
73	c23902_g1	c1310_g1
74	c3030_g1	c8812_g1
75	c36635_g1	c20805_g1
76	c39118_g3	c41067_g1
77	c39118_g1	c19724_g2
78	c19806_g1	c21718_g1
79	c29274_g1	c14929_g1
80	c38047_g1	c30579_g1
81	c32234_g1	c16533_g1
82	c38280_g5	c2970_g1
83	c38280_g4	c12671_g2
84	c38280_g3	c21730_g1
85	c38280_g2	c22783_g1
86	c38280_g1	c15105_g1
87	c56481_g1	c13469_g1
88	c18927_g1	c17141_g1
89	c25791_g1	c15650_g1
90	c63707_g1	c13973_g1
91	c34446_g2	c11536_g1
92	c34446_g1	c40192_g1
93	c69533_g1	c31185_g1
94	c27958_g1	c22507_g1
95	c34077_g1	c12567_g1
96	c41610_g1	c39321_g1
97	c46273_g1	c30717_g1
98	c27442_g1	c25290_g1
99	c20729_g1	c32580_g1
100	c4996_g1	c32344_g1
101	c36816_g1	c16722_g1
102	c71364_g1	c30024_g1
103	c28677_g1	c18523_g1
104	c30769_g1	c13735_g1
105	c29204_g1	c9488_g1
106	c32145_g2	c10405_g1
107	c32145_g1	c25075_g1
108	c31293_g1	c14026_g1
109	c51947_g1	c24852_g1
110	c37806_g1	c20088_g3
111	c37806_g2	c20088_g1
112	c32077_g1	c10877_g1
113	c30275_g1	c33803_g1
114	c18550_g1	c39998_g1
115	c39659_g1	c21236_g1
116	c39659_g2	c34568_g1
117	c50735_g1	c31573_g1
118	c39116_g1	c7289_g1
119	c29894_g1	c13646_g1
120	c54548_g1	c29514_g1
121	c15202_g1	c1399_g1
122	c18174_g1	c19695_g1
123	c32562_g1	c14870_g1
124	c38683_g1	c312_g1
125	c38683_g6	c14731_g1
126	c9578_g1	c37510_g1
127	c39873_g2	c10928_g1
128	c69069_g1	c37139_g1
129	c68819_g1	c39114_g1
130	c20237_g1	c17450_g2
131	c17678_g1	c12049_g1
132	c31672_g2	c14640_g1
133	c31672_g1	c13166_g1
134	c37991_g1	c15778_g1
135	c27233_g1	c19835_g6
136	c52176_g1	c32817_g1
137	c43653_g1	c28849_g1
138	c3306_g1	c6072_g1
139	c37728_g5	c33796_g1
140	c22552_g1	c953_g1
141	c37728_g1	c19315_g1
142	c36755_g1	c19753_g1
143	c37728_g3	c30627_g1
144	c37728_g2	c16411_g1
145	c15740_g1	c22162_g1
146	c34881_g1	c19398_g1
147	c33975_g1	c31821_g1
148	c37687_g1	c20176_g1
149	c34560_g1	c40008_g1
150	c43950_g1	c40529_g1
151	c56799_g1	c2656_g1
152	c12634_g1	c15809_g1
153	c38518_g3	c32442_g1
154	c39784_g2	c19100_g1
155	c19941_g1	c23992_g1
156	c27892_g1	c39221_g1
157	c21615_g1	c20193_g1
158	c36886_g1	c4748_g1
159	c37319_g1	c32222_g1
160	c55115_g1	c40045_g1
161	c48433_g1	c34161_g1
162	c38126_g1	c20560_g1
163	c34273_g1	c15594_g1
164	c8201_g1	c5856_g1
165	c31933_g1	c17347_g1
166	c47940_g1	c37722_g1
167	c9407_g1	c20404_g1
168	c28196_g1	c20960_g4
169	c39914_g1	c21383_g1
170	c59509_g1	c5259_g1
171	c38288_g2	c20585_g1
172	c39240_g1	c21209_g1
173	c31105_g1	c11758_g1
174	c40004_g3	c36300_g1
175	c28520_g1	c15623_g1
176	c19630_g1	c8355_g1
177	c39744_g1	c18244_g2
178	c39744_g3	c23929_g1
179	c58056_g1	c24805_g1
180	c30839_g3	c29517_g1
181	c41280_g1	c38736_g1
182	c43417_g1	c24286_g1
183	c61487_g1	c6202_g1
184	c24651_g1	c7912_g1
185	c43080_g1	c41027_g1
186	c68494_g1	c26269_g1
187	c21511_g1	c10392_g1
188	c43091_g1	c37281_g1
189	c74495_g1	c28328_g1
190	c48383_g1	c4763_g1
191	c5334_g1	c31936_g1
192	c7042_g1	c34635_g1
193	c34668_g1	c17402_g1
194	c38031_g1	c20291_g1
195	c8822_g1	c986_g1
196	c12432_g1	c14241_g1
197	c26120_g1	c15010_g1
198	c22250_g1	c10401_g1
199	c34889_g1	c19508_g1
200	c13453_g1	c32853_g1
201	c52208_g1	c37181_g1
202	c33550_g1	c38837_g1
203	c35210_g1	c18307_g1
204	c43445_g1	c39823_g1
205	c26360_g1	c18524_g1
206	c38993_g5	c20687_g3
207	c38993_g3	c10751_g1
208	c37410_g1	c19850_g1
209	c31374_g1	c17101_g1
210	c37208_g1	c22655_g1
211	c14864_g1	c14260_g1
212	c63225_g1	c33105_g1
213	c16982_g1	c367_g1
214	c37401_g1	c18576_g1
215	c37401_g2	c13606_g1
216	c32837_g1	c23224_g1
217	c17771_g1	c2354_g1
218	c37985_g1	c20417_g1
219	c32792_g1	c17797_g1
220	c49999_g1	c32278_g1
221	c60256_g1	c33276_g1
222	c34009_g1	c18708_g1
223	c65305_g1	c2083_g1
224	c59055_g1	c26969_g1
225	c30654_g1	c15835_g1
226	c26136_g1	c15312_g1
227	c1084_g1	c13551_g1
228	c29086_g1	c13669_g1
229	c37713_g1	c5031_g1
230	c14901_g1	c30618_g1
231	c23412_g1	c26318_g1
232	c63885_g1	c32546_g1
233	c50367_g1	c37540_g1
234	c28518_g1	c26516_g1
235	c33892_g1	c11944_g1
236	c35869_g2	c13892_g1
237	c17389_g1	c11730_g1
238	c2848_g1	c26507_g1
239	c59446_g1	c30358_g1
240	c36228_g1	c16251_g1
241	c39428_g1	c10675_g1
242	c32213_g1	c12534_g1
243	c39902_g4	c26839_g1
244	c38039_g1	c14410_g1
245	c56054_g1	c29255_g1
246	c22167_g1	c12724_g1
247	c44169_g1	c29442_g1
248	c39256_g1	c20666_g1
249	c30137_g1	c23048_g1
250	c28273_g1	c13211_g1
251	c64395_g1	c13467_g1
252	c37763_g1	c17504_g1
253	c64982_g1	c32982_g1
254	c30045_g1	c17026_g1
255	c68867_g1	c35675_g1
256	c33750_g2	c16767_g2
257	c33558_g1	c17579_g1
258	c33558_g2	c13546_g1
259	c33750_g1	c37424_g1
260	c46180_g1	c18638_g1
261	c24033_g1	c4921_g1
262	c24669_g1	c6566_g1
263	c12359_g1	c29748_g1
264	c28019_g2	c7260_g1
265	c55735_g1	c18781_g1
266	c4622_g1	c21266_g2
267	c37200_g1	c7761_g2
268	c37200_g2	c16263_g1
269	c36800_g1	c14200_g2
270	c63981_g1	c23145_g1
271	c1230_g1	c30158_g1
272	c777_g1	c32385_g1
273	c36394_g1	c18634_g1
274	c69993_g1	c35789_g1
275	c39231_g3	c20642_g1
276	c32223_g1	c2259_g1
277	c18597_g1	c7088_g1
278	c31174_g1	c9302_g1
279	c37215_g1	c19970_g1
280	c67760_g1	c36638_g1
281	c11247_g1	c17698_g1
282	c40270_g1	c38378_g1
283	c20076_g1	c13833_g1
284	c50045_g1	c36657_g1
285	c18473_g1	c10047_g1
286	c30993_g1	c25995_g1
287	c36725_g1	c19745_g1
288	c16529_g1	c36377_g1
289	c37723_g1	c11891_g2
290	c64454_g1	c3545_g1
291	c40652_g1	c13327_g2
292	c29317_g1	c17508_g1
293	c57738_g1	c36738_g1
294	c26316_g1	c7526_g1
295	c34793_g1	c19432_g1
296	c37501_g1	c40835_g1
297	c41007_g1	c7472_g1
298	c15676_g1	c38574_g1
299	c20118_g1	c266_g1
300	c38917_g2	c31160_g1
301	c38917_g3	c11434_g1
302	c38917_g1	c4713_g1
303	c53702_g1	c29220_g1
304	c35861_g1	c15730_g1
305	c31708_g1	c10345_g1
306	c70982_g1	c39134_g1
307	c31910_g1	c3775_g1
308	c51208_g1	c28598_g1
309	c13828_g1	c3557_g1
310	c39592_g1	c21389_g1
311	c27558_g1	c20379_g1
312	c50533_g1	c38746_g1
313	c41851_g1	c2439_g1
314	c32035_g2	c25575_g1
315	c32035_g1	c29928_g1
316	c21763_g1	c2533_g1
317	c17527_g1	c31873_g1
318	c30599_g1	c15206_g1
319	c25474_g1	c261_g1
320	c29964_g1	c28775_g1
321	c29857_g1	c6688_g1
322	c26481_g1	c11498_g1
323	c37703_g1	c19854_g1
324	c38350_g1	c16071_g1
325	c38350_g2	c36205_g1
326	c35435_g1	c18018_g1
327	c53799_g1	c3975_g1
328	c32711_g1	c15712_g1
329	c35497_g1	c20447_g1
330	c27318_g1	c10449_g1
331	c25848_g1	c15000_g1
332	c26840_g1	c28998_g1
333	c11135_g1	c3318_g1
334	c26082_g1	c28698_g1
335	c37788_g1	c12788_g1
336	c35859_g1	c17489_g1
337	c57098_g1	c31845_g1
338	c29912_g1	c14333_g1
339	c13143_g1	c8183_g1
340	c38009_g3	c20965_g1
341	c30075_g1	c22544_g1
342	c35580_g2	c4756_g1
343	c35580_g1	c17865_g1
344	c38976_g1	c16379_g1
345	c37828_g1	c19138_g1
346	c37828_g2	c17894_g1
347	c70822_g1	c24742_g1
348	c35703_g1	c19609_g1
349	c39694_g1	c20398_g2
350	c29657_g1	c12816_g1
351	c27178_g1	c21577_g1
352	c37024_g1	c25062_g1
353	c19657_g1	c34576_g1
354	c55205_g1	c1729_g1
355	c71408_g1	c22340_g1
356	c26649_g1	c15329_g1
357	c41542_g1	c8834_g1
358	c52760_g1	c851_g1
359	c72366_g1	c23089_g1
360	c28577_g2	c32041_g1
361	c39609_g2	c20058_g2
362	c33424_g1	c17085_g1
363	c22741_g1	c33028_g1
364	c30527_g2	c16876_g1
365	c30141_g1	c15772_g1
366	c28643_g1	c11853_g1
367	c10089_g1	c39717_g1
368	c46452_g1	c28785_g1
369	c37648_g1	c22230_g1
370	c24823_g1	c38191_g1
371	c2013_g1	c3961_g1
372	c3180_g1	c34290_g1
373	c36500_g1	c19908_g1
374	c60211_g1	c24918_g1
375	c23132_g1	c12380_g1
376	c69445_g1	c34678_g1
377	c51699_g1	c10785_g1
378	c54758_g1	c34947_g1
379	c37254_g1	c8872_g1
380	c4672_g1	c19826_g3
381	c53218_g1	c40507_g1
382	c8454_g1	c37458_g1
383	c32099_g1	c23085_g1
384	c6567_g1	c27262_g1
385	c9979_g1	c25189_g1
386	c22516_g1	c34114_g1
387	c25838_g1	c12699_g1
388	c37740_g15	c15921_g1
389	c39076_g1	c13867_g2
390	c39076_g3	c20550_g2
391	c1638_g1	c121_g1
392	c36951_g1	c18979_g1
393	c30619_g1	c16152_g1
394	c69256_g1	c27179_g1
395	c33655_g1	c27457_g1
396	c8405_g1	c6932_g1
397	c39436_g2	c21543_g1
398	c37895_g2	c20875_g1
399	c35247_g1	c10766_g1
400	c33931_g1	c6877_g1
401	c24694_g1	c24328_g1
402	c8171_g1	c21647_g1
403	c28784_g1	c31794_g1
404	c30694_g1	c26353_g1
405	c70712_g1	c39458_g1
406	c37753_g2	c7552_g1
407	c37753_g1	c20273_g2
408	c33608_g1	c19800_g1
409	c34102_g1	c19880_g1
410	c27037_g1	c3448_g1
411	c24606_g1	c4824_g1
412	c52294_g1	c32611_g1
413	c18503_g1	c31824_g1
414	c39796_g1	c20299_g1
415	c51956_g1	c29579_g1
416	c18143_g1	c4283_g1
417	c37835_g1	c21430_g6
418	c26109_g1	c18385_g1
419	c52121_g1	c9676_g1
420	c39489_g1	c8102_g1
421	c28535_g1	c25108_g1
422	c41639_g1	c36053_g1
423	c65347_g1	c33062_g1
424	c74137_g1	c23244_g1
425	c25271_g1	c5406_g1
426	c55588_g1	c6301_g1
427	c24315_g1	c12283_g1
428	c34437_g1	c17505_g1
429	c53158_g1	c25056_g1
430	c40039_g3	c33004_g1
431	c38624_g3	c14822_g1
432	c35403_g1	c17988_g1
433	c23825_g1	c15783_g1
434	c40855_g1	c23129_g1
435	c56079_g1	c11850_g1
436	c24841_g1	c4990_g1
437	c37520_g2	c19803_g2
438	c37520_g1	c19803_g3
439	c37494_g2	c20903_g4
440	c28161_g2	c25318_g1
441	c7641_g1	c31243_g1
442	c8478_g1	c7832_g1
443	c37913_g9	c41408_g1
444	c33885_g1	c25433_g1
445	c37913_g1	c18462_g1
446	c37913_g2	c4098_g1
447	c37913_g5	c24317_g1
448	c37913_g7	c41402_g1
449	c33273_g1	c11635_g1
450	c63581_g1	c18419_g1
451	c20873_g1	c1303_g1
452	c39462_g1	c19900_g1
453	c64382_g1	c5527_g1
454	c69029_g1	c30278_g1
455	c18374_g1	c1233_g1
456	c6691_g1	c37386_g1
457	c37283_g1	c14704_g1
458	c29710_g1	c13471_g1
459	c12185_g1	c7672_g1
460	c30786_g1	c14417_g1
461	c52729_g1	c21593_g1
462	c43450_g1	c12343_g1
463	c30157_g1	c13683_g1
464	c12869_g1	c18070_g2
465	c36797_g1	c20599_g1
466	c18558_g1	c34985_g1
467	c938_g1	c7008_g1
468	c54528_g1	c30482_g1
469	c25990_g1	c26416_g1
470	c33167_g1	c16583_g1
471	c47975_g1	c31811_g1
472	c399_g1	c17056_g1
473	c18633_g1	c35123_g1
474	c13947_g1	c25541_g1
475	c33633_g1	c18328_g1
476	c63937_g1	c34012_g1
477	c22407_g1	c4515_g1
478	c6916_g1	c37138_g1
479	c36397_g1	c21908_g1
480	c45796_g1	c41127_g1
481	c33706_g1	c19285_g1
482	c30092_g1	c16543_g1
483	c36137_g1	c18811_g1
484	c9719_g1	c34453_g1
485	c55238_g1	c32682_g1
486	c34776_g2	c15678_g2
487	c43121_g1	c21795_g1
488	c4425_g1	c4829_g1
489	c35733_g2	c17824_g1
490	c43495_g1	c26378_g1
491	c6801_g1	c11324_g1
492	c9416_g1	c2144_g1
493	c28169_g1	c12414_g1
494	c38861_g1	c1484_g1
495	c38861_g2	c24213_g1
496	c32968_g1	c18112_g1
497	c33398_g1	c14101_g1
498	c34950_g2	c6316_g1
499	c34950_g1	c21289_g1
500	c29413_g3	c34916_g1
501	c12030_g1	c16356_g1
502	c29413_g1	c27678_g1
503	c32388_g1	c18324_g1
504	c38421_g1	c18062_g1
505	c63589_g1	c39135_g1
506	c39166_g1	c1407_g1
507	c34175_g1	c16425_g1
508	c58071_g1	c22883_g1
509	c833_g1	c32751_g1
510	c31874_g1	c25632_g1
511	c49995_g1	c39201_g1
512	c38784_g1	c20964_g1
513	c33096_g1	c25431_g1
514	c35934_g1	c15585_g1
515	c36139_g1	c2342_g1
516	c36574_g1	c15515_g1
517	c38955_g1	c22731_g1
518	c38955_g3	c20254_g1
519	c31616_g1	c17454_g1
520	c15883_g1	c30469_g1
521	c56240_g1	c27011_g1
522	c20939_g1	c17793_g1
523	c33789_g1	c2333_g1
524	c39222_g1	c20477_g1
525	c38492_g1	c20493_g1
526	c31840_g1	c15050_g1
527	c36988_g1	c19283_g1
528	c29957_g1	c17521_g1
529	c86_g2	c2241_g1
530	c23752_g2	c11117_g1
531	c70090_g1	c30057_g1
532	c37366_g1	c17626_g1
533	c4740_g1	c35423_g1
534	c32125_g1	c24826_g1
535	c48175_g1	c41328_g1
536	c18337_g1	c17163_g1
537	c31997_g1	c14835_g1
538	c23158_g1	c14214_g1
539	c20009_g1	c24247_g1
540	c17088_g1	c9580_g1
541	c39671_g1	c21134_g1
542	c29101_g1	c32367_g1
543	c16965_g1	c23430_g1
544	c35469_g2	c15742_g1
545	c32783_g1	c17445_g1
546	c58858_g1	c12996_g1
547	c33117_g1	c13011_g1
548	c23037_g1	c36644_g1
549	c60452_g1	c40553_g1
550	c25251_g2	c36597_g1
551	c3153_g1	c21703_g1
552	c2522_g1	c8180_g1
553	c36756_g1	c20824_g1
554	c36756_g2	c20101_g1
555	c43028_g1	c24508_g1
556	c39719_g1	c13552_g1
557	c47625_g1	c8210_g1
558	c60942_g1	c7128_g1
559	c34986_g1	c7654_g1
560	c34446_g3	c17677_g1
561	c31806_g1	c17455_g1
562	c38182_g2	c21199_g3
563	c57707_g1	c12837_g1
564	c4064_g1	c29548_g1
565	c32357_g2	c27420_g1
566	c28833_g1	c13456_g1
567	c28128_g1	c6611_g1
568	c33718_g1	c542_g1
569	c31005_g1	c28444_g1
570	c53052_g1	c28491_g1
571	c14049_g1	c23602_g1
572	c2940_g1	c14879_g1
573	c58276_g1	c32820_g1
574	c38209_g2	c10842_g1
575	c38209_g3	c8733_g1
576	c38209_g4	c30210_g1
577	c38209_g5	c8416_g1
578	c42144_g1	c33340_g1
579	c35796_g1	c19384_g1
580	c29403_g1	c8201_g1
581	c12480_g1	c24187_g1
582	c23696_g1	c17357_g1
583	c1476_g1	c40855_g1
584	c30348_g1	c29585_g1
585	c51977_g1	c40405_g1
586	c39035_g1	c21233_g1
587	c34217_g1	c19139_g1
588	c69722_g1	c37749_g1
589	c4272_g1	c14889_g2
590	c34742_g2	c17285_g1
591	c31183_g1	c24117_g1
592	c32621_g1	c38711_g1
593	c6467_g1	c38278_g1
594	c30454_g1	c26742_g1
595	c33283_g2	c27702_g1
596	c72730_g1	c29354_g1
597	c38118_g1	c25064_g1
598	c32244_g1	c8444_g1
599	c39292_g2	c20606_g1
600	c59185_g1	c17415_g1
601	c53281_g1	c40104_g1
602	c63600_g1	c38159_g1
603	c68893_g1	c37593_g1
604	c17501_g1	c10476_g2
605	c4323_g1	c41145_g1
606	c15605_g1	c25109_g1
607	c33816_g1	c20045_g1
608	c21810_g1	c27315_g1
609	c26815_g1	c3173_g1
610	c37540_g1	c19097_g1
611	c21699_g1	c38505_g1
612	c24988_g1	c22916_g1
613	c35386_g1	c24869_g1
614	c10004_g1	c38432_g1
615	c11455_g1	c25074_g1
616	c39649_g1	c17092_g1
617	c39649_g3	c17985_g2
618	c39649_g2	c17985_g1
619	c39649_g5	c10279_g2
620	c29878_g1	c8463_g1
621	c39583_g3	c10468_g1
622	c30643_g1	c14674_g1
623	c59851_g1	c22794_g1
624	c70956_g1	c22222_g1
625	c37824_g1	c8731_g1
626	c37824_g3	c37216_g1
627	c34719_g1	c7639_g1
628	c18569_g1	c30385_g1
629	c31814_g3	c32373_g1
630	c27153_g1	c28145_g1
631	c41448_g1	c5905_g1
632	c31814_g4	c26448_g1
633	c3459_g1	c23303_g1
634	c39837_g2	c7225_g1
635	c34666_g1	c15098_g1
636	c46342_g1	c38024_g1
637	c39395_g1	c21469_g2
638	c41968_g1	c26768_g1
639	c43013_g1	c23272_g1
640	c69094_g1	c19552_g1
641	c32540_g1	c18590_g1
642	c23350_g1	c7243_g1
643	c23873_g1	c11863_g1
644	c38345_g1	c19817_g1
645	c34032_g1	c41204_g1
646	c31040_g2	c22799_g1
647	c31882_g1	c11467_g1
648	c39681_g6	c14637_g1
649	c39681_g3	c7993_g1
650	c39681_g2	c14927_g1
651	c18259_g1	c29014_g1
652	c17004_g1	c27867_g1
653	c17004_g2	c35081_g1
654	c30689_g1	c14503_g1
655	c72062_g1	c36156_g1
656	c65745_g1	c21533_g2
657	c25079_g1	c12946_g1
658	c46139_g1	c40291_g1
659	c36160_g1	c18932_g1
660	c28765_g1	c18223_g1
661	c25868_g1	c17884_g1
662	c32453_g1	c17091_g1
663	c32731_g1	c20248_g1
664	c28402_g2	c10754_g1
665	c28402_g3	c7507_g1
666	c37483_g2	c10656_g1
667	c37483_g1	c18226_g1
668	c59621_g1	c29391_g1
669	c4723_g1	c25885_g1
670	c37341_g1	c28920_g1
671	c67150_g1	c38256_g1
672	c32193_g1	c36291_g1
673	c21691_g1	c19737_g1
674	c52179_g1	c2069_g1
675	c7961_g1	c36790_g1
676	c11465_g1	c7860_g1
677	c24480_g1	c21851_g1
678	c40079_g3	c21547_g2
679	c31217_g1	c19635_g1
680	c21684_g1	c7115_g1
681	c57746_g1	c37913_g1
682	c28600_g1	c3512_g1
683	c32910_g2	c21017_g1
684	c697_g1	c1060_g1
685	c38992_g2	c20937_g1
686	c58284_g1	c13632_g1
687	c64551_g1	c11585_g1
688	c37848_g1	c20271_g1
689	c28201_g1	c12165_g1
690	c11153_g1	c38492_g1
691	c31760_g1	c5125_g1
692	c14407_g1	c33982_g1
693	c14250_g1	c14222_g1
694	c44625_g1	c39276_g1
695	c21806_g1	c8163_g1
696	c51822_g1	c6064_g1
697	c60573_g1	c39511_g1
698	c19289_g1	c37518_g1
699	c15584_g1	c32043_g1
700	c32207_g1	c11175_g1
701	c25766_g2	c26490_g1
702	c25766_g1	c21414_g3
703	c33567_g2	c40631_g1
704	c35960_g1	c22232_g1
705	c39641_g1	c12938_g1
706	c37630_g1	c21136_g1
707	c39641_g2	c21299_g1
708	c26255_g1	c25372_g1
709	c43546_g1	c27464_g1
710	c15974_g1	c10884_g1
711	c8728_g1	c2580_g1
712	c11686_g1	c1990_g1
713	c17106_g1	c40911_g1
714	c18399_g1	c10516_g1
715	c39331_g1	c6974_g1
716	c4847_g1	c24188_g1
717	c10215_g2	c15963_g1
718	c31654_g1	c5601_g1
719	c26894_g1	c22426_g1
720	c24689_g2	c8803_g2
721	c62557_g1	c30812_g1
722	c35512_g1	c11310_g1
723	c39847_g1	c20330_g2
724	c39847_g3	c15366_g1
725	c32739_g1	c14904_g1
726	c37517_g1	c26211_g1
727	c4135_g1	c3823_g1
728	c28422_g1	c17660_g1
729	c30837_g1	c18199_g1
730	c26143_g1	c19368_g1
731	c37604_g1	c21655_g1
732	c37604_g2	c15006_g1
733	c69684_g1	c32226_g1
734	c37666_g1	c2024_g1
735	c62356_g1	c23468_g1
736	c29737_g1	c15275_g1
737	c24251_g2	c13934_g1
738	c60700_g1	c31553_g1
739	c39248_g1	c19043_g1
740	c30044_g1	c13796_g1
741	c31909_g1	c13639_g1
742	c29699_g1	c16014_g1
743	c23090_g1	c9199_g1
744	c35083_g1	c18446_g1
745	c13049_g1	c39411_g1
746	c70387_g1	c33990_g1
747	c36439_g1	c17067_g1
748	c37840_g2	c36429_g1
749	c37840_g3	c14453_g1
750	c48001_g1	c40592_g1
751	c37840_g6	c21051_g3
752	c37840_g4	c41245_g1
753	c37840_g5	c9533_g1
754	c41592_g1	c11732_g1
755	c34025_g1	c25738_g1
756	c31768_g1	c22318_g1
757	c39960_g6	c30702_g1
758	c37170_g1	c17167_g1
759	c28062_g1	c24807_g1
760	c37567_g1	c13516_g1
761	c30614_g1	c18064_g1
762	c26503_g1	c19399_g1
763	c27983_g1	c9195_g1
764	c57978_g1	c37899_g1
765	c67502_g1	c40909_g1
766	c29200_g1	c14303_g1
767	c60759_g1	c35358_g1
768	c37444_g1	c19933_g1
769	c37015_g2	c2421_g1
770	c15553_g1	c3822_g1
771	c58771_g1	c17185_g1
772	c31487_g1	c10292_g1
773	c362_g1	c770_g1
774	c33959_g1	c1024_g1
775	c38155_g1	c23621_g1
776	c31833_g1	c22876_g1
777	c41135_g1	c35352_g1
778	c35839_g1	c36805_g1
779	c41584_g1	c9134_g1
780	c20997_g1	c6073_g1
781	c35893_g1	c16397_g1
782	c25503_g1	c2236_g1
783	c1150_g1	c27453_g1
784	c32552_g1	c33284_g1
785	c39283_g1	c16781_g1
786	c69115_g1	c19347_g1
787	c37646_g1	c18299_g1
788	c39519_g1	c19546_g1
789	c33290_g1	c16922_g1
790	c25985_g1	c10154_g1
791	c23951_g1	c16310_g1
792	c16080_g1	c12448_g1
793	c38020_g1	c21820_g1
794	c42866_g1	c8962_g1
795	c29806_g1	c17554_g1
796	c33057_g1	c14462_g1
797	c36145_g1	c4129_g1
798	c19016_g2	c9603_g1
799	c47361_g1	c23312_g1
800	c38959_g1	c20058_g1
801	c32286_g1	c16871_g1
802	c72270_g1	c9646_g1
803	c61825_g1	c26012_g1
804	c49350_g1	c37802_g1
805	c17380_g1	c3490_g1
806	c6034_g1	c9909_g1
807	c32690_g1	c17769_g1
808	c37331_g1	c8839_g1
809	c29925_g2	c38233_g1
810	c35624_g1	c18810_g1
811	c4808_g1	c21798_g1
812	c33104_g1	c4449_g1
813	c35646_g1	c15829_g1
814	c32565_g1	c17678_g1
815	c30589_g1	c19774_g1
816	c15210_g1	c24772_g1
817	c17523_g1	c28333_g1
818	c34728_g1	c23569_g1
819	c63779_g1	c39866_g1
820	c38537_g1	c20073_g1
821	c73292_g1	c29104_g1
822	c52852_g1	c37668_g1
823	c28414_g1	c26661_g1
824	c11551_g1	c7821_g1
825	c22181_g1	c11837_g1
826	c31891_g1	c17538_g1
827	c38235_g2	c25742_g1
828	c38235_g1	c38416_g1
829	c41703_g1	c37948_g1
830	c34970_g1	c25331_g1
831	c38841_g1	c14371_g1
832	c7106_g1	c36101_g1
833	c23407_g1	c35167_g1
834	c17067_g1	c5697_g1
835	c29944_g1	c13744_g1
836	c43220_g1	c5616_g1
837	c25863_g1	c26357_g1
838	c61349_g1	c24728_g1
839	c36208_g2	c2433_g1
840	c29804_g1	c16094_g1
841	c19406_g1	c34371_g1
842	c35878_g1	c17973_g1
843	c57993_g1	c27178_g1
844	c61176_g1	c7911_g1
845	c4557_g1	c40299_g1
846	c22529_g1	c14167_g1
847	c28281_g1	c1186_g1
848	c52966_g1	c22224_g1
849	c22435_g1	c30566_g1
850	c37508_g1	c19776_g1
851	c18132_g1	c36361_g1
852	c64523_g1	c16373_g1
853	c56753_g1	c4200_g1
854	c24085_g1	c14175_g1
855	c15743_g1	c36226_g1
856	c23605_g1	c11280_g1
857	c35504_g1	c15327_g1
858	c37809_g1	c19974_g1
859	c73397_g1	c22192_g1
860	c33452_g1	c14400_g1
861	c6081_g1	c32170_g1
862	c31693_g1	c15611_g1
863	c34837_g2	c12468_g1
864	c41174_g1	c3025_g1
865	c46199_g1	c35133_g1
866	c2649_g1	c29097_g1
867	c2753_g1	c14633_g1
868	c25472_g1	c14198_g1
869	c28550_g1	c15412_g1
870	c14819_g1	c12659_g1
871	c13055_g1	c17726_g2
872	c33923_g1	c12712_g1
873	c18204_g1	c4256_g1
874	c54556_g1	c9698_g1
875	c63837_g1	c32919_g1
876	c28456_g1	c37895_g1
877	c12260_g1	c40479_g1
878	c39656_g1	c21459_g1
879	c48325_g1	c6802_g1
880	c55008_g1	c29179_g1
881	c70543_g1	c104_g1
882	c25618_g1	c22966_g1
883	c38849_g1	c17062_g1
884	c7126_g1	c26771_g1
885	c38709_g1	c19026_g1
886	c63921_g1	c31087_g1
887	c33687_g1	c19074_g1
888	c33687_g2	c10633_g1
889	c32708_g1	c27222_g1
890	c48934_g1	c38102_g1
891	c7041_g1	c7702_g1
892	c35020_g1	c20109_g8
893	c40438_g1	c26605_g1
894	c55546_g1	c36106_g1
895	c31288_g1	c30053_g1
896	c1034_g1	c22378_g1
897	c4445_g1	c29815_g1
898	c39721_g1	c20160_g1
899	c27492_g1	c18490_g1
900	c30390_g1	c16029_g1
901	c65089_g1	c28316_g1
902	c23013_g1	c35793_g1
903	c39473_g2	c21259_g1
904	c39473_g1	c13079_g1
905	c72886_g1	c23557_g1
906	c34541_g1	c7988_g1
907	c32642_g1	c18428_g1
908	c38895_g1	c20087_g1
909	c28114_g1	c385_g1
910	c30441_g1	c12987_g1
911	c6732_g1	c24178_g1
912	c2204_g1	c36795_g1
913	c25395_g1	c12485_g1
914	c37857_g1	c20923_g1
915	c38043_g1	c21785_g1
916	c67951_g1	c2908_g1
917	c36010_g1	c10190_g1
918	c40111_g1	c38355_g1
919	c64343_g1	c5304_g1
920	c18750_g2	c31417_g1
921	c36487_g1	c11606_g1
922	c29040_g1	c16005_g1
923	c54627_g1	c41215_g1
924	c33807_g1	c18520_g1
925	c29572_g1	c22165_g1
926	c38929_g5	c11115_g1
927	c38929_g3	c21497_g3
928	c38929_g1	c21179_g5
929	c9961_g1	c37037_g1
930	c15496_g1	c6476_g1
931	c26222_g1	c13481_g1
932	c38138_g1	c21335_g1
933	c39534_g1	c11658_g1
934	c18061_g1	c13767_g1
935	c70467_g1	c22210_g1
936	c58940_g1	c25557_g1
937	c7871_g1	c30431_g1
938	c35650_g1	c10058_g1
939	c8375_g1	c28240_g1
940	c57821_g1	c19590_g1
941	c30953_g1	c19734_g1
942	c4392_g1	c21196_g2
943	c9535_g1	c20458_g1
944	c34442_g2	c22816_g1
945	c18106_g1	c39908_g1
946	c27368_g1	c12623_g1
947	c11374_g1	c18701_g2
948	c26912_g1	c18501_g1
949	c24932_g1	c38155_g1
950	c34729_g1	c11893_g1
951	c38661_g1	c21111_g1
952	c39063_g1	c13577_g1
953	c41720_g1	c33223_g1
954	c43867_g1	c40439_g1
955	c36326_g1	c15534_g1
956	c70439_g1	c23008_g1
957	c71306_g1	c24375_g1
958	c9959_g1	c38131_g1
959	c28448_g1	c8673_g1
960	c70553_g1	c15736_g4
961	c4392_g2	c21196_g3
962	c32249_g1	c15047_g1
963	c33958_g1	c12894_g1
964	c34784_g1	c16947_g1
965	c12569_g1	c20839_g1
966	c34567_g1	c29860_g1
967	c33342_g1	c35008_g1
968	c17496_g1	c8953_g1
969	c26749_g2	c35292_g1
970	c21030_g1	c20784_g1
971	c36294_g1	c20109_g6
972	c35916_g1	c40026_g1
973	c39948_g4	c14589_g1
974	c39948_g2	c21449_g2
975	c31397_g1	c7287_g1
976	c35609_g1	c26999_g1
977	c51564_g1	c25455_g1
978	c39854_g1	c21514_g1
979	c63692_g1	c7419_g1
980	c39854_g2	c39993_g1
981	c69265_g1	c28294_g1
982	c35192_g2	c16228_g1
983	c33204_g1	c6415_g1
984	c64623_g1	c15805_g1
985	c40964_g1	c11281_g1
986	c8988_g1	c24991_g1
987	c39894_g1	c5901_g1
988	c25927_g1	c38956_g1
989	c18809_g2	c34326_g1
990	c33488_g1	c14290_g1
991	c33644_g1	c10170_g1
992	c39914_g4	c27309_g1
993	c32480_g1	c15493_g1
994	c31530_g3	c35145_g1
995	c38221_g1	c26244_g1
996	c34617_g1	c8837_g1
997	c31223_g1	c13457_g1
998	c31676_g1	c23496_g1
999	c40721_g1	c40094_g1
1000	c7110_g1	c13703_g1
1001	c34898_g1	c18677_g1
1002	c26240_g1	c35377_g1
1003	c31663_g1	c14768_g1
1004	c29967_g1	c17093_g1
1005	c36328_g1	c19304_g1
1006	c16781_g1	c17214_g1
1007	c58443_g1	c34338_g1
1008	c33702_g1	c14620_g1
1009	c24594_g1	c31921_g1
1010	c18239_g1	c14894_g2
1011	c4256_g1	c12786_g1
1012	c26747_g1	c1295_g1
1013	c6457_g1	c1776_g1
1014	c28524_g1	c5752_g1
1015	c13189_g1	c18149_g3
1016	c28859_g1	c10404_g1
1017	c34645_g1	c16540_g1
1018	c71504_g1	c39505_g1
1019	c39927_g6	c26215_g1
1020	c39927_g1	c18122_g2
1021	c39927_g2	c26696_g1
1022	c37655_g2	c11913_g2
1023	c30969_g1	c1926_g1
1024	c15397_g1	c27783_g1
1025	c45520_g1	c21624_g1
1026	c31807_g1	c10517_g1
1027	c28238_g1	c6644_g2
1028	c30328_g1	c34925_g1
1029	c23797_g1	c29256_g1
1030	c22113_g1	c18230_g1
1031	c22558_g1	c2434_g1
1032	c29372_g3	c19242_g2
1033	c22584_g1	c4993_g1
1034	c39306_g1	c21167_g1
1035	c2340_g1	c1464_g1
1036	c61942_g1	c9701_g1
1037	c9711_g1	c21931_g1
1038	c48261_g1	c27543_g1
1039	c52029_g1	c39690_g1
1040	c31943_g1	c20598_g1
1041	c42009_g1	c17187_g1
1042	c15154_g1	c33879_g1
1043	c37044_g1	c20563_g3
1044	c31532_g1	c28604_g1
1045	c16286_g1	c13710_g1
1046	c32062_g1	c4800_g1
1047	c29546_g1	c39926_g1
1048	c40440_g1	c2343_g1
1049	c53230_g1	c1841_g1
1050	c18391_g1	c25024_g1
1051	c28739_g1	c19290_g1
1052	c35583_g1	c19662_g2
1053	c33036_g1	c3687_g1
1054	c13118_g1	c29574_g1
1055	c25758_g1	c16650_g1
1056	c34334_g1	c34882_g1
1057	c34890_g1	c19226_g1
1058	c69097_g1	c24393_g1
1059	c53203_g1	c21613_g1
1060	c70702_g1	c29154_g1
1061	c39639_g3	c11689_g2
1062	c39639_g6	c12238_g1
1063	c39639_g5	c20680_g1
1064	c59991_g1	c29859_g1
1065	c71017_g1	c33662_g1
1066	c37369_g2	c29723_g1
1067	c37369_g1	c38958_g1
1068	c30533_g1	c714_g1
1069	c34885_g2	c15740_g3
1070	c34885_g3	c15740_g1
1071	c60664_g1	c21904_g1
1072	c32016_g1	c18192_g1
1073	c17473_g1	c23440_g1
1074	c31570_g1	c15324_g1
1075	c27013_g1	c4263_g1
1076	c59385_g1	c33743_g1
1077	c27079_g1	c6429_g1
1078	c35782_g1	c10409_g1
1079	c30183_g1	c25528_g1
1080	c39780_g1	c16772_g1
1081	c38878_g1	c14576_g1
1082	c34607_g1	c18479_g1
1083	c21933_g1	c14831_g1
1084	c8975_g1	c37022_g1
1085	c26074_g1	c37366_g1
1086	c31165_g1	c18820_g1
1087	c45732_g1	c15349_g2
1088	c29659_g1	c25117_g1
1089	c33217_g1	c35278_g1
1090	c53170_g1	c5809_g1
1091	c33070_g1	c15040_g1
1092	c36449_g1	c11757_g1
1093	c37197_g1	c32006_g1
1094	c47043_g1	c832_g1
1095	c31109_g1	c15341_g1
1096	c33470_g1	c16590_g1
1097	c64399_g1	c25269_g1
1098	c30086_g1	c3805_g2
1099	c37836_g1	c20348_g1
1100	c27676_g2	c23040_g1
1101	c6207_g1	c8052_g1
1102	c1551_g1	c18189_g2
1103	c33781_g1	c19493_g1
1104	c32607_g1	c15947_g1
1105	c7592_g1	c33412_g1
1106	c23910_g1	c28702_g1
1107	c38002_g2	c15044_g1
1108	c38002_g1	c2803_g1
1109	c22282_g1	c14439_g1
1110	c34151_g2	c21281_g5
1111	c34151_g3	c21281_g4
1112	c32569_g1	c15819_g1
1113	c34928_g1	c19152_g1
1114	c37950_g1	c10376_g1
1115	c21011_g1	c24938_g1
1116	c35368_g1	c10235_g1
1117	c34511_g1	c12642_g1
1118	c33183_g1	c12170_g1
1119	c73813_g1	c37012_g1
1120	c38035_g1	c21015_g3
1121	c62167_g1	c22392_g1
1122	c4158_g1	c28984_g1
1123	c38133_g1	c20826_g1
1124	c34548_g1	c17291_g1
1125	c25156_g1	c11173_g1
1126	c36721_g1	c19536_g1
1127	c5303_g1	c31358_g1
1128	c34673_g1	c17784_g1
1129	c36223_g1	c20930_g1
1130	c28660_g1	c12084_g1
1131	c32570_g1	c14985_g1
1132	c32054_g1	c9891_g1
1133	c14518_g1	c36445_g1
1134	c36804_g1	c19340_g1
1135	c10632_g1	c34735_g1
1136	c8488_g1	c17810_g1
1137	c37204_g1	c20212_g1
1138	c17296_g1	c22532_g1
1139	c52614_g1	c5995_g1
1140	c72643_g1	c23088_g1
1141	c37981_g2	c3406_g1
1142	c37981_g1	c20418_g1
1143	c34419_g1	c18168_g1
1144	c39997_g4	c19834_g2
1145	c25412_g1	c12022_g1
1146	c50701_g1	c24784_g1
1147	c29487_g1	c2321_g1
1148	c20928_g1	c30730_g1
1149	c65301_g1	c28616_g1
1150	c3610_g1	c40707_g1
1151	c26924_g1	c22703_g1
1152	c25311_g1	c21105_g2
1153	c39189_g1	c21398_g1
1154	c51759_g1	c37819_g1
1155	c28622_g1	c17746_g1
1156	c64436_g1	c13689_g1
1157	c46065_g1	c31688_g1
1158	c62291_g1	c26884_g1
1159	c35044_g1	c18714_g1
1160	c56221_g1	c41188_g1
1161	c22162_g1	c12232_g2
1162	c16457_g1	c37633_g1
1163	c2596_g1	c31598_g1
1164	c32715_g1	c775_g1
1165	c34452_g1	c15389_g1
1166	c12864_g1	c21669_g1
1167	c32342_g1	c29561_g1
1168	c32342_g2	c5046_g1
1169	c25021_g1	c14045_g2
1170	c33669_g1	c20926_g2
1171	c7272_g1	c4034_g1
1172	c24986_g1	c20414_g1
1173	c37595_g2	c21808_g1
1174	c37595_g1	c16766_g1
1175	c39102_g7	c23553_g1
1176	c39102_g6	c5478_g1
1177	c65426_g1	c41120_g1
1178	c26123_g1	c10291_g1
1179	c17377_g1	c6869_g1
1180	c8625_g1	c28527_g1
1181	c859_g1	c2242_g1
1182	c39906_g1	c12590_g1
1183	c48705_g1	c29994_g1
1184	c68002_g1	c23576_g1
1185	c32471_g1	c19847_g1
1186	c33569_g1	c38460_g1
1187	c39252_g1	c36017_g1
1188	c49840_g1	c654_g1
1189	c31171_g2	c4134_g1
1190	c31171_g1	c13395_g1
1191	c35142_g1	c3379_g1
1192	c32816_g1	c19040_g1
1193	c33065_g1	c13026_g1
1194	c33530_g1	c11736_g1
1195	c9829_g1	c32110_g1
1196	c71772_g1	c29180_g1
1197	c43403_g1	c41183_g1
1198	c30771_g1	c38652_g1
1199	c22546_g1	c39631_g1
1200	c27667_g1	c8621_g1
1201	c52574_g1	c29071_g1
1202	c13805_g1	c37534_g1
1203	c5065_g1	c8976_g1
1204	c28573_g2	c35363_g1
1205	c16106_g1	c25917_g1
1206	c39723_g2	c13688_g1
1207	c42785_g1	c40097_g1
1208	c23891_g1	c14128_g1
1209	c31168_g1	c1211_g1
1210	c59154_g1	c4227_g1
1211	c70922_g1	c27806_g1
1212	c17184_g1	c13824_g1
1213	c30571_g1	c18736_g2
1214	c55345_g1	c5610_g1
1215	c22295_g1	c3439_g1
1216	c35535_g2	c34968_g1
1217	c37462_g1	c8890_g1
1218	c34590_g1	c2664_g1
1219	c37505_g1	c20144_g1
1220	c24159_g1	c24762_g1
1221	c9431_g1	c26649_g1
1222	c6709_g1	c35108_g1
1223	c31249_g1	c20916_g4
1224	c34072_g1	c20197_g1
1225	c30615_g1	c13283_g1
1226	c38092_g1	c14969_g2
1227	c17335_g1	c3802_g1
1228	c32039_g1	c18843_g1
1229	c8841_g1	c33125_g1
1230	c1502_g1	c12063_g1
1231	c34813_g1	c27754_g1
1232	c52088_g1	c3534_g1
1233	c38993_g4	c29560_g1
1234	c25503_g2	c529_g1
1235	c28780_g1	c16863_g1
1236	c3433_g1	c38374_g1
1237	c62134_g1	c3556_g1
1238	c29055_g1	c13952_g1
1239	c38670_g1	c21396_g1
1240	c31179_g1	c21048_g1
1241	c37707_g1	c19039_g1
1242	c26004_g1	c27703_g1
1243	c67232_g1	c41084_g1
1244	c37420_g1	c34864_g1
1245	c69823_g1	c11301_g1
1246	c52836_g1	c32124_g1
1247	c35102_g3	c21337_g9
1248	c17761_g1	c7638_g1
1249	c30132_g1	c23525_g1
1250	c37589_g1	c33227_g1
1251	c27554_g1	c30352_g1
1252	c5678_g1	c33867_g1
1253	c66499_g1	c1141_g1
1254	c51939_g1	c26083_g1
1255	c28317_g1	c16532_g1
1256	c9286_g1	c3351_g1
1257	c22947_g1	c11965_g1
1258	c56042_g1	c24417_g1
1259	c34048_g1	c11531_g1
1260	c47628_g1	c36183_g1
1261	c40368_g1	c33583_g1
1262	c21870_g1	c7755_g1
1263	c18283_g1	c9511_g1
1264	c4803_g1	c25472_g1
1265	c29824_g1	c3685_g1
1266	c59264_g1	c21991_g1
1267	c54406_g1	c32512_g1
1268	c4941_g1	c35588_g1
1269	c54095_g1	c38612_g1
1270	c37060_g1	c20370_g2
1271	c1375_g1	c11502_g1
1272	c26134_g1	c4754_g1
1273	c65539_g1	c24195_g1
1274	c22120_g1	c29535_g1
1275	c26574_g1	c9257_g1
1276	c32777_g1	c14357_g1
1277	c16836_g1	c8272_g1
1278	c66368_g1	c38196_g1
1279	c8720_g1	c32854_g1
1280	c33041_g1	c28017_g1
1281	c35985_g1	c16617_g1
1282	c67769_g1	c31502_g1
1283	c69602_g1	c24593_g1
1284	c26919_g1	c22631_g1
1285	c27736_g1	c8996_g1
1286	c31495_g1	c6535_g1
1287	c52367_g1	c31770_g1
1288	c4147_g1	c10784_g1
1289	c32801_g1	c19442_g1
1290	c73195_g1	c25358_g1
1291	c59214_g1	c35961_g1
1292	c38093_g3	c16707_g1
1293	c59170_g1	c24087_g1
1294	c47474_g1	c25839_g1
1295	c47671_g1	c29092_g1
1296	c33546_g1	c10428_g1
1297	c35280_g1	c14638_g1
1298	c34321_g1	c38696_g1
1299	c39714_g1	c38226_g1
1300	c36830_g1	c11797_g1
1301	c36830_g2	c11313_g1
1302	c37535_g1	c19499_g1
1303	c34695_g1	c17147_g1
1304	c8353_g1	c28451_g1
1305	c18627_g1	c27366_g1
1306	c13704_g1	c38948_g1
1307	c34230_g1	c1932_g1
1308	c12568_g1	c16965_g1
1309	c37581_g1	c20135_g1
1310	c34566_g1	c755_g1
1311	c65660_g1	c947_g1
1312	c7614_g1	c21782_g1
1313	c23535_g1	c8524_g1
1314	c34415_g1	c11197_g1
1315	c57613_g1	c37151_g1
1316	c66241_g1	c4819_g1
1317	c22790_g1	c27097_g1
1318	c23186_g1	c8088_g1
1319	c31090_g1	c17072_g1
1320	c45773_g1	c38025_g1
1321	c66307_g1	c24080_g1
1322	c2508_g1	c32806_g1
1323	c13440_g1	c18558_g1
1324	c15606_g1	c34285_g1
1325	c35441_g3	c11729_g1
1326	c35441_g1	c9981_g1
1327	c31929_g1	c23693_g1
1328	c40410_g1	c3336_g1
1329	c23699_g1	c20428_g3
1330	c52290_g1	c11794_g1
1331	c70990_g1	c33277_g1
1332	c33713_g1	c17656_g1
1333	c33377_g1	c21410_g1
1334	c31575_g1	c154_g1
1335	c38865_g4	c10732_g1
1336	c38865_g1	c19094_g1
1337	c38865_g3	c39816_g1
1338	c29427_g1	c38389_g1
1339	c66286_g1	c38945_g1
1340	c30138_g1	c2119_g1
1341	c30138_g2	c4653_g1
1342	c673_g1	c4269_g1
1343	c25004_g1	c15575_g1
1344	c34855_g2	c20799_g5
1345	c28531_g1	c2084_g1
1346	c34855_g1	c3814_g2
1347	c39512_g1	c21302_g2
1348	c39512_g3	c23155_g1
1349	c28437_g1	c38323_g1
1350	c10952_g1	c8664_g1
1351	c45418_g1	c32089_g1
1352	c23224_g1	c4830_g1
1353	c25070_g1	c35596_g1
1354	c15105_g1	c10518_g1
1355	c11892_g1	c18357_g2
1356	c68172_g1	c1213_g1
1357	c38521_g2	c13427_g1
1358	c38587_g5	c37721_g1
1359	c38587_g2	c18730_g1
1360	c38587_g1	c21240_g1
1361	c11189_g1	c5855_g1
1362	c39173_g1	c20411_g1
1363	c25801_g1	c8582_g1
1364	c820_g1	c16131_g1
1365	c13252_g1	c21300_g1
1366	c38951_g1	c20407_g10
1367	c12051_g2	c20323_g1
1368	c34228_g1	c19434_g1
1369	c7964_g1	c28729_g1
1370	c37917_g1	c2413_g1
1371	c38425_g1	c5750_g1
1372	c38425_g2	c256_g1
1373	c38425_g3	c20941_g1
1374	c31259_g1	c39691_g1
1375	c18815_g1	c39472_g1
1376	c18089_g1	c10025_g1
1377	c46308_g1	c24263_g1
1378	c31189_g1	c4638_g1
1379	c21777_g1	c15425_g1
1380	c1647_g1	c25721_g1
1381	c17728_g1	c15286_g1
1382	c32450_g1	c20657_g1
1383	c50999_g1	c28360_g1
1384	c52014_g1	c25911_g1
1385	c29418_g1	c38190_g1
1386	c23664_g1	c841_g1
1387	c23664_g2	c35105_g1
1388	c38780_g1	c21059_g1
1389	c3192_g1	c4006_g1
1390	c57809_g1	c39595_g1
1391	c26300_g1	c1294_g1
1392	c58852_g1	c28015_g1
1393	c32787_g1	c32118_g1
1394	c23120_g1	c4125_g1
1395	c35915_g1	c13961_g1
1396	c23882_g1	c25262_g1
1397	c39062_g1	c30872_g1
1398	c20842_g1	c6685_g2
1399	c63325_g1	c2180_g1
1400	c18001_g1	c4941_g1
1401	c30813_g1	c21853_g1
1402	c7578_g1	c102_g1
1403	c58570_g1	c2314_g1
1404	c27702_g1	c20389_g1
1405	c29877_g1	c7510_g2
1406	c29877_g2	c32323_g1
1407	c28967_g1	c12725_g1
1408	c30879_g1	c10931_g1
1409	c39588_g1	c21386_g1
1410	c13087_g1	c18648_g1
1411	c38198_g1	c4023_g1
1412	c17694_g1	c8934_g1
1413	c38186_g1	c27091_g1
1414	c38186_g2	c25014_g1
1415	c37608_g1	c9754_g1
1416	c64728_g1	c8377_g1
1417	c36133_g2	c17479_g1
1418	c36133_g1	c20527_g2
1419	c34166_g1	c23559_g1
1420	c26729_g1	c2344_g1
1421	c69042_g1	c30720_g1
1422	c63436_g1	c16846_g1
1423	c13793_g1	c5603_g1
1424	c25917_g1	c12542_g1
1425	c33897_g1	c14123_g1
1426	c11683_g1	c14986_g1
1427	c58544_g1	c33026_g1
1428	c34056_g1	c18477_g1
1429	c63502_g1	c8622_g1
1430	c71243_g1	c21578_g1
1431	c39895_g1	c20897_g1
1432	c7992_g1	c35374_g1
1433	c33660_g1	c16635_g1
1434	c54245_g1	c21944_g1
1435	c50055_g1	c5862_g1
1436	c18249_g1	c28291_g1
1437	c64270_g1	c30805_g1
1438	c28628_g1	c13748_g1
1439	c39668_g5	c13704_g1
1440	c29695_g1	c3967_g1
1441	c680_g1	c40848_g1
1442	c4097_g1	c16646_g2
1443	c38764_g2	c24096_g1
1444	c36811_g2	c25371_g1
1445	c30764_g1	c21664_g1
1446	c36469_g2	c18891_g1
1447	c36469_g1	c16383_g1
1448	c24708_g1	c9042_g1
1449	c70276_g1	c37065_g1
1450	c51940_g1	c29117_g1
1451	c8586_g1	c18071_g1
1452	c47740_g1	c25884_g1
1453	c27872_g1	c36565_g1
1454	c71697_g1	c22605_g1
1455	c35835_g1	c25203_g1
1456	c32248_g2	c31827_g1
1457	c6517_g1	c4591_g1
1458	c51093_g1	c23982_g1
1459	c39542_g1	c19520_g1
1460	c25229_g1	c39002_g1
1461	c28369_g1	c13793_g1
1462	c20052_g1	c4279_g1
1463	c24305_g1	c34330_g1
1464	c34213_g1	c11426_g1
1465	c25283_g1	c34786_g1
1466	c33820_g1	c19770_g1
1467	c69372_g1	c27256_g1
1468	c40861_g1	c37968_g1
1469	c33649_g1	c15971_g1
1470	c1056_g1	c23405_g1
1471	c27218_g1	c3803_g1
1472	c33503_g1	c21404_g4
1473	c38324_g1	c21180_g1
1474	c23180_g1	c32055_g1
1475	c34734_g1	c15516_g1
1476	c31556_g1	c17889_g1
1477	c39728_g1	c21430_g3
1478	c72929_g1	c29466_g1
1479	c635_g1	c25163_g1
1480	c27946_g1	c14862_g1
1481	c37128_g1	c17670_g1
1482	c23657_g1	c36749_g1
1483	c38089_g1	c12730_g1
1484	c31124_g1	c30088_g1
1485	c37299_g1	c18769_g1
1486	c66757_g1	c23757_g1
1487	c47901_g1	c16925_g1
1488	c26024_g1	c22875_g1
1489	c16446_g1	c33864_g1
1490	c4984_g1	c26366_g1
1491	c49313_g1	c30641_g1
1492	c12195_g1	c13172_g1
1493	c975_g1	c23788_g1
1494	c13404_g1	c13313_g1
1495	c38341_g2	c10467_g1
1496	c38341_g1	c12137_g1
1497	c46978_g1	c19968_g1
1498	c13288_g1	c35154_g1
1499	c34700_g1	c3171_g1
1500	c5930_g1	c23321_g1
1501	c15065_g1	c38301_g1
1502	c53717_g1	c27630_g1
1503	c22965_g1	c5645_g1
1504	c37094_g1	c16262_g1
1505	c18725_g1	c40699_g1
1506	c30389_g1	c38595_g1
1507	c41056_g1	c24349_g1
1508	c12072_g1	c6786_g1
1509	c13102_g1	c29880_g1
1510	c22030_g1	c20234_g1
1511	c29407_g2	c23252_g1
1512	c29407_g1	c22449_g1
1513	c31379_g1	c9219_g1
1514	c39243_g6	c19740_g1
1515	c39243_g5	c21150_g3
1516	c39243_g2	c17589_g1
1517	c39243_g1	c20425_g3
1518	c21792_g1	c31910_g1
1519	c1949_g1	c29176_g1
1520	c30433_g3	c7369_g1
1521	c30433_g2	c11983_g1
1522	c30433_g1	c18743_g1
1523	c13678_g1	c20785_g1
1524	c37297_g1	c10540_g1
1525	c28911_g1	c15199_g1
1526	c15033_g1	c20065_g3
1527	c32167_g1	c17293_g1
1528	c29689_g1	c15743_g1
1529	c40707_g1	c7016_g1
1530	c60365_g1	c28368_g1
1531	c23418_g1	c32888_g1
1532	c46102_g1	c31206_g1
1533	c32728_g1	c19864_g2
1534	c58590_g1	c36406_g1
1535	c15207_g1	c40372_g1
1536	c28029_g1	c12694_g1
1537	c30458_g1	c25542_g1
1538	c34091_g1	c18696_g1
1539	c33335_g1	c17011_g1
1540	c53931_g1	c26379_g1
1541	c25864_g1	c21745_g1
1542	c39933_g1	c21455_g1
1543	c20841_g1	c12685_g1
1544	c33775_g1	c4555_g1
1545	c66103_g1	c25443_g1
1546	c56620_g1	c18293_g1
1547	c39927_g3	c14014_g1
1548	c71372_g1	c5732_g1
1549	c34662_g1	c38757_g1
1550	c37264_g1	c28184_g1
1551	c19068_g1	c38962_g1
1552	c22609_g1	c5200_g1
1553	c32135_g1	c37724_g1
1554	c21695_g1	c10905_g1
1555	c37938_g1	c20864_g1
1556	c32273_g1	c26964_g1
1557	c12372_g1	c13028_g1
1558	c32197_g1	c17195_g1
1559	c26418_g1	c39200_g1
1560	c38792_g1	c19805_g1
1561	c37692_g1	c17299_g1
1562	c38500_g1	c14375_g1
1563	c51760_g1	c19835_g5
1564	c18022_g1	c4229_g1
1565	c51280_g1	c36913_g1
1566	c31626_g1	c21563_g1
1567	c58170_g1	c32567_g1
1568	c54598_g1	c1438_g1
1569	c39361_g1	c19054_g1
1570	c39361_g2	c36078_g1
1571	c39361_g3	c21994_g1
1572	c71606_g1	c38930_g1
1573	c35508_g1	c18887_g1
1574	c8142_g1	c30071_g1
1575	c32392_g1	c20469_g1
1576	c39709_g2	c21052_g2
1577	c39709_g1	c21052_g1
1578	c28621_g1	c22611_g1
1579	c64526_g1	c25068_g1
1580	c32203_g1	c25605_g1
1581	c15703_g1	c3914_g1
1582	c55137_g1	c1687_g1
1583	c22209_g1	c25955_g1
1584	c53184_g1	c38169_g1
1585	c2669_g1	c12264_g1
1586	c30800_g1	c16068_g1
1587	c25150_g1	c4418_g1
1588	c42952_g1	c26476_g1
1589	c36070_g1	c11039_g1
1590	c37018_g2	c14514_g1
1591	c32735_g1	c14627_g1
1592	c32384_g2	c30850_g1
1593	c37764_g1	c34736_g1
1594	c53011_g1	c27442_g1
1595	c38656_g1	c21204_g1
1596	c35845_g1	c18666_g1
1597	c16158_g1	c14697_g1
1598	c33854_g3	c15974_g2
1599	c34124_g1	c20757_g1
1600	c74079_g1	c35425_g1
1601	c60355_g1	c33593_g1
1602	c15247_g1	c31080_g1
1603	c27445_g1	c18432_g2
1604	c53137_g1	c23250_g1
1605	c32655_g1	c12743_g1
1606	c32177_g1	c16320_g1
1607	c72588_g1	c26305_g1
1608	c32890_g1	c15178_g1
1609	c31119_g1	c12962_g1
1610	c64020_g1	c5794_g1
1611	c23094_g1	c18381_g1
1612	c31594_g1	c21961_g1
1613	c71126_g1	c22967_g1
1614	c18590_g1	c15417_g1
1615	c49478_g1	c24359_g1
1616	c32822_g1	c17269_g1
1617	c25531_g1	c6663_g1
1618	c38161_g1	c20991_g1
1619	c28155_g1	c12326_g1
1620	c8549_g1	c19000_g1
1621	c7081_g1	c39326_g1
1622	c16877_g1	c39438_g1
1623	c43803_g1	c41419_g1
1624	c23817_g1	c28284_g1
1625	c10073_g1	c9543_g1
1626	c36432_g1	c258_g1
1627	c9816_g1	c6336_g1
1628	c32263_g1	c20433_g4
1629	c46722_g1	c35911_g1
1630	c9709_g1	c8371_g1
1631	c61236_g1	c37581_g1
1632	c46140_g1	c17031_g1
1633	c26398_g1	c26536_g1
1634	c31658_g1	c15214_g1
1635	c39047_g1	c10971_g1
1636	c38151_g1	c14499_g1
1637	c37406_g1	c13435_g1
1638	c22020_g1	c35845_g1
1639	c63672_g1	c32654_g1
1640	c23540_g1	c39864_g1
1641	c39843_g1	c21462_g1
1642	c11185_g1	c38519_g1
1643	c39843_g2	c19920_g2
1644	c3083_g1	c15407_g1
1645	c28426_g1	c8053_g1
1646	c32103_g1	c11988_g1
1647	c32556_g2	c34392_g1
1648	c32556_g1	c12331_g1
1649	c53309_g1	c39169_g1
1650	c34763_g1	c18839_g1
1651	c35199_g1	c25617_g1
1652	c64300_g1	c10379_g1
1653	c35007_g1	c9609_g1
1654	c32935_g1	c16694_g1
1655	c43252_g1	c35694_g1
1656	c59041_g1	c34431_g1
1657	c40017_g1	c21536_g1
1658	c40017_g2	c25255_g1
1659	c16054_g1	c18681_g1
1660	c30585_g1	c33617_g1
1661	c30585_g2	c6466_g1
1662	c30421_g1	c16613_g1
1663	c614_g1	c20750_g1
1664	c36850_g1	c20260_g1
1665	c5160_g1	c39187_g1
1666	c27322_g1	c35570_g1
1667	c28410_g1	c5500_g1
1668	c47986_g1	c33939_g1
1669	c28562_g1	c11433_g1
1670	c24294_g1	c161_g1
1671	c24294_g2	c35141_g1
1672	c31894_g2	c7899_g1
1673	c52277_g1	c32409_g1
1674	c38384_g1	c13609_g1
1675	c35037_g1	c18009_g1
1676	c29929_g1	c28243_g1
1677	c35620_g2	c39033_g1
1678	c13330_g1	c7447_g1
1679	c11792_g1	c34546_g1
1680	c32774_g1	c15543_g1
1681	c22538_g1	c1763_g1
1682	c22067_g1	c14716_g1
1683	c28936_g1	c10397_g1
1684	c62924_g1	c24063_g1
1685	c14971_g1	c33695_g1
1686	c36007_g1	c17131_g1
1687	c8762_g1	c86_g1
1688	c74260_g1	c25925_g1
1689	c17350_g1	c31420_g1
1690	c38858_g1	c6135_g1
1691	c38858_g2	c17049_g1
1692	c36656_g1	c6641_g1
1693	c33798_g2	c11801_g1
1694	c33798_g1	c7423_g1
1695	c38175_g8	c15827_g1
1696	c37504_g1	c20539_g1
1697	c34649_g1	c4185_g1
1698	c38175_g2	c9106_g1
1699	c38175_g3	c36666_g1
1700	c38297_g1	c17324_g1
1701	c38175_g1	c38690_g1
1702	c38175_g6	c19086_g1
1703	c38175_g7	c17342_g1
1704	c36645_g1	c7107_g1
1705	c34519_g1	c18535_g1
1706	c26969_g1	c15282_g1
1707	c13745_g1	c19611_g1
1708	c35088_g1	c17598_g1
1709	c28051_g1	c2540_g1
1710	c6786_g1	c7490_g1
1711	c42724_g1	c38781_g1
1712	c39225_g1	c37045_g1
1713	c12410_g1	c38878_g1
1714	c49664_g1	c22979_g1
1715	c29176_g2	c38922_g1
1716	c28517_g1	c22102_g1
1717	c34028_g2	c16428_g1
1718	c34028_g1	c8995_g1
1719	c37642_g1	c20226_g1
1720	c8716_g1	c32148_g1
1721	c30555_g1	c38989_g1
1722	c33088_g3	c23309_g1
1723	c33088_g1	c28033_g1
1724	c62289_g1	c38880_g1
1725	c16782_g1	c28754_g1
1726	c15849_g1	c454_g1
1727	c20670_g1	c37885_g1
1728	c36858_g1	c20646_g1
1729	c51834_g1	c22464_g1
1730	c30697_g1	c21331_g5
1731	c28234_g1	c2257_g1
1732	c35731_g1	c16507_g1
1733	c34773_g1	c16787_g1
1734	c21957_g1	c10681_g2
1735	c21957_g2	c10681_g1
1736	c1836_g1	c5319_g1
1737	c29921_g1	c3479_g1
1738	c27823_g1	c26576_g1
1739	c16854_g2	c26469_g1
1740	c17170_g1	c13709_g1
1741	c41100_g1	c38425_g1
1742	c22025_g1	c41317_g1
1743	c61890_g1	c22327_g1
1744	c26453_g1	c13329_g1
1745	c39392_g1	c14530_g1
1746	c59674_g1	c31216_g1
1747	c30400_g1	c10330_g1
1748	c38850_g1	c20780_g1
1749	c37998_g1	c9524_g1
1750	c36429_g1	c20694_g1
1751	c37732_g1	c21126_g2
1752	c67727_g1	c2488_g1
1753	c44076_g1	c9133_g1
1754	c39491_g1	c30517_g1
1755	c32944_g1	c14296_g1
1756	c38845_g2	c21152_g8
1757	c38845_g1	c19672_g1
1758	c7058_g1	c25899_g1
1759	c59013_g1	c30179_g1
1760	c33483_g1	c17058_g1
1761	c30072_g1	c7244_g1
1762	c813_g1	c3527_g1
1763	c31324_g1	c6483_g1
1764	c37456_g1	c16457_g1
1765	c72406_g1	c39101_g1
1766	c61220_g1	c34726_g1
1767	c35095_g1	c8730_g1
1768	c38964_g1	c11977_g1
1769	c38964_g2	c12688_g1
1770	c33080_g1	c11421_g1
1771	c37852_g1	c20765_g2
1772	c13060_g2	c14545_g1
1773	c38906_g1	c21094_g1
1774	c11510_g1	c14051_g1
1775	c14568_g1	c30387_g1
1776	c30730_g1	c18423_g1
1777	c30894_g1	c28515_g1
1778	c16730_g1	c40353_g1
1779	c27527_g1	c11267_g1
1780	c50548_g1	c33590_g1
1781	c33803_g1	c18039_g1
1782	c38121_g1	c18516_g1
1783	c26125_g1	c16288_g1
1784	c32120_g1	c9244_g1
1785	c35135_g1	c18998_g1
1786	c35217_g1	c15326_g1
1787	c52756_g1	c39093_g1
1788	c38917_g4	c21323_g1
1789	c35165_g5	c32932_g1
1790	c6458_g1	c31113_g1
1791	c38405_g1	c20916_g1
1792	c15458_g1	c13213_g1
1793	c3993_g1	c1698_g1
1794	c33456_g3	c25647_g1
1795	c33456_g2	c14646_g2
1796	c18346_g1	c7388_g1
1797	c14491_g1	c8009_g1
1798	c31583_g1	c16726_g1
1799	c57839_g1	c28707_g1
1800	c15549_g1	c33039_g1
1801	c52945_g1	c24850_g1
1802	c40775_g1	c32621_g1
1803	c12057_g1	c4072_g1
1804	c46288_g1	c4712_g1
1805	c27595_g1	c18790_g1
1806	c33630_g1	c13488_g1
1807	c59411_g1	c21951_g1
1808	c31019_g3	c9392_g1
1809	c31452_g1	c9041_g1
1810	c24576_g1	c25558_g1
1811	c30408_g1	c19872_g1
1812	c30408_g2	c29735_g1
1813	c73607_g1	c29897_g1
1814	c22714_g1	c31074_g1
1815	c7655_g1	c14077_g1
1816	c29588_g1	c15776_g1
1817	c47371_g1	c39332_g1
1818	c28452_g1	c38367_g1
1819	c39431_g2	c26543_g1
1820	c33521_g1	c19510_g4
1821	c23329_g1	c35103_g1
1822	c7426_g1	c22240_g1
1823	c66037_g1	c31641_g1
1824	c37915_g1	c19727_g1
1825	c7122_g1	c24136_g1
1826	c35219_g1	c28313_g1
1827	c35219_g2	c31972_g1
1828	c35632_g1	c13650_g1
1829	c21629_g1	c13889_g1
1830	c71397_g1	c30171_g1
1831	c19686_g1	c36989_g1
1832	c38678_g2	c15321_g1
1833	c26369_g1	c10607_g1
1834	c19817_g1	c12157_g1
1835	c33144_g1	c14998_g1
1836	c70345_g1	c21859_g1
1837	c57410_g1	c35614_g1
1838	c23557_g2	c6965_g1
1839	c23557_g1	c37597_g1
1840	c21670_g1	c32523_g1
1841	c20024_g1	c29864_g1
1842	c53352_g1	c31266_g1
1843	c31480_g2	c14660_g1
1844	c71592_g1	c24271_g1
1845	c33692_g1	c15266_g1
1846	c16896_g1	c41424_g1
1847	c18936_g1	c12178_g1
1848	c32686_g1	c14914_g1
1849	c32186_g1	c19835_g3
1850	c32573_g1	c18487_g2
1851	c44911_g1	c25777_g1
1852	c60468_g1	c36981_g1
1853	c72558_g1	c37050_g1
1854	c17492_g1	c24851_g1
1855	c17438_g1	c13947_g1
1856	c51884_g1	c34032_g1
1857	c21034_g1	c7775_g1
1858	c26245_g1	c552_g1
1859	c28651_g1	c38371_g1
1860	c28569_g1	c4765_g1
1861	c30967_g1	c13404_g1
1862	c67542_g1	c14354_g1
1863	c5962_g1	c25361_g1
1864	c35836_g1	c29057_g1
1865	c18235_g1	c25299_g1
1866	c20946_g1	c11376_g1
1867	c63066_g1	c33770_g1
1868	c11534_g1	c40513_g1
1869	c20608_g1	c25593_g1
1870	c28337_g1	c23506_g1
1871	c39445_g1	c10067_g1
1872	c20258_g1	c39000_g1
1873	c23707_g1	c8698_g1
1874	c23782_g1	c2425_g1
1875	c46295_g1	c37451_g1
1876	c18456_g1	c36140_g1
1877	c37650_g1	c20395_g1
1878	c18304_g1	c24034_g1
1879	c1653_g1	c6497_g1
1880	c39302_g1	c5767_g1
1881	c39302_g4	c11605_g1
1882	c48675_g1	c39948_g1
1883	c30887_g1	c17018_g1
1884	c26743_g1	c19874_g1
1885	c60638_g1	c25462_g1
1886	c58603_g1	c22512_g1
1887	c60544_g1	c4735_g1
1888	c69480_g1	c37243_g1
1889	c11378_g1	c35021_g1
1890	c4407_g1	c37911_g1
1891	c24670_g1	c2737_g1
1892	c38665_g1	c20149_g1
1893	c26486_g1	c16579_g1
1894	c36322_g1	c34766_g1
1895	c13957_g1	c11058_g2
1896	c22117_g1	c19870_g1
1897	c6102_g1	c30758_g1
1898	c29376_g1	c16386_g1
1899	c38719_g1	c20993_g1
1900	c36932_g4	c33647_g1
1901	c36932_g1	c27278_g1
1902	c55896_g1	c29388_g1
1903	c71063_g1	c32313_g1
1904	c11394_g1	c30994_g1
1905	c33208_g2	c11261_g1
1906	c38910_g1	c21085_g1
1907	c49116_g1	c8545_g2
1908	c16274_g1	c23038_g1
1909	c30187_g1	c28743_g1
1910	c55743_g1	c40257_g1
1911	c8077_g1	c15659_g1
1912	c40185_g1	c19423_g1
1913	c39407_g2	c15451_g1
1914	c28264_g1	c7326_g1
1915	c40067_g2	c21406_g1
1916	c34330_g1	c18323_g1
1917	c60657_g1	c30213_g1
1918	c16812_g1	c14691_g1
1919	c12351_g1	c38800_g1
1920	c23362_g1	c14045_g1
1921	c71604_g1	c22242_g1
1922	c38067_g1	c20962_g1
1923	c34499_g1	c7257_g1
1924	c29594_g1	c31702_g1
1925	c60226_g1	c26360_g1
1926	c27311_g1	c24312_g1
1927	c9380_g1	c2885_g1
1928	c35003_g2	c20300_g4
1929	c38363_g1	c17645_g1
1930	c23774_g1	c232_g1
1931	c33439_g1	c19154_g1
1932	c38144_g2	c19308_g1
1933	c36002_g2	c20475_g2
1934	c10234_g1	c2285_g1
1935	c36562_g1	c17686_g1
1936	c3052_g1	c17587_g1
1937	c58649_g1	c24956_g1
1938	c37924_g5	c15552_g1
1939	c18190_g1	c3483_g1
1940	c32902_g1	c39687_g1
1941	c32143_g1	c18245_g1
1942	c10413_g1	c36779_g1
1943	c38949_g2	c21243_g4
1944	c36144_g1	c20422_g1
1945	c43192_g1	c34566_g1
1946	c4680_g1	c33400_g1
1947	c38006_g1	c16326_g1
1948	c33785_g1	c28696_g1
1949	c40040_g1	c21534_g2
1950	c66127_g1	c29077_g1
1951	c31744_g1	c14623_g1
1952	c40040_g2	c2592_g1
1953	c10134_g1	c33116_g1
1954	c37823_g1	c20242_g1
1955	c36958_g1	c12437_g1
1956	c39559_g2	c1413_g1
1957	c55022_g1	c34408_g1
1958	c70663_g1	c24476_g1
1959	c35240_g1	c4051_g1
1960	c39665_g7	c7675_g1
1961	c23511_g1	c10901_g1
1962	c39665_g5	c21031_g4
1963	c39665_g4	c13006_g1
1964	c39665_g1	c18304_g1
1965	c47341_g1	c22840_g1
1966	c11362_g1	c8261_g1
1967	c29542_g1	c19021_g3
1968	c30550_g1	c20322_g5
1969	c36338_g1	c20986_g2
1970	c28854_g1	c13154_g1
1971	c60132_g1	c28663_g1
1972	c23479_g1	c3272_g1
1973	c34401_g2	c29854_g1
1974	c34515_g1	c20784_g2
1975	c34401_g1	c13373_g1
1976	c5779_g1	c30861_g1
1977	c24068_g1	c29124_g1
1978	c4695_g2	c34377_g1
1979	c4695_g1	c23590_g1
1980	c30261_g1	c35368_g1
1981	c20780_g1	c15857_g1
1982	c40737_g1	c40778_g1
1983	c25152_g1	c18204_g1
1984	c34747_g1	c10019_g1
1985	c70118_g1	c4940_g1
1986	c69211_g1	c15082_g1
1987	c37486_g1	c17740_g1
1988	c22158_g1	c21331_g3
1989	c33212_g1	c22354_g1
1990	c32846_g1	c14162_g1
1991	c19885_g1	c22537_g1
1992	c33652_g1	c14710_g1
1993	c18198_g1	c26625_g1
1994	c22301_g1	c10710_g1
1995	c15354_g1	c17331_g1
1996	c21116_g1	c1918_g1
1997	c14067_g1	c3758_g1
1998	c37311_g2	c19128_g1
[truncated: 23,154 more rows]
