# Supplementary material for: Development of polymorphic microsatellite markers by using de novo transcriptome assembly of Calanthe masuca and C. sinica (Orchidaceae)
Source: BMC Genomics. 2018 Nov 6;19:800. doi: 10.1186/s12864-018-5161-4 (PMC6219035; doi:10.1186/s12864-018-5161-4)
Supplement: Supplementary file 4 — Table S4. GO annotations of unigenes with Ka/Ks and the results of following enrichment analysis. (XLSX 100 kb) [file 12864_2018_5161_MOESM4_ESM.xlsx]

## Sheet: C. masuca
Additional File 4: Table S4. GO enrichment results for genes with different selective modes
Abbreviations: BP, biological process; MF, molecular function; CC, cellular component. SP, strong purifying selection; IP, intermediate purifying selection; R, relaxed selection; ID, intermediate Darwinian selection; SD, strong Darwinian selection
	GO ID	Annotated	Observed	Expected	P-value	Term	Genes
SP (0<Ka/Ks≤0.5)
	GO:0055114	960	348	284.89	5.9e-09	oxidation-reduction process	c10019_g1//c10023_g1//c10331_g1//c10350_g1//c10392_g1//c10467_g1//c10475_g1//c10606_g1//c10913_g1//c11005_g1//c11075_g1//c11095_g1//c11103_g1//c11156_g1//c11181_g1//c11204_g1//c11270_g1//c11458_g1//c11495_g1//c11720_g1//c11722_g1//c12137_g2//c12445_g1//c12468_g1//c12533_g1//c12626_g1//c12703_g1//c1282_g1//c12830_g1//c12893_g1//c12945_g1//c12946_g1//c13006_g1//c13238_g1//c13453_g1//c13457_g1//c135…
	GO:0000162	37	26	10.98	3.9e-07	tryptophan biosynthetic process	c12802_g1//c14157_g1//c14195_g1//c14373_g1//c14891_g1//c15169_g1//c15371_g1//c15562_g1//c16354_g1//c17059_g1//c17480_g1//c17616_g1//c18369_g1//c19104_g1//c19169_g1//c19683_g1//c19772_g1//c19924_g1//c20153_g1//c20192_g1//c20399_g2//c20527_g2//c20698_g1//c36787_g1//c54_g1//c5869_g1
	GO:0009094	38	26	11.28	8.8e-07	L-phenylalanine biosynthetic process	c12802_g1//c14157_g1//c14195_g1//c14373_g1//c14891_g1//c15169_g1//c15371_g1//c15562_g1//c16354_g1//c17059_g1//c17480_g1//c17616_g1//c18369_g1//c19104_g1//c19169_g1//c19683_g1//c19772_g1//c19924_g1//c20153_g1//c20192_g1//c20399_g2//c20527_g2//c20698_g1//c36787_g1//c54_g1//c5869_g1
	GO:0006571	38	26	11.28	8.8e-07	tyrosine biosynthetic process	c12802_g1//c14157_g1//c14195_g1//c14373_g1//c14891_g1//c15169_g1//c15371_g1//c15562_g1//c16354_g1//c17059_g1//c17480_g1//c17616_g1//c18369_g1//c19104_g1//c19169_g1//c19683_g1//c19772_g1//c19924_g1//c20153_g1//c20192_g1//c20399_g2//c20527_g2//c20698_g1//c36787_g1//c54_g1//c5869_g1
	GO:0006418	34	22	10.09	2.4e-05	tRNA aminoacylation for protein translation	c10957_g1//c12768_g1//c14561_g1//c14891_g1//c15225_g1//c15326_g1//c15920_g1//c17059_g1//c17480_g1//c19067_g1//c19251_g1//c19415_g1//c19999_g1//c20146_g1//c20305_g1//c20349_g1//c20527_g2//c20600_g1//c20960_g1//c21436_g4//c21454_g1//c21563_g1
	GO:0006522	25	17	7.42	8.3e-05	alanine metabolic process	c13745_g1//c14195_g1//c14561_g1//c18369_g1//c18823_g1//c18966_g1//c19104_g1//c19107_g1//c19668_g2//c20063_g1//c20143_g1//c20193_g1//c20349_g1//c25024_g1//c28696_g1//c36787_g1//c7965_g1
	GO:0006544	44	25	13.06	8.7e-05	glycine metabolic process	c11564_g2//c11799_g1//c12830_g1//c13405_g1//c13910_g1//c14560_g1//c14941_g1//c16727_g1//c17256_g1//c18690_g1//c18919_g1//c19067_g1//c19251_g1//c19371_g1//c19978_g1//c19999_g1//c20043_g1//c20106_g1//c20391_g1//c21079_g1//c21563_g1//c25024_g1//c6164_g1//c7593_g1//c851_g1
	GO:0006566	34	21	10.09	0.0001	threonine metabolic process	c11564_g2//c12830_g1//c13405_g1//c13910_g1//c14560_g1//c16727_g1//c17256_g1//c18690_g1//c18919_g1//c19067_g1//c19251_g1//c19371_g1//c19978_g1//c19999_g1//c20043_g1//c20106_g1//c21563_g1//c25024_g1//c6164_g1//c7593_g1//c851_g1
	GO:0006563	47	27	13.95	0.00013	L-serine metabolic process	c11564_g2//c11799_g1//c12830_g1//c13405_g1//c13910_g1//c14560_g1//c16727_g1//c17256_g1//c18403_g1//c18690_g1//c18919_g1//c19067_g1//c19136_g1//c19251_g1//c19371_g1//c19893_g1//c19978_g1//c19999_g1//c20043_g1//c20106_g1//c21079_g1//c21327_g5//c21563_g1//c25024_g1//c6164_g1//c7593_g1//c851_g1
	GO:0006531	24	16	7.12	0.00019	aspartate metabolic process	c13745_g1//c14195_g1//c14561_g1//c18369_g1//c18823_g1//c19104_g1//c19107_g1//c19668_g2//c20063_g1//c20143_g1//c20193_g1//c20349_g1//c25024_g1//c28696_g1//c36787_g1//c7965_g1
	GO:0015979	140	56	41.55	0.00023	photosynthesis	c1033_g1//c10410_g1//c10606_g1//c10952_g1//c11022_g1//c13238_g1//c13380_g1//c13675_g1//c13875_g1//c14358_g1//c14563_g1//c14681_g1//c14720_g1//c1480_g1//c15768_g1//c16005_g1//c16063_g1//c17430_g1//c17610_g1//c17787_g1//c17817_g1//c18214_g1//c18262_g1//c18317_g1//c18324_g1//c18496_g1//c18758_g2//c18768_g1//c18848_g1//c19114_g1//c19205_g1//c20061_g1//c20130_g1//c20305_g1//c20638_g1//c20868_g1//c2090…
	GO:0006526	6	6	1.78	0.00068	arginine biosynthetic process	c12693_g1//c13745_g1//c16228_g1//c18501_g1//c19188_g1//c20193_g1
	GO:0006098	61	30	18.1	0.00102	pentose-phosphate shunt	c10674_g1//c11155_g1//c11173_g1//c11316_g1//c14720_g1//c15334_g1//c15507_g1//c15665_g1//c15689_g1//c15765_g1//c15768_g1//c16605_g1//c16823_g1//c17355_g1//c17535_g1//c18183_g1//c18884_g1//c18914_g1//c19114_g1//c19148_g1//c19239_g1//c19572_g1//c19745_g1//c20130_g1//c20301_g1//c20723_g3//c28300_g1//c31892_g1//c4269_g1//c4712_g1
	GO:0042967	77	36	22.85	0.00111	acyl-carrier-protein biosynthetic process	c11754_g1//c11988_g1//c12485_g1//c12644_g1//c12712_g1//c12875_g1//c13029_g1//c13895_g1//c1426_g1//c14306_g1//c14790_g1//c15473_g1//c16292_g1//c16919_g1//c17134_g2//c17672_g1//c17822_g1//c18403_g1//c18826_g2//c19188_g1//c19377_g2//c19382_g1//c19661_g1//c19893_g1//c19909_g1//c20684_g2//c20966_g1//c21126_g3//c21305_g2//c25698_g1//c30967_g1//c3540_g1//c4952_g1//c5874_g1//c5891_g1//c7656_g1
	GO:0006560	31	16	9.2	0.00156	proline metabolic process	c12693_g1//c12768_g1//c13745_g1//c14195_g1//c14384_g1//c15572_g1//c16176_g1//c18369_g1//c18647_g1//c19104_g1//c19742_g3//c20193_g1//c20305_g1//c3389_g1//c36787_g1//c5067_g2
	GO:0015994	54	28	16.03	0.00212	chlorophyll metabolic process	c10606_g1//c11022_g1//c11270_g1//c11722_g1//c12636_g1//c13791_g1//c14050_g1//c14358_g1//c1480_g1//c16356_g1//c17430_g1//c17610_g1//c18390_g1//c19048_g1//c19086_g1//c19550_g1//c19614_g1//c19718_g1//c19932_g1//c20061_g1//c20146_g1//c20470_g1//c21189_g1//c21336_g1//c21749_g1//c2865_g1//c31730_g1//c5615_g1
	GO:0006777	5	5	1.48	0.0023	Mo-molybdopterin cofactor biosynthetic process	c13310_g1//c18186_g1//c18460_g1//c18617_g1//c8839_g1
	GO:0010189	5	5	1.48	0.0023	vitamin E biosynthetic process	c11151_g1//c1961_g1//c19881_g1//c5615_g1//c9966_g1
	GO:0019521	5	5	1.48	0.0023	D-gluconate metabolic process	c16823_g1//c18884_g1//c20301_g1//c28300_g1//c4712_g1
	GO:0019252	7	6	2.08	0.00355	starch biosynthetic process	c10674_g1//c11155_g1//c13453_g1//c14050_g1//c20646_g1//c31797_g1
	GO:0009657	75	33	22.26	0.00363	plastid organization	c10410_g1//c11882_g1//c13920_g1//c14720_g1//c14753_g1//c15168_g1//c15425_g1//c15465_g1//c16005_g1//c16085_g1//c17430_g1//c17549_g1//c17596_g3//c18042_g1//c18273_g1//c18849_g1//c18946_g1//c196_g1//c19611_g1//c20024_g1//c20185_g1//c20296_g1//c20651_g1//c20868_g1//c21613_g1//c28235_g1//c372_g1//c38449_g1//c5024_g1//c7031_g1//c8319_g1//c8901_g1//c9659_g1
	GO:0009097	25	14	7.42	0.00533	isoleucine biosynthetic process	c10957_g1//c12830_g1//c13662_g1//c14560_g1//c15326_g1//c15715_g1//c15920_g1//c16177_g1//c19814_g1//c19971_g1//c20043_g1//c20792_g1//c21454_g1//c29011_g1
	GO:0007275	729	201	216.34	0.00581	multicellular organism development	c10074_g1//c10467_g1//c10504_g1//c10705_g1//c10957_g1//c11075_g1//c11184_g1//c11270_g1//c11286_g1//c11433_g1//c11474_g1//c11502_g2//c1155_g1//c11593_g1//c11886_g1//c11988_g1//c12137_g2//c12436_g1//c12531_g1//c12691_g1//c12747_g1//c13029_g1//c1310_g1//c13126_g1//c13244_g1//c13327_g1//c13453_g1//c13456_g1//c13629_g1//c1373_g1//c14195_g1//c14197_g1//c14335_g1//c14339_g1//c14389_g1//c14429_g1//c14519…
	GO:0006096	92	39	27.3	0.00618	glycolytic process	c11005_g1//c11155_g1//c11316_g1//c14987_g1//c15220_g2//c15689_g1//c15715_g1//c15768_g1//c16176_g1//c16778_g1//c17134_g2//c17355_g1//c17415_g1//c17418_g1//c17535_g1//c17616_g1//c17738_g1//c17924_g1//c18676_g1//c18914_g1//c19114_g1//c19209_g2//c19318_g1//c20130_g1//c20493_g1//c20716_g1//c20792_g1//c25605_g1//c27346_g1//c28277_g1//c28782_g1//c29011_g1//c29114_g1//c31715_g1//c35928_g1//c4269_g1//c54_…
	GO:0050789	1415	427	419.92	0.00646	regulation of biological process	c10074_g1//c10205_g1//c10351_g1//c10363_g1//c10410_g1//c10475_g1//c10521_g1//c10538_g1//c10603_g1//c10753_g1//c10826_g1//c10887_g1//c10897_g1//c10915_g1//c10957_g1//c10989_g1//c11192_g1//c11220_g1//c11275_g1//c11348_g1//c11370_g1//c11474_g1//c11510_g1//c11528_g1//c11613_g1//c11686_g1//c11779_g1//c11835_g1//c11886_g1//c11898_g1//c11988_g1//c12006_g1//c12037_g1//c12209_g1//c12366_g2//c12468_g1//c12…
	GO:0001101	268	84	79.53	0.00652	response to acid chemical	c10277_g1//c10753_g1//c10913_g1//c11075_g1//c11192_g1//c11465_g1//c11717_g1//c1174_g1//c11779_g1//c11988_g1//c12832_g1//c13337_g1//c13629_g1//c13920_g1//c13978_g1//c14640_g1//c1480_g1//c15028_g1//c15166_g1//c15216_g1//c15358_g1//c15694_g1//c15842_g1//c16019_g1//c16259_g1//c16356_g1//c16409_g1//c16778_g1//c16818_g1//c16888_g1//c16941_g1//c17162_g1//c17355_g1//c17417_g1//c17537_g1//c17616_g1//c1800…
	GO:0006779	39	20	11.57	0.00768	porphyrin-containing compound biosynthetic process	c10606_g1//c11022_g1//c11270_g1//c12636_g1//c13791_g1//c13856_g1//c14050_g1//c14358_g1//c17430_g1//c17610_g1//c18390_g1//c19048_g1//c19550_g1//c19608_g1//c19614_g1//c20061_g1//c20470_g1//c20547_g1//c21189_g1//c21336_g1
	GO:0044419	47	12	13.95	0.0078	interspecies interaction between organisms	c11286_g1//c14547_g1//c14972_g1//c1505_g1//c20014_g2//c20954_g1//c21365_g2//c31966_g1//c36228_g1//c4939_g1//c5009_g1//c6364_g1
	GO:0009561	25	16	7.42	0.00979	megagametogenesis	c14335_g1//c14339_g1//c15618_g2//c16202_g1//c19365_g1//c20188_g1//c20319_g1//c20327_g1//c20881_g1//c20960_g1//c21264_g1//c21285_g1//c25575_g1//c35401_g1//c38665_g1//c5003_g1
	GO:0072593	51	23	15.14	0.01029	reactive oxygen species metabolic process	c11474_g1//c11779_g1//c14050_g1//c14494_g1//c14687_g1//c15427_g1//c16089_g1//c18542_g1//c19833_g1//c20130_g2//c20576_g1//c20868_g1//c20953_g1//c20955_g1//c20985_g1//c21123_g1//c21407_g2//c28668_g1//c34798_g1//c4167_g1//c6337_g1//c9724_g1//c9766_g1
	GO:0030259	8	6	2.37	0.01063	lipid glycosylation	c14015_g1//c18440_g1//c20606_g1//c21086_g1//c21281_g6//c5024_g1
	GO:0009750	8	6	2.37	0.01063	response to fructose	c11220_g1//c15768_g1//c16823_g1//c19029_g1//c20130_g1//c4269_g1
	GO:0006464	1076	290	319.32	0.012	cellular protein modification process	c10086_g1//c10259_g1//c10316_g1//c10347_g1//c10570_g1//c10656_g1//c10952_g1//c11120_g1//c11310_g1//c11343_g1//c11382_g1//c11433_g1//c11458_g1//c11474_g1//c11510_g1//c11686_g1//c11771_g1//c11954_g1//c12128_g1//c12151_g1//c12363_g1//c12485_g1//c12567_g1//c12605_g1//c12617_g1//c12664_g1//c12691_g1//c13011_g1//c13099_g1//c13188_g1//c13380_g1//c13477_g1//c13570_g1//c13624_g2//c13700_g1//c13836_g1//c13…
	GO:0006525	33	20	9.79	0.01261	arginine metabolic process	c11286_g1//c12693_g1//c12768_g1//c13745_g1//c14195_g1//c14384_g1//c15572_g1//c16176_g1//c16228_g1//c18369_g1//c18501_g1//c18647_g1//c19104_g1//c19188_g1//c19742_g3//c20193_g1//c20305_g1//c3389_g1//c36787_g1//c5067_g2
	GO:0015976	60	26	17.81	0.01672	carbon utilization	c11155_g1//c11316_g1//c12945_g1//c14195_g1//c15334_g1//c15689_g1//c15765_g1//c16333_g1//c16605_g1//c17355_g1//c17415_g1//c17418_g1//c17738_g1//c18369_g1//c18676_g1//c18792_g1//c19104_g1//c19114_g1//c19758_g1//c20612_g1//c20716_g1//c21131_g2//c31715_g1//c34178_g1//c36787_g1//c4800_g1
	GO:0006888	13	8	3.86	0.01696	ER to Golgi vesicle-mediated transport	c10573_g1//c13381_g1//c16239_g1//c18877_g1//c19935_g1//c20859_g1//c21253_g1//c38143_g1
	GO:0009749	13	8	3.86	0.01696	response to glucose	c11988_g1//c15768_g1//c16823_g1//c18258_g1//c19029_g1//c20130_g1//c24953_g1//c4269_g1
	GO:0009821	13	8	3.86	0.01696	alkaloid biosynthetic process	c14195_g1//c14483_g1//c15869_g1//c17675_g1//c18369_g1//c19104_g1//c36787_g1//c450_g1
	GO:0006568	60	38	17.81	0.01867	tryptophan metabolic process	c10467_g1//c12137_g2//c12802_g1//c13577_g1//c14157_g1//c14195_g1//c14373_g1//c14494_g1//c14687_g1//c14891_g1//c15169_g1//c15225_g1//c15371_g1//c15562_g1//c16176_g1//c16354_g1//c17059_g1//c17093_g1//c17480_g1//c17616_g1//c18369_g1//c19104_g1//c19169_g1//c19683_g1//c19772_g1//c19924_g1//c20153_g1//c20192_g1//c20399_g2//c20527_g2//c20576_g1//c20698_g1//c21436_g4//c36787_g1//c4167_g1//c54_g1//c5869_g…
	GO:0006552	18	10	5.34	0.01931	leucine catabolic process	c10467_g1//c12137_g2//c16176_g1//c16839_g1//c17093_g1//c19086_g1//c20223_g1//c28300_g1//c4712_g1//c6391_g1
	GO:0032259	199	64	59.06	0.02098	methylation	c10014_g1//c10086_g1//c10363_g1//c11151_g1//c11799_g1//c11933_g1//c13125_g1//c13370_g1//c13791_g1//c13858_g1//c14285_g1//c14347_g1//c15306_g1//c15306_g2//c15564_g1//c15835_g1//c15952_g1//c16160_g1//c16879_g1//c17378_g1//c17401_g1//c17684_g1//c18173_g1//c18260_g1//c18626_g1//c18974_g1//c19234_g2//c19265_g1//c19339_g1//c19385_g1//c19425_g1//c19584_g1//c19608_g1//c19627_g1//c19978_g1//c20009_g1//c20…
	GO:0006550	16	9	4.75	0.02382	isoleucine catabolic process	c10467_g1//c12137_g2//c16176_g1//c16839_g1//c17093_g1//c20223_g1//c28300_g1//c4712_g1//c6391_g1
	GO:0006574	16	9	4.75	0.02382	valine catabolic process	c10467_g1//c12137_g2//c16176_g1//c16839_g1//c17093_g1//c20223_g1//c28300_g1//c4712_g1//c6391_g1
	GO:0006265	9	6	2.67	0.0239	DNA topological change	c16400_g1//c19293_g1//c20311_g1//c20997_g1//c38493_g1//c971_g1
	GO:0046351	25	9	7.42	0.02613	disaccharide biosynthetic process	c11155_g1//c11439_g1//c17667_g1//c18674_g1//c19157_g1//c21640_g1//c32498_g1//c9245_g1//c9393_g1
	GO:0044237	5306	1500	1574.64	0.02623	cellular metabolic process	c10086_g1//c10191_g1//c10198_g1//c10205_g1//c10246_g1//c10257_g1//c10259_g1//c10260_g1//c10282_g1//c10316_g1//c1033_g1//c10347_g1//c10351_g1//c10363_g1//c10376_g1//c10386_g1//c10410_g1//c10421_g1//c10452_g1//c10467_g1//c10516_g1//c10570_g1//c10606_g1//c10655_g1//c10656_g1//c10668_g1//c10674_g1//c10705_g1//c10753_g1//c10756_g1//c10826_g1//c10837_g1//c10887_g1//c10913_g1//c10952_g1//c10957_g1//c109…
	GO:0009966	72	25	21.37	0.02739	regulation of signal transduction	c10753_g1//c11686_g1//c11779_g1//c13556_g1//c13920_g1//c14280_g1//c15641_g1//c17177_g1//c17426_g1//c17632_g2//c17853_g1//c18008_g1//c18269_g1//c19015_g1//c19043_g1//c19870_g1//c20329_g1//c20460_g5//c2658_g1//c28465_g1//c38596_g1//c5907_g1//c5933_g1//c6337_g1//c7105_g1
	GO:0006596	7	5	2.08	0.02742	polyamine biosynthetic process	c14384_g1//c15572_g1//c19742_g3//c5067_g2//c5877_g1
	GO:0015996	7	5	2.08	0.02742	chlorophyll catabolic process	c19086_g1//c19614_g1//c19718_g1//c19932_g1//c21749_g1
	GO:0006450	7	5	2.08	0.02742	regulation of translational fidelity	c10957_g1//c15326_g1//c15920_g1//c18018_g1//c21454_g1
MF	GO:0030170	64	42	18.36	8.7e-10	pyridoxal phosphate binding	c10277_g1//c10527_g1//c11184_g1//c11286_g1//c11799_g1//c12804_g1//c13029_g1//c14195_g1//c15097_g1//c15434_g1//c16019_g1//c16206_g1//c18101_g1//c18280_g1//c18369_g1//c18485_g2//c18536_g1//c18570_g1//c18815_g1//c18919_g1//c19017_g1//c19104_g1//c19136_g1//c1918_g1//c19371_g1//c19683_g1//c20043_g1//c20072_g1//c20093_g1//c20143_g1//c21079_g1//c21108_g1//c25024_g1//c25982_g1//c27517_g1//c3453_g1//c3678…
	GO:0016620	34	23	9.76	2.7e-06	oxidoreductase activity, acting on the aldehyde or oxo group of donors, NAD or NADP as acceptor	c11005_g1//c12830_g1//c14197_g1//c15436_g1//c15750_g1//c16176_g1//c16228_g1//c16394_g1//c16394_g2//c16778_g1//c19001_g1//c19147_g1//c19711_g1//c20547_g1//c20638_g1//c20985_g1//c21407_g2//c228_g1//c27346_g1//c29114_g1//c35928_g1//c6391_g1//c9433_g1
	GO:0004812	34	22	9.76	1.4e-05	aminoacyl-tRNA ligase activity	c10957_g1//c12768_g1//c14561_g1//c14891_g1//c15225_g1//c15326_g1//c15920_g1//c17059_g1//c17480_g1//c19067_g1//c19251_g1//c19415_g1//c19999_g1//c20146_g1//c20305_g1//c20349_g1//c20527_g2//c20600_g1//c20960_g1//c21436_g4//c21454_g1//c21563_g1
	GO:0051287	51	29	14.63	2.3e-05	NAD binding	c11005_g1//c12830_g1//c12945_g1//c14197_g1//c14231_g1//c15500_g1//c16038_g1//c16228_g1//c16333_g1//c16352_g1//c17093_g1//c17256_g1//c18884_g1//c19397_g2//c19661_g1//c19758_g1//c19814_g1//c20114_g1//c20399_g2//c20638_g1//c20985_g1//c21813_g1//c228_g1//c27346_g1//c28300_g1//c29114_g1//c35928_g1//c4712_g1//c7750_g1
	GO:0016634	7	7	2.01	0.00016	oxidoreductase activity, acting on the CH-CH group of donors, oxygen as acceptor	c11270_g1//c1424_g1//c17673_g1//c17742_g1//c19048_g1//c19550_g1//c35030_g1
	GO:0016491	996	377	285.78	0.00016	oxidoreductase activity	c10019_g1//c10023_g1//c10292_g1//c10331_g1//c10350_g1//c10392_g1//c10467_g1//c10475_g1//c10606_g1//c10913_g1//c11005_g1//c11075_g1//c11095_g1//c11103_g1//c11156_g1//c11181_g1//c11204_g1//c11270_g1//c11316_g1//c11458_g1//c11495_g1//c11720_g1//c11722_g1//c12137_g2//c12445_g1//c12468_g1//c12533_g1//c12626_g1//c12703_g1//c12747_g1//c1282_g1//c12830_g1//c12833_g1//c12893_g1//c12945_g1//c12946_g1//c132…
	GO:0016671	16	12	4.59	0.00016	oxidoreductase activity, acting on a sulfur group of donors, disulfide as acceptor	c13789_g1//c14050_g1//c15009_g1//c16793_g1//c16932_g1//c17817_g1//c18641_g1//c20113_g1//c28293_g1//c38542_g1//c7419_g1//c7761_g1
	GO:0050662	188	98	53.94	0.00018	coenzyme binding	c10019_g1//c10350_g1//c10467_g1//c11005_g1//c12137_g2//c12830_g1//c12945_g1//c13577_g1//c13662_g1//c14050_g1//c14197_g1//c14231_g1//c14396_g1//c14491_g1//c14560_g1//c14633_g1//c14686_g1//c14839_g1//c15113_g1//c15500_g1//c15555_g1//c15643_g1//c15665_g1//c16038_g1//c16177_g1//c16228_g1//c16333_g1//c16352_g1//c16720_g1//c16727_g1//c16779_g1//c16823_g1//c16827_g1//c16839_g1//c16994_g1//c17093_g1//c17…
	GO:0016857	17	10	4.88	0.00031	racemase and epimerase activity, acting on carbohydrates and derivatives	c15334_g1//c15643_g1//c17924_g1//c17961_g1//c18197_g2//c18418_g2//c18954_g1//c19589_g1//c22627_g1//c38787_g1
	GO:0050897	28	17	8.03	0.0004	cobalt ion binding	c12209_g1//c1229_g1//c12945_g1//c15473_g1//c16130_g1//c17579_g1//c17692_g1//c18226_g1//c18545_g2//c18647_g1//c19175_g1//c19758_g1//c21407_g2//c31941_g1//c6723_g1//c851_g1//c8602_g1
	GO:0050661	33	19	9.47	0.00048	NADP binding	c10350_g1//c11005_g1//c12830_g1//c14197_g1//c14560_g1//c15665_g1//c16727_g1//c16823_g1//c18183_g1//c19590_g1//c20301_g1//c20547_g1//c20638_g1//c228_g1//c27346_g1//c29114_g1//c35928_g1//c8639_g1//c9429_g1
	GO:0000049	6	6	1.72	0.00056	tRNA binding	c13836_g1//c14561_g1//c14891_g1//c15952_g1//c17480_g1//c20146_g1
	GO:0003918	6	6	1.72	0.00056	DNA topoisomerase type II (ATP-hydrolyzing) activity	c16400_g1//c19293_g1//c20311_g1//c20997_g1//c38493_g1//c971_g1
	GO:0016836	42	22	12.05	0.00065	hydro-lyase activity	c10913_g1//c11452_g1//c1200_g1//c12137_g2//c12533_g1//c12745_g1//c14157_g1//c14597_g1//c15555_g1//c15562_g1//c17128_g1//c17616_g1//c19015_g1//c193_g1//c19772_g1//c19924_g1//c19971_g1//c20153_g1//c20289_g1//c20594_g1//c4800_g1//c54_g1
	GO:0050660	65	31	18.65	0.00088	flavin adenine dinucleotide binding	c10019_g1//c10350_g1//c13662_g1//c14050_g1//c14396_g1//c14633_g1//c15113_g1//c16839_g1//c16994_g1//c17673_g1//c17742_g1//c19091_g1//c19175_g1//c19337_g1//c19437_g1//c19843_g1//c19852_g1//c20054_g1//c20791_g1//c20899_g1//c20953_g1//c35828_g1//c3703_g1//c5057_g1//c5102_g1//c7593_g1//c7623_g1//c851_g1//c8639_g1//c9429_g1//c9724_g1
	GO:0016810	50	25	14.35	0.00116	hydrolase activity, acting on carbon-nitrogen (but not peptide) bonds	c11516_g1//c13625_g1//c14384_g1//c14597_g1//c15642_g1//c16980_g1//c17650_g1//c17689_g1//c18647_g1//c18823_g1//c19065_g1//c19174_g1//c19742_g3//c19927_g1//c20014_g2//c20569_g2//c20677_g2//c20922_g1//c21331_g5//c21373_g2//c22198_g1//c29860_g1//c430_g1//c687_g1//c8602_g1
	GO:0002161	5	5	1.43	0.00194	aminoacyl-tRNA editing activity	c10957_g1//c15326_g1//c15920_g1//c18018_g1//c21454_g1
	GO:0004616	5	5	1.43	0.00194	phosphogluconate dehydrogenase (decarboxylating) activity	c16823_g1//c18884_g1//c20301_g1//c28300_g1//c4712_g1
	GO:0008483	30	16	8.61	0.00388	transaminase activity	c10527_g1//c11286_g1//c14195_g1//c18101_g1//c18369_g1//c18604_g1//c19104_g1//c19683_g1//c19978_g1//c21108_g1//c25024_g1//c25982_g1//c36787_g1//c6164_g1//c8368_g1//c8758_g1
	GO:0016878	9	5	2.58	0.00677	acid-thiol ligase activity	c11061_g1//c18078_g1//c20493_g1//c20763_g2//c3434_g1
	GO:0016884	18	10	5.16	0.00703	carbon-nitrogen ligase activity, with glutamine as amido-N-donor	c14625_g1//c18501_g1//c19461_g1//c19491_g1//c20049_g1//c20922_g1//c21340_g3//c28696_g1//c7965_g1//c8125_g1
	GO:0004222	37	18	10.62	0.00792	metalloendopeptidase activity	c13914_g1//c16592_g1//c16665_g1//c17926_g1//c18079_g1//c19066_g1//c19721_g1//c20260_g1//c20868_g1//c20966_g4//c21040_g1//c21101_g1//c26323_g1//c29459_g1//c34723_g1//c36490_g1//c8371_g1//c9985_g1
	GO:0016831	38	17	10.9	0.00874	carboxy-lyase activity	c11564_g2//c12636_g1//c14584_g1//c15377_g1//c15572_g1//c16827_g1//c17242_g1//c18531_g1//c18536_g1//c18690_g1//c20143_g1//c20470_g1//c3453_g1//c5067_g2//c5869_g1//c5877_g1//c7860_g1
	GO:0050308	8	6	2.3	0.00888	sugar-phosphatase activity	c11155_g1//c11316_g1//c19114_g1//c19157_g1//c20612_g1//c34178_g1
	GO:0030145	17	10	4.88	0.00902	manganese ion binding	c12334_g1//c12767_g1//c15527_g1//c18201_g1//c19056_g1//c19912_g1//c20196_g1//c20348_g1//c28277_g1//c28668_g1
	GO:0008236	89	38	25.54	0.00938	serine-type peptidase activity	c11257_g1//c11362_g1//c11710_g1//c1229_g1//c1242_g1//c13238_g1//c13258_g1//c13455_g1//c14251_g1//c14416_g1//c14942_g1//c15425_g1//c15673_g1//c15781_g1//c16635_g1//c17172_g1//c17478_g1//c17905_g1//c18245_g1//c18342_g1//c18627_g1//c18788_g1//c18789_g1//c19454_g1//c19726_g1//c20364_g1//c20476_g1//c20801_g1//c21120_g1//c21573_g1//c24830_g1//c27216_g1//c29875_g1//c31003_g1//c35529_g1//c38328_g1//c5145…
	GO:0016853	169	71	48.49	0.01042	isomerase activity	c10668_g1//c10897_g1//c11602_g1//c12137_g2//c13570_g1//c14139_g1//c14585_g1//c14987_g1//c15103_g1//c15220_g2//c15267_g1//c15334_g1//c15643_g1//c15689_g1//c15765_g1//c15823_g1//c16177_g1//c16259_g1//c16354_g1//c16400_g1//c16425_g1//c16548_g1//c16604_g1//c16914_g1//c16932_g1//c17128_g1//c17272_g1//c17663_g1//c17924_g1//c17961_g1//c18197_g2//c18370_g1//c18418_g2//c18768_g1//c18851_g1//c18914_g1//c18…
	GO:0008235	16	10	4.59	0.0167	metalloexopeptidase activity	c11771_g1//c12767_g1//c15527_g1//c18037_g2//c19026_g1//c19643_g2//c20196_g1//c20348_g1//c26755_g1//c35726_g1
	GO:0005506	161	59	46.2	0.01719	iron ion binding	c10392_g1//c10913_g1//c11722_g1//c12946_g1//c13693_g1//c1480_g1//c15070_g1//c15284_g1//c15811_g1//c15865_g1//c16302_g1//c16536_g1//c16537_g1//c16854_g1//c16863_g1//c17224_g1//c17689_g1//c18064_g1//c1835_g1//c18392_g1//c18481_g1//c18520_g1//c19034_g1//c19056_g1//c19140_g1//c19431_g1//c19540_g1//c19778_g1//c19841_g1//c19852_g1//c19912_g1//c19959_g1//c20535_g1//c20697_g1//c20953_g1//c21065_g1//c2133…
	GO:0008171	16	9	4.59	0.01907	O-methyltransferase activity	c10086_g1//c11151_g1//c13125_g1//c13791_g1//c14285_g1//c15835_g1//c17378_g1//c2034_g1//c20998_g1
	GO:0008514	72	26	20.66	0.02358	organic anion transmembrane transporter activity	c10571_g1//c11196_g1//c14429_g1//c15595_g1//c15672_g1//c15906_g1//c16421_g1//c16769_g1//c16826_g1//c17691_g1//c17754_g1//c18302_g1//c18339_g1//c19084_g1//c19443_g1//c19591_g1//c19649_g1//c20042_g1//c20459_g1//c20541_g1//c20649_g1//c24953_g1//c25284_g1//c5529_g1//c5734_g1//c6884_g1
	GO:0016405	8	4	2.3	0.02361	CoA-ligase activity	c11061_g1//c18078_g1//c20493_g1//c3434_g1
	GO:0003995	7	5	2.01	0.02367	acyl-CoA dehydrogenase activity	c14633_g1//c16839_g1//c17673_g1//c17742_g1//c20791_g1
	GO:0015297	47	15	13.49	0.02406	antiporter activity	c10472_g1//c15456_g1//c16769_g1//c17111_g1//c17124_g1//c17920_g2//c19913_g1//c20045_g4//c20229_g1//c20459_g1//c21258_g1//c21371_g1//c21587_g1//c28317_g1//c4303_g1
	GO:0020037	133	49	38.16	0.02488	heme binding	c10392_g1//c10913_g1//c11181_g1//c11204_g1//c11495_g1//c13417_g1//c14494_g1//c14552_g1//c14687_g1//c15070_g1//c16536_g1//c16854_g1//c16863_g1//c17537_g1//c18064_g1//c18085_g1//c1835_g1//c18468_g2//c18481_g1//c18520_g1//c19034_g1//c19178_g1//c19206_g1//c19431_g1//c19540_g1//c19882_g1//c19959_g1//c20576_g1//c20697_g1//c21331_g2//c214_g1//c21420_g1//c22157_g1//c22177_g1//c22449_g1//c2253_g1//c25065_…
	GO:0030976	5	4	1.43	0.02608	thiamine pyrophosphate binding	c13577_g1//c13662_g1//c3405_g1//c6941_g1
	GO:0016813	5	4	1.43	0.02608	hydrolase activity, acting on carbon-nitrogen (but not peptide) bonds, in linear amidines	c11516_g1//c14384_g1//c18647_g1//c29860_g1
	GO:0016773	852	223	244.46	0.02987	phosphotransferase activity, alcohol group as acceptor	c10259_g1//c10347_g1//c10570_g1//c10604_g1//c10674_g1//c10837_g1//c11310_g1//c11343_g1//c11382_g1//c11390_g1//c11458_g1//c11510_g1//c12151_g1//c12363_g1//c12605_g1//c12617_g1//c12886_g1//c13099_g1//c13180_g1//c13188_g1//c13477_g1//c13624_g2//c13844_g1//c13910_g1//c13955_g1//c14102_g1//c14141_g1//c14210_g2//c14240_g1//c14274_g1//c14280_g1//c14296_g1//c14335_g1//c14393_g1//c14430_g1//c14702_g1//c14…
	GO:0008080	25	12	7.17	0.03165	N-acetyltransferase activity	c12712_g1//c12875_g1//c13895_g1//c16292_g1//c16919_g1//c17672_g1//c19188_g1//c30967_g1//c3540_g1//c5874_g1//c5891_g1//c7656_g1
	GO:0015171	39	15	11.19	0.03174	amino acid transmembrane transporter activity	c10571_g1//c11196_g1//c15906_g1//c16421_g1//c17754_g1//c19084_g1//c19443_g1//c19591_g1//c19649_g1//c20042_g1//c20541_g1//c20649_g1//c5529_g1//c5734_g1//c6884_g1
	GO:0004722	34	15	9.76	0.03944	protein serine/threonine phosphatase activity	c13928_g1//c14923_g1//c14972_g1//c17036_g1//c19675_g2//c19770_g1//c20460_g5//c20473_g1//c20913_g2//c31966_g1//c38971_g1//c5009_g1//c5822_g1//c6466_g1//c9071_g1
	GO:0016705	145	54	41.6	0.04599	oxidoreductase activity, acting on paired donors, with incorporation or reduction of molecular oxyge...	c10350_g1//c10392_g1//c10913_g1//c12946_g1//c13763_g1//c14229_g1//c14381_g1//c16302_g1//c16326_g1//c16356_g1//c16536_g1//c16863_g1//c16914_g1//c17398_g1//c17430_g1//c17710_g1//c17970_g1//c18064_g1//c18237_g1//c1835_g1//c18392_g1//c18481_g1//c18520_g1//c18754_g1//c19034_g1//c19431_g1//c19540_g1//c19843_g1//c19959_g1//c20535_g1//c20669_g1//c20697_g1//c20899_g1//c214_g1//c21420_g1//c22157_g1//c22177…
	GO:0004177	18	10	5.16	0.04963	aminopeptidase activity	c11771_g1//c12767_g1//c15527_g1//c18037_g2//c19446_g1//c19643_g2//c20196_g1//c20348_g1//c26755_g1//c35726_g1
	GO:0016790	13	7	3.73	0.04978	thiolester hydrolase activity	c14461_g1//c15364_g1//c16862_g1//c16878_g1//c18537_g1//c19123_g3//c4544_g1
CC	GO:0009570	265	119	80.09	3.1e-08	chloroplast stroma	c10300_g2//c10351_g1//c10428_g1//c10957_g1//c11022_g1//c11155_g1//c11184_g1//c11286_g1//c11933_g1//c1229_g1//c12468_g1//c12636_g1//c12804_g1//c13152_g1//c13237_g1//c13380_g1//c13453_g1//c13675_g1//c13875_g1//c14050_g1//c14114_g1//c14144_g1//c14561_g1//c14579_g1//c14720_g1//c14798_g1//c1480_g1//c15168_g1//c15188_g1//c15326_g1//c15377_g1//c15465_g1//c15507_g1//c15562_g1//c15689_g1//c15765_g1//c1625…
	GO:0009507	959	396	289.85	1.2e-05	chloroplast	c10198_g1//c10277_g1//c10286_g1//c10300_g2//c10301_g1//c10351_g1//c10410_g1//c10428_g1//c10467_g1//c10888_g1//c10913_g1//c10952_g1//c10957_g1//c11005_g1//c11022_g1//c11075_g1//c11103_g1//c11151_g1//c11155_g1//c11181_g1//c11184_g1//c11232_g1//c11270_g1//c11286_g1//c11477_g1//c11494_g1//c11495_g1//c11691_g1//c11717_g1//c11722_g1//c11882_g1//c11933_g1//c11988_g1//c12101_g1//c12137_g2//c1229_g1//c123…
	GO:0044444	3416	1162	1032.45	0.00012	cytoplasmic part	c10010_g1//c10014_g1//c10019_g1//c10074_g1//c10193_g1//c10198_g1//c10205_g1//c10260_g1//c10277_g1//c10286_g1//c10291_g1//c10300_g2//c10301_g1//c10316_g1//c10331_g1//c10351_g1//c10410_g1//c10417_g1//c10428_g1//c10467_g1//c10516_g1//c10521_g1//c10538_g1//c10603_g1//c10652_g1//c10668_g1//c10674_g1//c10753_g1//c10779_g1//c10788_g1//c10826_g1//c10888_g1//c10902_g1//c10913_g1//c10952_g1//c10957_g1//c10…
	GO:0005829	694	243	209.75	0.00021	cytosol	c10010_g1//c10198_g1//c10300_g2//c10652_g1//c10674_g1//c10779_g1//c10972_g1//c11173_g1//c11215_g1//c114_g1//c11754_g1//c12342_g1//c12531_g1//c12768_g1//c12804_g1//c12894_g1//c13126_g1//c13269_g1//c13329_g1//c13379_g1//c13399_g1//c13402_g1//c13456_g1//c13570_g1//c13629_g1//c13650_g1//c1387_g1//c13900_g1//c14114_g1//c14226_g1//c14280_g1//c14389_g1//c14430_g1//c14461_g1//c14477_g1//c14479_g1//c14584…
	GO:0009941	272	110	82.21	0.00064	chloroplast envelope	c10888_g1//c10913_g1//c11155_g1//c11181_g1//c11270_g1//c11988_g1//c12331_g1//c12636_g1//c12736_g1//c13237_g1//c13271_g1//c13380_g1//c13629_g1//c13675_g1//c13909_g1//c14065_g1//c14114_g1//c14302_g1//c14413_g1//c14455_g1//c14720_g1//c14798_g1//c1480_g1//c15013_g1//c15113_g1//c15168_g1//c15188_g1//c15199_g1//c15465_g1//c15489_g1//c15562_g1//c15765_g1//c15811_g1//c16111_g1//c16287_g1//c16423_g1//c164…
	GO:1902494	439	131	132.68	0.00233	catalytic complex	c11022_g1//c11103_g1//c11474_g1//c11652_g1//c11933_g1//c11954_g1//c12090_g1//c12802_g1//c13029_g1//c13577_g1//c13662_g1//c13675_g1//c13700_g1//c13875_g1//c13928_g1//c1420_g1//c14358_g1//c14420_g1//c14445_g2//c14681_g1//c14698_g1//c14891_g1//c14923_g1//c14941_g1//c14972_g1//c15130_g1//c1525_g1//c15375_g1//c15406_g1//c15715_g1//c15742_g1//c15768_g1//c15854_g1//c16063_g1//c16156_g1//c16259_g1//c1703…
	GO:0009535	114	49	34.46	0.00245	chloroplast thylakoid membrane	c10913_g1//c11075_g1//c11495_g1//c11882_g1//c1229_g1//c13237_g1//c13271_g1//c13380_g1//c13675_g1//c14144_g1//c14720_g1//c15267_g1//c15765_g1//c15811_g1//c15842_g1//c16005_g1//c16287_g1//c16328_g1//c17414_g1//c17596_g3//c17787_g1//c18343_g1//c18469_g1//c18496_g1//c18732_g1//c18733_g1//c18758_g1//c18792_g1//c18848_g1//c19263_g1//c19718_g1//c19881_g1//c20038_g1//c20638_g1//c21236_g1//c21556_g1//c216…
	GO:0044434	552	239	166.84	0.00669	chloroplast part	c10300_g2//c10351_g1//c10428_g1//c10888_g1//c10913_g1//c10957_g1//c11022_g1//c11075_g1//c11155_g1//c11181_g1//c11184_g1//c11270_g1//c11286_g1//c11495_g1//c11882_g1//c11933_g1//c11988_g1//c1229_g1//c12331_g1//c12468_g1//c12626_g1//c12636_g1//c12693_g1//c12698_g1//c12736_g1//c12804_g1//c12893_g1//c13148_g1//c13152_g1//c13237_g1//c13238_g1//c13271_g1//c13357_g1//c13380_g1//c13453_g1//c13629_g1//c136…
	GO:0009534	179	78	54.1	0.00864	chloroplast thylakoid	c10913_g1//c11075_g1//c11495_g1//c11882_g1//c1229_g1//c12626_g1//c12693_g1//c12893_g1//c13237_g1//c13238_g1//c13271_g1//c13380_g1//c13675_g1//c13875_g1//c14144_g1//c14720_g1//c15267_g1//c15765_g1//c15811_g1//c15842_g1//c16005_g1//c16287_g1//c16328_g1//c16423_g1//c17134_g2//c17355_g1//c17392_g1//c17414_g1//c17430_g1//c17478_g1//c17596_g3//c17700_g1//c17787_g1//c17870_g1//c18085_g1//c18324_g1//c183…
	GO:0031977	31	16	9.37	0.01014	thylakoid lumen	c11495_g1//c13238_g1//c13675_g1//c13875_g1//c15673_g1//c16005_g1//c17355_g1//c17515_g1//c17663_g1//c18768_g1//c20038_g1//c20868_g1//c21623_g1//c34723_g1//c39176_g1//c9548_g1
	GO:0005801	6	5	1.81	0.01129	cis-Golgi network	c10573_g1//c16239_g1//c18240_g1//c20458_g1//c38143_g1
	GO:0098796	283	88	85.53	0.01343	membrane protein complex	c1033_g1//c10952_g1//c11103_g1//c12018_g1//c12531_g1//c12736_g1//c12774_g1//c13353_g1//c13380_g1//c13381_g1//c13675_g1//c13875_g1//c14563_g1//c14681_g1//c14949_g1//c14949_g2//c15295_g1//c15541_g1//c16005_g1//c16063_g1//c16511_g1//c16871_g1//c16978_g1//c16983_g1//c17046_g1//c17158_g1//c17194_g1//c17432_g1//c17631_g1//c17787_g1//c17963_g1//c18214_g1//c18262_g1//c18288_g1//c18298_g1//c18494_g1//c184…
	GO:0005777	46	20	13.9	0.01399	peroxisome	c11156_g1//c12137_g2//c12625_g1//c14195_g1//c14238_g1//c15103_g1//c15113_g1//c15507_g1//c15820_g1//c17093_g1//c17673_g1//c17742_g1//c18743_g1//c19051_g1//c19756_g1//c20320_g1//c20595_g1//c28251_g1//c38449_g1//c7656_g1
	GO:0005773	372	133	112.43	0.01769	vacuole	c10014_g1//c10074_g1//c10291_g1//c10300_g2//c10301_g1//c10521_g1//c10753_g1//c11257_g1//c1152_g1//c11564_g2//c11997_g1//c12342_g1//c12531_g1//c12736_g1//c12793_g1//c13029_g1//c13034_g2//c13309_g1//c13362_g1//c13380_g1//c13413_g1//c13570_g1//c13731_g1//c13751_g1//c13920_g1//c14114_g1//c14290_g1//c14338_g1//c14461_g1//c14547_g1//c14698_g1//c14753_g1//c1505_g1//c1506_g1//c15165_g1//c15166_g1//c15256…
	GO:0009536	1242	493	375.38	0.02348	plastid	c10019_g1//c10198_g1//c10277_g1//c10286_g1//c10300_g2//c10301_g1//c10351_g1//c10410_g1//c10417_g1//c10428_g1//c10467_g1//c10668_g1//c10888_g1//c10913_g1//c10952_g1//c10957_g1//c11005_g1//c11022_g1//c11075_g1//c11103_g1//c11151_g1//c11155_g1//c11169_g1//c11181_g1//c11184_g1//c11232_g1//c11270_g1//c11286_g1//c11477_g1//c11494_g1//c11495_g1//c11642_g1//c11691_g1//c11717_g1//c11722_g1//c11867_g1//c11…
	GO:1990234	183	52	55.31	0.02746	transferase complex	c11474_g1//c11954_g1//c12090_g1//c13029_g1//c13577_g1//c13662_g1//c13700_g1//c14445_g2//c14698_g1//c15130_g1//c1525_g1//c15375_g1//c15406_g1//c15742_g1//c15768_g1//c15854_g1//c16259_g1//c17250_g1//c17364_g1//c17535_g1//c18258_g1//c18448_g2//c18950_g1//c19167_g1//c19614_g1//c19668_g2//c19956_g1//c20130_g1//c20142_g1//c20336_g1//c20607_g1//c20776_g1//c20975_g1//c21375_g1//c21457_g1//c25157_g1//c256…
	GO:0009295	18	8	5.44	0.02969	nucleoid	c10428_g1//c14579_g1//c16085_g1//c20296_g1//c20609_g1//c20651_g1//c21192_g1//c38493_g1
	GO:0017119	5	4	1.51	0.03158	Golgi transport complex	c17383_g1//c19497_g1//c19982_g1//c4303_g1
	GO:0009538	5	4	1.51	0.03158	photosystem I reaction center	c18758_g2//c3457_g1//c6362_g1//c8105_g1
	GO:0009707	5	4	1.51	0.03158	chloroplast outer membrane	c14455_g1//c15013_g1//c17549_g1//c19491_g1
	GO:0033202	5	4	1.51	0.03158	DNA helicase complex	c11652_g1//c14420_g1//c21457_g1//c6269_g1
	GO:0010319	19	10	5.74	0.03402	stromule	c11181_g1//c17515_g1//c17961_g1//c18792_g1//c19104_g1//c19114_g1//c20638_g1//c20646_g1//c21079_g1//c21373_g2
IP (0.5<Ka/Ks≤0.9)
BP	GO:0009396	18	5	0.7	0.0006	folic acid-containing compound biosynthetic process	c14775_g1//c16086_g1//c17548_g1//c19290_g1//c19406_g1
	GO:0006817	13	3	0.51	0.0126	phosphate ion transport	c15479_g1//c16968_g1//c19858_g1
	GO:0045454	66	7	2.57	0.014	cell redox homeostasis	c12336_g1//c12417_g1//c14835_g1//c15003_g1//c16158_g1//c17433_g1//c19538_g1
	GO:0071577	5	2	0.2	0.014	zinc II ion transmembrane transport	c14150_g1//c19158_g1
	GO:0006561	6	2	0.23	0.0205	proline biosynthetic process	c11066_g1//c15481_g1
	GO:0009693	7	2	0.27	0.028	ethylene biosynthetic process	c16694_g1//c6593_g1
	GO:0045491	7	2	0.27	0.028	xylan metabolic process	c11322_g1//c17445_g1
	GO:0009658	45	5	1.76	0.0299	chloroplast organization	c17767_g1//c18847_g1//c19697_g1//c20295_g1//c24739_g1
	GO:0008152	7071	283	275.86	0.0307	metabolic process	c10152_g1//c10213_g1//c10353_g1//c10448_g1//c10554_g1//c10650_g1//c10657_g1//c10738_g1//c10766_g1//c10808_g2//c11066_g1//c11322_g1//c11351_g1//c11363_g1//c11376_g1//c11402_g1//c11515_g1//c11681_g1//c11714_g1//c11821_g1//c11853_g1//c11884_g1//c12050_g1//c12092_g1//c12108_g1//c12273_g1//c12336_g1//c12417_g1//c12510_g1//c12651_g1//c12652_g1//c1268_g1//c12721_g1//c12896_g1//c12902_g1//c12974_g1//c130…
	GO:0006552	18	3	0.7	0.0311	leucine catabolic process	c1327_g1//c17014_g1//c21614_g1
	GO:0051186	352	24	13.73	0.0379	cofactor metabolic process	c10353_g1//c12651_g1//c14032_g1//c14775_g1//c14911_g1//c15390_g1//c15936_g1//c16086_g1//c16674_g1//c16719_g1//c16738_g1//c17347_g1//c17548_g1//c1773_g1//c18384_g1//c18397_g1//c19184_g1//c19290_g1//c19406_g1//c19470_g1//c19604_g1//c32351_g1//c35762_g1//c38496_g1
	GO:0055114	960	47	37.45	0.0448	oxidation-reduction process	c10152_g1//c10353_g1//c11351_g1//c11681_g1//c12092_g1//c12336_g1//c12417_g1//c13016_g1//c1327_g1//c13373_g1//c13495_g1//c1350_g1//c14234_g1//c14775_g1//c14835_g1//c15014_g1//c15481_g1//c15808_g1//c16158_g1//c16374_g1//c16479_g1//c166_g1//c16949_g1//c17014_g1//c17433_g1//c18102_g1//c18397_g1//c19126_g1//c19327_g1//c19363_g1//c19538_g1//c20317_g1//c20883_g1//c21070_g1//c21366_g3//c21614_g1//c21727_…
	GO:0006479	41	4	1.6	0.0454	protein methylation	c14337_g1//c16168_g1//c18661_g1//c5876_g1
	GO:0007062	9	2	0.35	0.0456	sister chromatid cohesion	c18523_g1//c38320_g1
	GO:0006665	43	3	1.68	0.0456	sphingolipid metabolic process	c1357_g1//c15177_g1//c15808_g1
MF	GO:0004659	13	6	0.5	4.1e-06	prenyltransferase activity	c12651_g1//c14739_g1//c16674_g1//c17091_g1//c18397_g1//c20152_g3
	GO:0015035	36	6	1.38	0.0022	protein disulfide oxidoreductase activity	c12336_g1//c12417_g1//c14835_g1//c16158_g1//c19538_g1//c21366_g3
	GO:0016787	2048	80	78.28	0.0028	hydrolase activity	c10650_g1//c10657_g1//c10738_g1//c10766_g1//c10816_g1//c11515_g1//c11932_g1//c12050_g1//c12108_g1//c12273_g1//c12721_g1//c12896_g1//c13558_g1//c1357_g1//c13602_g1//c13635_g1//c13728_g1//c14211_g1//c14678_g1//c14820_g1//c15177_g1//c1524_g1//c15656_g1//c15844_g1//c16153_g1//c16168_g1//c16325_g1//c16474_g1//c16479_g1//c16761_g1//c17324_g1//c17445_g1//c17676_g2//c17921_g1//c18022_g2//c18037_g1//c1830…
	GO:0016646	11	3	0.42	0.0073	oxidoreductase activity, acting on the CH-NH group of donors, NAD or NADP as acceptor	c14775_g1//c15481_g1//c16949_g1
	GO:0005315	13	3	0.5	0.0119	inorganic phosphate transmembrane transporter activity	c15479_g1//c16968_g1//c19858_g1
	GO:0005385	5	2	0.19	0.0135	zinc ion transmembrane transporter activity	c14150_g1//c19158_g1
	GO:0004527	33	4	1.26	0.0147	exonuclease activity	c18022_g2//c18442_g1//c19697_g1//c9603_g1
	GO:0036459	14	3	0.54	0.0147	thiol-dependent ubiquitinyl hydrolase activity	c20458_g4//c20821_g1//c3586_g1
	GO:0016274	6	2	0.23	0.0197	protein-arginine N-methyltransferase activity	c14337_g1//c5876_g1
	GO:0051536	74	6	2.83	0.0208	iron-sulfur cluster binding	c17014_g1//c18384_g1//c19327_g1//c20210_g3//c20422_g1//c21782_g1
	GO:0016783	8	2	0.31	0.035	sulfurtransferase activity	c16738_g1//c18384_g1
	GO:0019783	15	4	0.57	0.038	ubiquitin-like protein-specific protease activity	c10766_g1//c20458_g4//c20821_g1//c3586_g1
	GO:0042803	34	4	1.3	0.0395	protein homodimerization activity	c22164_g1//c29864_g1//c5876_g1//c9641_g1
	GO:0008276	26	4	0.99	0.0436	protein methyltransferase activity	c14337_g1//c16168_g1//c18661_g1//c5876_g1
	GO:0019239	9	2	0.34	0.0439	deaminase activity	c16474_g1//c6593_g1
	GO:0003857	9	2	0.34	0.0439	3-hydroxyacyl-CoA dehydrogenase activity	c1327_g1//c21614_g1
	CC
	GO:0009507	959	59	39.47	0.0015	chloroplast	c10738_g1//c11210_g1//c11749_g1//c11853_g1//c12412_g1//c1268_g1//c13016_g1//c13373_g1//c13494_g1//c1350_g1//c13602_g1//c13796_g1//c14097_g1//c14214_g1//c14775_g1//c15196_g1//c15354_g1//c15737_g1//c16009_g1//c16318_g1//c16479_g1//c16674_g1//c17134_g1//c17548_g1//c17767_g1//c17921_g1//c18037_g1//c18102_g1//c18577_g1//c18699_g1//c18712_g2//c18847_g1//c18999_g1//c19327_g1//c19406_g1//c19695_g1//c1973…
	GO:0009508	7	2	0.29	0.0309	plastid chromosome	c13796_g1//c18999_g1
	GO:0009579	260	16	10.7	0.0396	thylakoid	c12652_g1//c13016_g1//c1350_g1//c14097_g1//c15196_g1//c15737_g1//c16009_g1//c16294_g1//c16674_g1//c17767_g1//c18102_g1//c18699_g1//c2060_g1//c21782_g1//c29864_g1//c4899_g1
	GO:0005829	694	35	28.56	0.047	cytosol	c10420_g1//c10738_g1//c11210_g1//c12412_g1//c1357_g1//c13728_g1//c14201_g1//c14911_g1//c15380_g1//c16234_g1//c16479_g1//c16949_g1//c17091_g1//c17134_g1//c17646_g1//c18021_g1//c18172_g1//c18210_g1//c18331_g1//c18523_g1//c19133_g1//c20458_g4//c20684_g1//c20831_g1//c21366_g3//c23530_g1//c29864_g1//c38142_g1//c5876_g1//c6593_g1//c7321_g1//c7649_g1//c7936_g1//c836_g1//c9947_g1
R (0.9<Ka/Ks≤1.1)
BP	GO:0048826	5	2	0.03	0.00031	cotyledon morphogenesis	c11708_g1//c17511_g1
	GO:0009908	127	4	0.72	0.00074	flower development	c10750_g1//c11708_g1//c17511_g1//c24743_g1
	GO:0006449	14	2	0.08	0.00274	regulation of translational termination	c1133_g1//c18052_g1
	GO:0007178	27	2	0.15	0.0101	transmembrane receptor protein serine/threonine kinase signaling pathway	c19995_g2//c20076_g1
	GO:0048532	31	2	0.18	0.01663	anatomical structure arrangement	c17511_g1//c19595_g1
	GO:0000165	41	2	0.23	0.02244	MAPK cascade	c19995_g2//c20076_g1
	GO:0097503	5	1	0.03	0.02803	sialylation	c13018_g1
	GO:0000373	5	1	0.03	0.02803	Group II intron splicing	c18668_g1
	GO:0010227	5	1	0.03	0.02803	floral organ abscission	c10750_g1
	GO:0043628	5	1	0.03	0.02803	ncRNA 3'-end processing	c16175_g1
	GO:0006140	5	1	0.03	0.02803	regulation of nucleotide metabolic process	c16551_g1
	GO:0008285	6	1	0.03	0.03354	negative regulation of cell proliferation	c10750_g1
	GO:0010338	6	1	0.03	0.03354	leaf formation	c17511_g1
	GO:0051193	6	1	0.03	0.03354	regulation of cofactor metabolic process	c16551_g1
	GO:0009113	6	1	0.03	0.03354	purine nucleobase biosynthetic process	c21150_g1
	GO:0009900	6	1	0.03	0.03354	dehiscence	c10750_g1
	GO:0015740	6	1	0.03	0.03354	C4-dicarboxylate transport	c9362_g1
	GO:0009734	55	2	0.31	0.03866	auxin-activated signaling pathway	c10750_g1//c17511_g1
	GO:0010229	7	1	0.04	0.03902	inflorescence development	c17511_g1
	GO:0051053	7	1	0.04	0.03902	negative regulation of DNA metabolic process	c18134_g1
	GO:0019872	7	1	0.04	0.03902	streptomycin biosynthetic process	c12799_g1
	GO:0007030	7	1	0.04	0.03902	Golgi organization	c19595_g1
	GO:0010143	7	1	0.04	0.03902	cutin biosynthetic process	c24743_g1
	GO:0000105	7	1	0.04	0.03902	histidine biosynthetic process	c15107_g1
	GO:0006596	7	1	0.04	0.03902	polyamine biosynthetic process	c39060_g1
	GO:0046173	15	2	0.09	0.04365	polyol biosynthetic process	c12799_g1//c15491_g1
	GO:0016070	853	7	4.84	0.04432	RNA metabolic process	c10750_g1//c11708_g1//c14028_g1//c14904_g1//c16175_g1//c18668_g1//c38697_g1
	GO:0009089	8	1	0.05	0.04448	lysine biosynthetic process via diaminopimelate	c29041_g1
	GO:0000723	8	1	0.05	0.04448	telomere maintenance	c18134_g1
	GO:0015937	8	1	0.05	0.04448	coenzyme A biosynthetic process	c16551_g1
	GO:0006071	9	1	0.05	0.0499	glycerol metabolic process	c15491_g1
	GO:0009911	9	1	0.05	0.0499	positive regulation of flower development	c10750_g1
MF	GO:0016149	6	2	0.03	0.00044	translation release factor activity, codon specific	c1133_g1//c18052_g1
	GO:0004707	17	2	0.09	0.00382	MAP kinase activity	c19995_g2//c20076_g1
	GO:0016462	755	3	4.14	0.00917	pyrophosphatase activity	c14387_g1//c15107_g1//c16175_g1
	GO:0008373	5	1	0.03	0.02716	sialyltransferase activity	c13018_g1
	GO:0019238	7	1	0.04	0.03781	cyclohydrolase activity	c15107_g1
	GO:0016791	149	3	0.82	0.0482	phosphatase activity	c15491_g1//c24743_g1//c35757_g1
CC	GO:0018444	8	2	0.04	0.00082	translation release factor complex	c1133_g1//c18052_g1
	GO:0045177	5	1	0.03	0.02749	apical part of cell	c17511_g1
	GO:0017119	5	1	0.03	0.02749	Golgi transport complex	c19595_g1
ID (1.1<Ka/Ks≤1.5)
BP	GO:0009911	9	2	0.05	0.00094	positive regulation of flower development	c18380_g1//c3415_g1
	GO:0045893	27	2	0.14	0.00863	positive regulation of transcription, DNA-templated	c11567_g1//c17419_g1
	GO:0015936	11	2	0.06	0.01528	coenzyme A metabolic process	c14805_g1//c19216_g3
	GO:0009965	37	2	0.19	0.01584	leaf morphogenesis	c17419_g1//c3415_g1
	GO:0010154	122	2	0.64	0.02564	fruit development	c13473_g1//c7403_g1
	GO:0042793	5	1	0.03	0.02585	transcription from plastid promoter	c11567_g1
	GO:0016126	5	1	0.03	0.02585	sterol biosynthetic process	c19216_g3
	GO:0009231	6	1	0.03	0.03095	riboflavin biosynthetic process	c13952_g1
	GO:0060968	6	1	0.03	0.03095	regulation of gene silencing	c19216_g3
	GO:0005983	6	1	0.03	0.03095	starch catabolic process	c19079_g2
	GO:0002683	6	1	0.03	0.03095	negative regulation of immune system process	c31844_g1
	GO:0006450	7	1	0.04	0.03601	regulation of translational fidelity	c14707_g1
	GO:0015749	7	1	0.04	0.03601	monosaccharide transport	c18380_g1
	GO:0090305	143	3	0.75	0.03835	nucleic acid phosphodiester bond hydrolysis	c14213_g1//c19622_g1//c20603_g2
	GO:0015976	60	2	0.31	0.03903	carbon utilization	c17285_g1//c17602_g1
	GO:0006098	61	2	0.32	0.04022	pentose-phosphate shunt	c17285_g1//c17602_g1
	GO:0015937	8	1	0.04	0.04105	coenzyme A biosynthetic process	c14805_g1
	GO:0031167	9	1	0.05	0.04607	rRNA methylation	c11302_g1
MF	GO:0008408	15	2	0.08	0.0025	3'-5' exonuclease activity	c14213_g1//c19622_g1
	GO:0008199	6	1	0.03	0.0301	ferric iron binding	c13678_g1
	GO:0004045	6	1	0.03	0.0301	aminoacyl-tRNA hydrolase activity	c17268_g1
	GO:0015145	6	1	0.03	0.0301	monosaccharide transmembrane transporter activity	c18380_g1
	GO:0005351	7	1	0.04	0.035	sugar:proton symporter activity	c18380_g1
	GO:0008138	7	1	0.04	0.035	protein tyrosine/serine/threonine phosphatase activity	c19079_g2
	GO:0050308	8	1	0.04	0.0399	sugar-phosphatase activity	c17285_g1
	GO:0016861	10	1	0.05	0.0496	intramolecular oxidoreductase activity, interconverting aldoses and ketoses	c17602_g1
CC	GO:0009536	1242	15	7.65	0.016	plastid	c10557_g1//c11567_g1//c1173_g1//c12219_g1//c13952_g1//c14411_g1//c14707_g1//c17356_g1//c17602_g1//c19079_g2//c19622_g1//c20964_g1//c21617_g1//c961_g1//c9715_g1
	GO:0009705	36	2	0.22	0.02	plant-type vacuole membrane	c18380_g1//c20665_g1
	GO:0000325	40	3	0.25	0.023	plant-type vacuole	c14842_g1//c18380_g1//c20665_g1
	GO:0009507	959	10	5.91	0.034	chloroplast	c10557_g1//c11567_g1//c1173_g1//c13952_g1//c14707_g1//c17356_g1//c17602_g1//c19079_g2//c21617_g1//c9715_g1
	GO:0009508	7	1	0.04	0.042	plastid chromosome	c11567_g1
SP (Ka/Ks>1.5)
BP	GO:0035335	11	2	0.06	0.0013	peptidyl-tyrosine dephosphorylation	c11008_g1//c3699_g1
	GO:0046184	6	2	0.03	0.0049	aldehyde biosynthetic process	c11078_g1//c3727_g1
	GO:0016072	35	2	0.18	0.0098	rRNA metabolic process	c16118_g1//c18305_g1
	GO:0042823	5	1	0.03	0.0248	pyridoxal phosphate biosynthetic process	c11078_g1
	GO:0080022	5	1	0.03	0.0248	primary root development	c3727_g1
	GO:0042793	5	1	0.03	0.0248	transcription from plastid promoter	c18305_g1
	GO:0046174	5	1	0.03	0.0248	polyol catabolic process	c3727_g1
	GO:0006346	5	1	0.03	0.0248	methylation-dependent chromatin silencing	c10561_g1
	GO:0006641	5	1	0.03	0.0248	triglyceride metabolic process	c3727_g1
	GO:0018279	6	1	0.03	0.0296	protein N-linked glycosylation via asparagine	c17234_g1
	GO:0006825	6	1	0.03	0.0296	copper ion transport	c8983_g1
	GO:0006284	8	1	0.04	0.0393	base-excision repair	c1902_g1
	GO:0051026	8	1	0.04	0.0393	chiasma assembly	c13907_g1
	GO:0031167	9	1	0.05	0.0441	rRNA methylation	c16118_g1
	GO:0006071	9	1	0.05	0.0441	glycerol metabolic process	c3727_g1
	GO:0046470	10	1	0.05	0.0489	phosphatidylcholine metabolic process	c17634_g1
	GO:0030488	10	1	0.05	0.0489	tRNA methylation	c16118_g1
	GO:0009567	10	1	0.05	0.0489	double fertilization forming a zygote and endosperm	c15908_g1
MF	GO:0008138	7	2	0.04	0.00054	protein tyrosine/serine/threonine phosphatase activity	c11008_g1//c3699_g1
	GO:0004725	12	2	0.06	0.00168	protein tyrosine phosphatase activity	c11008_g1//c3699_g1
	GO:0016853	169	5	0.88	0.01544	isomerase activity	c16735_g1//c20848_g3//c3727_g1//c7598_g1//c9703_g1
	GO:0051536	74	3	0.38	0.02466	iron-sulfur cluster binding	c16118_g1//c1902_g1//c21339_g1
	GO:0008169	5	1	0.03	0.02563	C-methyltransferase activity	c8741_g1
	GO:0004579	6	1	0.03	0.03068	dolichyl-diphosphooligosaccharide-protein glycotransferase activity	c17234_g1
	GO:0015271	6	1	0.03	0.03068	outward rectifier potassium channel activity	c32262_g1
	GO:0004252	56	2	0.29	0.0339	serine-type endopeptidase activity	c11355_g1//c1279_g1
CC	GO:0000136	5	1	0.02	0.021	alpha-1,6-mannosyltransferase complex	c16445_g1
	GO:0000794	8	1	0.03	0.033	condensed nuclear chromosome	c13907_g1
	GO:0032300	8	1	0.03	0.033	mismatch repair complex	c13907_g1
	GO:0000123	9	1	0.04	0.037	histone acetyltransferase complex	c20195_g1
	GO:0008250	12	1	0.05	0.049	oligosaccharyltransferase complex	c17234_g1

## Sheet: C. sinica
	GO ID	Annotated	Observed	Expected	P-value	Term	Genes
SP (0<Ka/Ks≤0.5)
BP	GO:0055114	1093	332	278.4	1.4e-07	oxidation-reduction process	c11091_g1//c11465_g1//c12030_g1//c12106_g1//c12121_g1//c12201_g1//c12468_g1//c12610_g1//c13095_g1//c13311_g1//c13601_g1//c14160_g1//c14180_g1//c14799_g1//c16044_g1//c16105_g1//c17101_g1//c17555_g1//c18235_g1//c18500_g1//c20245_g2//c20712_g1//c21046_g1//c21511_g1//c21804_g1//c22033_g1//c22041_g1//c22138_g1//c22319_g2//c22321_g1//c22573_g1//c23234_g1//c23674_g1//c23716_g1//c23799_g1//c23829_g1//c24…
	GO:0006418	40	25	10.19	8.1e-07	tRNA aminoacylation for protein translation	c25550_g1//c31626_g1//c32179_g1//c32536_g1//c32707_g1//c34854_g1//c35014_g2//c35217_g1//c35435_g1//c35522_g1//c35625_g1//c35742_g1//c35767_g1//c36133_g1//c37160_g1//c37273_g3//c37345_g1//c37945_g1//c38395_g6//c38576_g1//c38763_g3//c38887_g1//c39132_g4//c39963_g1//c57660_g1
	GO:0000162	45	24	11.46	5.8e-05	tryptophan biosynthetic process	c11818_g1//c13280_g1//c16807_g1//c23275_g1//c28980_g1//c30221_g1//c31728_g1//c31900_g1//c32514_g1//c34919_g1//c35214_g1//c35490_g1//c35625_g1//c35671_g1//c36133_g1//c36347_g1//c36415_g2//c36581_g1//c37160_g1//c37621_g1//c38393_g1//c39132_g4//c63296_g1//c9803_g1
	GO:0048584	46	21	11.72	6.8e-05	positive regulation of response to stimulus	c15033_g1//c22117_g1//c23272_g1//c25955_g1//c28128_g1//c30266_g1//c31315_g1//c31315_g2//c32994_g1//c33476_g2//c33559_g1//c34985_g1//c36015_g1//c36066_g1//c36741_g1//c37417_g2//c38044_g1//c38644_g1//c39248_g1//c39581_g3//c73150_g1
	GO:0006566	33	19	8.41	8.8e-05	threonine metabolic process	c14160_g1//c14381_g1//c2747_g1//c29721_g1//c30120_g1//c31141_g1//c31626_g1//c32707_g1//c32949_g1//c34300_g1//c35522_g1//c37349_g1//c37569_g1//c37577_g2//c37734_g1//c37945_g1//c38505_g1//c40233_g1//c52760_g1
	GO:0009094	46	24	11.72	9.3e-05	L-phenylalanine biosynthetic process	c11818_g1//c13280_g1//c16807_g1//c23275_g1//c28980_g1//c30221_g1//c31728_g1//c31900_g1//c32514_g1//c34919_g1//c35214_g1//c35490_g1//c35625_g1//c35671_g1//c36133_g1//c36347_g1//c36415_g2//c36581_g1//c37160_g1//c37621_g1//c38393_g1//c39132_g4//c63296_g1//c9803_g1
	GO:0006571	46	24	11.72	9.3e-05	tyrosine biosynthetic process	c11818_g1//c13280_g1//c16807_g1//c23275_g1//c28980_g1//c30221_g1//c31728_g1//c31900_g1//c32514_g1//c34919_g1//c35214_g1//c35490_g1//c35625_g1//c35671_g1//c36133_g1//c36347_g1//c36415_g2//c36581_g1//c37160_g1//c37621_g1//c38393_g1//c39132_g4//c63296_g1//c9803_g1
	GO:0042967	81	36	20.63	0.00015	acyl-carrier-protein biosynthetic process	c15727_g1//c20242_g1//c21534_g1//c21623_g1//c25117_g1//c25395_g1//c26366_g1//c26533_g1//c28904_g1//c29896_g1//c30539_g1//c30609_g1//c31938_g1//c32103_g1//c32531_g1//c33060_g3//c33459_g1//c33466_g2//c33891_g1//c33899_g1//c34709_g1//c34908_g1//c34923_g1//c35794_g1//c36111_g2//c36596_g1//c36936_g1//c37140_g1//c37250_g2//c37602_g3//c37709_g1//c38788_g1//c39747_g5//c46451_g1//c54469_g1//c63851_g1
	GO:0009628	607	207	154.61	0.00023	response to abiotic stimulus	c10127_g1//c11220_g1//c12030_g1//c12714_g1//c13095_g1//c13190_g1//c13192_g1//c13651_g1//c14416_g1//c14786_g1//c15263_g1//c16142_g2//c16503_g1//c18441_g1//c18521_g1//c19168_g1//c19876_g1//c20709_g1//c20712_g1//c20913_g1//c21033_g1//c21658_g1//c22094_g1//c22117_g1//c22138_g1//c22248_g1//c22840_g1//c23275_g1//c23692_g1//c23799_g1//c24279_g1//c24931_g1//c25295_g1//c25564_g1//c25986_g1//c26184_g1//c26…
	GO:0009409	117	48	29.8	0.00035	response to cold	c12030_g1//c13190_g1//c20709_g1//c20712_g1//c22138_g1//c22248_g1//c23275_g1//c25564_g1//c28128_g1//c28904_g1//c29655_g1//c2969_g1//c29790_g1//c30343_g1//c31982_g1//c32056_g1//c32103_g1//c32197_g1//c32754_g1//c33271_g1//c33907_g1//c34232_g1//c34448_g1//c34485_g1//c34635_g1//c35149_g1//c35455_g1//c35490_g1//c35549_g1//c35582_g2//c36187_g1//c36741_g1//c36858_g1//c36980_g1//c37173_g1//c37376_g2//c373…
	GO:0006563	51	25	12.99	0.00035	L-serine metabolic process	c13432_g1//c14160_g1//c14381_g1//c2747_g1//c29721_g1//c30120_g1//c31141_g1//c31626_g1//c32707_g1//c32941_g1//c32949_g1//c33899_g1//c34300_g1//c35265_g1//c35522_g1//c36936_g1//c37349_g1//c37350_g1//c37569_g1//c37577_g2//c37734_g1//c37945_g1//c38505_g1//c40233_g1//c52760_g1
	GO:0009561	24	15	6.11	0.00043	megagametogenesis	c21401_g1//c26999_g1//c30801_g1//c32035_g2//c33288_g1//c34438_g1//c34462_g1//c35014_g2//c35769_g1//c36671_g1//c36842_g1//c37537_g4//c39339_g1//c39369_g1//c39964_g1
	GO:0006526	8	7	2.04	0.00043	arginine biosynthetic process	c21615_g1//c26912_g1//c30609_g1//c35192_g2//c35765_g1//c36596_g1//c6410_g1
	GO:0006522	26	15	6.62	0.00048	alanine metabolic process	c13378_g1//c21615_g1//c31659_g1//c33785_g1//c34854_g1//c35490_g1//c35999_g1//c36347_g1//c36543_g1//c36581_g1//c37345_g1//c37738_g1//c38398_g1//c39848_g1//c6410_g1
	GO:0006531	26	15	6.62	0.00048	aspartate metabolic process	c13378_g1//c21615_g1//c31659_g1//c33785_g1//c34854_g1//c35490_g1//c35999_g1//c36347_g1//c36543_g1//c36581_g1//c37345_g1//c37738_g1//c38398_g1//c39848_g1//c6410_g1
	GO:1901565	135	51	34.39	0.00056	organonitrogen compound catabolic process	c12030_g1//c12106_g1//c14799_g1//c21298_g1//c24124_g1//c26723_g1//c26912_g1//c2747_g1//c28833_g1//c2886_g1//c29779_g1//c29967_g1//c29996_g1//c30120_g1//c30121_g1//c30311_g1//c30648_g1//c30654_g1//c30837_g1//c31252_g1//c32710_g1//c33111_g1//c33298_g1//c34567_g1//c35600_g1//c36071_g3//c36451_g1//c36567_g1//c36855_g1//c37007_g4//c37569_g1//c37830_g1//c38175_g6//c38241_g1//c38341_g2//c38420_g2//c3892…
	GO:0015979	139	53	35.4	0.00058	photosynthesis	c11465_g1//c14284_g1//c15145_g1//c15146_g1//c18916_g1//c22319_g2//c23666_g1//c23799_g1//c25401_g1//c25564_g1//c27607_g1//c28042_g1//c28077_g1//c28158_g1//c29040_g1//c29112_g1//c30145_g1//c30581_g1//c30685_g1//c31434_g1//c31710_g1//c32235_g1//c32388_g1//c32404_g1//c33129_g1//c33170_g1//c33200_g1//c33458_g1//c33596_g1//c33937_g1//c34292_g1//c34578_g1//c34876_g1//c35022_g3//c35094_g1//c35271_g1//c35…
	GO:0006544	50	23	12.74	0.00107	glycine metabolic process	c14160_g1//c14381_g1//c24124_g1//c2747_g1//c29721_g1//c30120_g1//c31141_g1//c31626_g1//c32707_g1//c32949_g1//c34300_g1//c35265_g1//c35522_g1//c37349_g1//c37350_g1//c37569_g1//c37577_g2//c37734_g1//c37945_g1//c38465_g1//c38505_g1//c40233_g1//c52760_g1
	GO:0046835	25	14	6.37	0.0011	carbohydrate phosphorylation	c14527_g1//c26245_g1//c28077_g1//c30421_g3//c30521_g1//c31696_g1//c31983_g1//c34456_g1//c34515_g1//c35094_g1//c37304_g1//c38213_g1//c38616_g1//c673_g1
	GO:0006749	23	13	5.86	0.00148	glutathione metabolic process	c12121_g1//c22041_g1//c24817_g1//c28649_g1//c31505_g1//c32643_g1//c36952_g1//c37220_g1//c38945_g1//c38945_g2//c39021_g1//c39588_g1//c69101_g1
	GO:0006098	75	31	19.1	0.00186	pentose-phosphate shunt	c17893_g1//c21298_g1//c25156_g1//c25564_g1//c26734_g1//c28077_g1//c30381_g1//c30421_g3//c30521_g1//c31339_g1//c31696_g1//c31897_g1//c32326_g1//c33170_g1//c33561_g1//c34533_g1//c3474_g1//c35094_g1//c35563_g1//c35857_g1//c36232_g2//c36236_g1//c36952_g1//c37304_g1//c37485_g2//c37815_g1//c38212_g2//c40736_g1//c46288_g1//c673_g1//c69101_g1
	GO:0015994	45	23	11.46	0.00195	chlorophyll metabolic process	c12030_g1//c12106_g1//c13601_g1//c14799_g1//c21804_g1//c25295_g1//c26327_g1//c29112_g1//c30350_g1//c32536_g1//c32628_g1//c32710_g1//c33989_g1//c35599_g1//c36132_g1//c37434_g1//c38175_g6//c39538_g1//c39610_g1//c46247_g1//c47545_g1//c57542_g1//c58117_g1
	GO:0044699	4597	1357	1170.9	0.00197	single-organism process	c10127_g1//c1041_g1//c11091_g1//c11220_g1//c11309_g1//c11427_g1//c11465_g1//c11489_g1//c11590_g1//c11783_g1//c11818_g1//c11984_g1//c11991_g1//c12030_g1//c12106_g1//c12121_g1//c12201_g1//c12460_g1//c12468_g1//c12610_g1//c12615_g1//c12811_g1//c12944_g1//c12999_g1//c13095_g1//c13169_g1//c13190_g1//c13275_g1//c13280_g1//c13306_g1//c13311_g1//c13314_g1//c13374_g1//c13378_g1//c13432_g1//c13601_g1//c136…
	GO:0006396	184	85	46.87	0.00233	RNA processing	c13678_g1//c18228_g1//c20335_g1//c21628_g1//c22840_g1//c23074_g1//c25654_g1//c26442_g1//c26828_g1//c28086_g1//c28205_g1//c28362_g1//c28760_g1//c28784_g1//c29040_g1//c29114_g1//c29830_g1//c30801_g1//c31607_g1//c32311_g1//c32993_g1//c33288_g1//c33542_g1//c33559_g1//c33598_g1//c33640_g1//c34077_g1//c34225_g1//c34308_g1//c34485_g1//c34876_g1//c34902_g3//c35009_g1//c35017_g1//c35018_g1//c35195_g1//c35…
	GO:0032259	199	72	50.69	0.00235	methylation	c12737_g1//c13678_g1//c17278_g1//c18290_g1//c20335_g1//c21999_g1//c22896_g1//c25285_g1//c25310_g2//c26327_g1//c26664_g1//c26828_g1//c28205_g1//c28760_g1//c30428_g1//c30654_g1//c30791_g1//c31967_g1//c32003_g1//c32649_g1//c32864_g1//c33195_g1//c33598_g1//c33640_g1//c34630_g1//c34687_g1//c34896_g1//c35218_g1//c35255_g1//c35265_g1//c35394_g1//c35402_g1//c35402_g2//c35835_g1//c35894_g1//c36071_g1//c36…
	GO:0009657	65	33	16.56	0.00305	plastid organization	c12714_g1//c13745_g1//c21777_g1//c22297_g1//c23272_g1//c28074_g1//c28917_g1//c29040_g1//c30605_g1//c31723_g1//c32617_g1//c33170_g1//c33284_g1//c34557_g1//c34876_g1//c36132_g1//c36556_g1//c37154_g1//c37221_g1//c37386_g1//c38205_g1//c38251_g1//c38473_g1//c38560_g3//c38669_g1//c38874_g1//c38919_g2//c39027_g2//c39171_g2//c39633_g3//c53203_g1//c69001_g1//c69546_g1
	GO:0042742	104	41	26.49	0.00311	defense response to bacterium	c17004_g2//c22248_g1//c22573_g1//c26296_g1//c26461_g1//c26804_g1//c2886_g1//c29954_g1//c30178_g1//c30266_g1//c30395_g1//c30511_g1//c31315_g1//c31315_g2//c31339_g1//c31897_g1//c31900_g1//c32056_g1//c33559_g1//c33596_g1//c34448_g1//c34669_g1//c35563_g1//c35600_g1//c36559_g1//c36559_g2//c36728_g1//c36818_g1//c37145_g1//c37678_g5//c37715_g1//c38044_g1//c38429_g1//c38494_g8//c38644_g1//c39287_g1//c402…
	GO:0009793	67	27	17.07	0.00328	embryo development ending in seed dormancy	c13601_g1//c14604_g1//c22248_g1//c24915_g2//c25084_g1//c26999_g1//c2753_g1//c27777_g1//c28053_g1//c30445_g1//c31592_g1//c32707_g1//c34438_g1//c35217_g1//c35475_g1//c35644_g1//c36133_g1//c36564_g1//c36668_g2//c36930_g1//c37345_g1//c37602_g3//c37767_g3//c38250_g2//c38644_g1//c39369_g1//c4622_g1
	GO:0009097	30	15	7.64	0.0033	isoleucine biosynthetic process	c14160_g1//c25550_g1//c29187_g1//c32179_g1//c34300_g1//c35217_g1//c35966_g1//c36686_g1//c36723_g1//c37175_g1//c37349_g1//c37677_g1//c38193_g1//c39963_g1//c69561_g1
	GO:0006560	35	16	8.91	0.0033	proline metabolic process	c21615_g1//c27627_g1//c30121_g1//c35490_g1//c35600_g1//c35765_g1//c35950_g1//c36347_g1//c36581_g1//c37007_g4//c37633_g1//c38887_g1//c40645_g1//c57660_g1//c63360_g1//c6410_g1
	GO:0009873	10	7	2.55	0.00392	ethylene-activated signaling pathway	c14416_g1//c22117_g1//c26512_g1//c26688_g1//c32329_g2//c37203_g1//c42214_g1
	GO:0018130	1497	301	381.3	0.00403	heterocycle biosynthetic process	c10309_g1//c10401_g1//c10909_g1//c11091_g1//c11783_g1//c11818_g1//c12084_g1//c12714_g1//c12944_g1//c13094_g1//c13275_g1//c13280_g1//c13314_g1//c13601_g1//c13669_g2//c14180_g1//c15106_g1//c15793_g1//c15816_g1//c16105_g1//c16246_g1//c16807_g1//c16897_g1//c17166_g1//c17228_g1//c17258_g1//c17357_g1//c17675_g1//c18348_g1//c18500_g1//c18521_g1//c19554_g1//c19946_g1//c20528_g1//c20968_g1//c20986_g1//c21…
	GO:0009110	55	23	14.01	0.00416	vitamin biosynthetic process	c16897_g1//c17675_g1//c20968_g1//c25295_g1//c27685_g1//c28821_g1//c29836_g2//c30697_g1//c31164_g1//c33558_g1//c34384_g1//c34400_g1//c34923_g1//c34997_g2//c35737_g1//c36507_g2//c36686_g1//c37060_g1//c37175_g1//c37616_g1//c38465_g1//c69561_g1//c885_g1
	GO:0006779	32	17	8.15	0.00416	porphyrin-containing compound biosynthetic process	c13601_g1//c26327_g1//c29112_g1//c30350_g1//c32628_g1//c32710_g1//c33989_g1//c34400_g1//c35599_g1//c36132_g1//c37434_g1//c37679_g2//c39299_g2//c39538_g1//c39610_g1//c57542_g1//c58117_g1
	GO:0030259	8	6	2.04	0.00466	lipid glycosylation	c32697_g1//c36290_g1//c37602_g4//c39292_g2//c39909_g2//c69001_g1
	GO:0010020	8	6	2.04	0.00466	chloroplast fission	c28917_g1//c36556_g1//c37154_g1//c38205_g1//c38473_g1//c39633_g3
	GO:0008033	40	20	10.19	0.00471	tRNA processing	c20335_g1//c21628_g1//c26828_g1//c33598_g1//c33640_g1//c34077_g1//c35195_g1//c35829_g2//c35835_g1//c36886_g1//c36926_g1//c37252_g5//c37331_g1//c37512_g1//c37867_g1//c38542_g1//c38553_g1//c39132_g4//c39562_g1//c7424_g1
	GO:0006777	6	5	1.53	0.00505	Mo-molybdopterin cofactor biosynthetic process	c10309_g1//c18348_g1//c22410_g1//c22776_g1//c37331_g1
	GO:0006450	6	5	1.53	0.00505	regulation of translational fidelity	c25550_g1//c32179_g1//c35217_g1//c35435_g1//c39963_g1
	GO:0048285	75	22	19.1	0.00506	organelle fission	c21323_g1//c25701_g1//c2717_g1//c28917_g1//c30433_g1//c31015_g1//c32903_g1//c33184_g1//c34020_g1//c34368_g1//c34524_g1//c34720_g1//c35475_g1//c36084_g1//c36556_g1//c37154_g1//c38205_g1//c38473_g1//c39442_g1//c39633_g3//c39964_g1//c58140_g1
	GO:0055085	668	182	170.15	0.00541	transmembrane transport	c10195_g1//c11220_g1//c11402_g1//c11783_g1//c13651_g1//c15123_g1//c1538_g1//c16263_g1//c16424_g1//c16651_g1//c16759_g1//c16881_g1//c17469_g1//c19617_g1//c19862_g1//c20667_g1//c20712_g1//c21076_g1//c21394_g1//c217_g1//c22248_g1//c22419_g1//c22625_g1//c2271_g1//c22860_g1//c23802_g1//c25257_g1//c25359_g1//c25760_g1//c26269_g1//c26296_g1//c26378_g1//c26438_g1//c26447_g1//c27110_g1//c27525_g1//c2886_g…
	GO:0006886	175	65	44.57	0.00588	intracellular protein transport	c14416_g1//c16881_g1//c18780_g1//c207_g1//c22563_g1//c2402_g1//c26447_g1//c26512_g1//c26584_g1//c26755_g1//c26808_g1//c2756_g1//c29991_g1//c30605_g1//c30828_g1//c31322_g1//c31399_g1//c31713_g1//c32598_g1//c32617_g1//c32933_g1//c33030_g1//c33170_g1//c33262_g1//c33295_g1//c33389_g1//c33907_g1//c33908_g1//c33984_g1//c34011_g1//c34367_g1//c34737_g1//c34769_g1//c34809_g1//c34982_g2//c35129_g1//c35151_…
	GO:0016117	13	8	3.31	0.00636	carotenoid biosynthetic process	c20968_g1//c32155_g1//c34972_g1//c36167_g1//c37661_g1//c37766_g1//c38006_g1//c38039_g1
	GO:0006888	13	8	3.31	0.00636	ER to Golgi vesicle-mediated transport	c28279_g1//c32080_g1//c34125_g1//c35223_g1//c38352_g1//c38370_g2//c39165_g1//c39443_g3
	GO:0006464	1049	272	267.19	0.00714	cellular protein modification process	c1297_g1//c13275_g1//c13306_g1//c13789_g1//c14259_g1//c14284_g1//c15257_g1//c15586_g1//c16206_g1//c17279_g1//c18042_g2//c18228_g1//c18401_g1//c18450_g1//c18589_g1//c20901_g1//c20939_g1//c21284_g1//c21985_g1//c22033_g1//c22434_g1//c23307_g1//c23677_g1//c2376_g1//c23796_g1//c23944_g1//c24014_g1//c24465_g1//c24772_g1//c25395_g1//c26083_g1//c26191_g1//c26245_g1//c26366_g1//c26389_g1//c26444_g1//c2681…
	GO:0006552	21	11	5.35	0.00741	leucine catabolic process	c21298_g1//c29967_g1//c30837_g1//c31252_g1//c36567_g1//c37007_g4//c37830_g1//c38175_g6//c38341_g2//c38420_g2//c46288_g1
	GO:0007275	681	196	173.46	0.00857	multicellular organism development	c11309_g1//c11489_g1//c13311_g1//c13432_g1//c13601_g1//c13773_g1//c14604_g1//c14786_g1//c17166_g1//c18337_g1//c21394_g1//c21401_g1//c22117_g1//c22248_g1//c22625_g1//c22840_g1//c23902_g1//c2402_g1//c24108_g1//c24805_g1//c24915_g2//c25084_g1//c25233_g1//c25411_g1//c25701_g1//c2603_g1//c26126_g1//c26184_g1//c26228_g1//c26461_g1//c26512_g1//c26999_g1//c2753_g1//c27700_g1//c27777_g1//c28053_g1//c28462…
	GO:0006550	19	10	4.84	0.01016	isoleucine catabolic process	c21298_g1//c29967_g1//c30837_g1//c31252_g1//c36567_g1//c37007_g4//c37830_g1//c38341_g2//c38420_g2//c46288_g1
	GO:0006574	19	10	4.84	0.01016	valine catabolic process	c21298_g1//c29967_g1//c30837_g1//c31252_g1//c36567_g1//c37007_g4//c37830_g1//c38341_g2//c38420_g2//c46288_g1
	GO:0006559	9	6	2.29	0.01098	L-phenylalanine catabolic process	c29779_g1//c29996_g1//c33111_g1//c38241_g1//c39585_g1//c9705_g1
MF	GO:0004812	40	25	9.47	1.8e-07	aminoacyl-tRNA ligase activity	c25550_g1//c31626_g1//c32179_g1//c32536_g1//c32707_g1//c34854_g1//c35014_g2//c35217_g1//c35435_g1//c35522_g1//c35625_g1//c35742_g1//c35767_g1//c36133_g1//c37160_g1//c37273_g3//c37345_g1//c37945_g1//c38395_g6//c38576_g1//c38763_g3//c38887_g1//c39132_g4//c39963_g1//c57660_g1
	GO:0030170	86	39	20.36	8e-06	pyridoxal phosphate binding	c14381_g1//c18261_g1//c18391_g1//c26461_g1//c26723_g1//c2747_g1//c29247_g1//c30120_g1//c30221_g1//c30509_g1//c31151_g1//c31646_g1//c32674_g1//c32941_g1//c33631_g1//c34514_g1//c34649_g1//c34703_g3//c34908_g1//c35032_g1//c35239_g1//c35265_g1//c35465_g1//c35490_g1//c35999_g1//c36347_g1//c36564_g1//c36581_g1//c37328_g1//c37349_g1//c37350_g1//c37701_g1//c37942_g1//c38241_g1//c38664_g1//c39554_g9//c448…
	GO:0016836	58	24	13.73	2.2e-05	hydro-lyase activity	c13280_g1//c15816_g1//c23275_g1//c26356_g1//c29310_g2//c30407_g1//c30837_g1//c31728_g1//c32062_g1//c33075_g1//c34060_g1//c34173_g2//c34985_g1//c35214_g1//c35233_g1//c35503_g1//c35671_g1//c35721_g1//c36723_g1//c37175_g1//c37621_g1//c38193_g1//c38393_g1//c69903_g1
	GO:0016491	1150	360	272.31	0.00022	oxidoreductase activity	c10752_g1//c11091_g1//c11465_g1//c11492_g1//c12030_g1//c12106_g1//c12121_g1//c12201_g1//c12468_g1//c12610_g1//c12963_g1//c13095_g1//c13311_g1//c13601_g1//c13773_g1//c14023_g1//c14160_g1//c14180_g1//c14799_g1//c15119_g1//c16044_g1//c16105_g1//c17101_g1//c17434_g2//c17555_g1//c18235_g1//c18500_g1//c18712_g1//c20245_g2//c20712_g1//c21046_g1//c21220_g1//c21298_g1//c21511_g1//c21804_g1//c22033_g1//c22…
	GO:0016620	48	23	11.37	0.00037	oxidoreductase activity, acting on the aldehyde or oxo group of donors, NAD or NADP as acceptor	c28645_g1//c29676_g2//c30211_g1//c32754_g1//c33705_g1//c34150_g1//c34237_g1//c34300_g1//c34469_g1//c34807_g1//c35192_g2//c37007_g4//c37830_g1//c38247_g2//c39141_g1//c39299_g2//c40236_g1//c47358_g1//c48649_g1//c53450_g1//c54150_g1//c58875_g1//c69015_g1
	GO:0005524	1498	407	354.71	0.00043	ATP binding	c11783_g1//c11836_g1//c12079_g1//c1297_g1//c13169_g1//c13378_g1//c14259_g1//c14527_g1//c14604_g1//c15257_g1//c15263_g1//c15586_g1//c16206_g1//c17004_g2//c17279_g1//c17496_g1//c17637_g1//c18042_g2//c18091_g1//c18401_g1//c18441_g1//c18450_g1//c18589_g1//c19288_g1//c20712_g1//c20901_g1//c20939_g1//c21200_g1//c21284_g1//c21394_g1//c21401_g1//c21672_g1//c21985_g1//c22006_g1//c22158_g1//c22434_g1//c225…
	GO:0008026	50	22	11.84	0.00048	ATP-dependent helicase activity	c18091_g1//c18441_g1//c28117_g2//c30801_g1//c31283_g1//c32499_g1//c32831_g1//c33207_g1//c33745_g1//c34360_g1//c36823_g1//c37250_g1//c37341_g1//c37378_g1//c37837_g2//c37950_g1//c38361_g1//c39046_g1//c39339_g1//c39812_g1//c49397_g1//c64161_g1
	GO:0016671	20	11	4.74	0.00049	oxidoreductase activity, acting on a sulfur group of donors, disulfide as acceptor	c17434_g2//c22033_g1//c22138_g1//c30685_g1//c34263_g1//c37200_g2//c37463_g1//c38058_g1//c57622_g1//c5977_g1//c63692_g1
	GO:0050897	39	19	9.23	0.00056	cobalt ion binding	c14180_g1//c23692_g1//c28904_g1//c29297_g1//c29655_g1//c30965_g1//c31370_g1//c33558_g1//c35600_g1//c36451_g1//c37169_g1//c37483_g1//c37496_g2//c38247_g2//c38353_g1//c38420_g2//c52760_g1//c69734_g1//c808_g1
	GO:0002161	5	5	1.18	0.00074	aminoacyl-tRNA editing activity	c25550_g1//c32179_g1//c35217_g1//c35435_g1//c39963_g1
	GO:0004222	40	19	9.47	0.00083	metalloendopeptidase activity	c22006_g1//c23799_g1//c27895_g1//c2872_g1//c32292_g1//c33475_g1//c33575_g1//c33844_g1//c35956_g1//c36850_g1//c36981_g1//c37144_g1//c38251_g1//c38630_g1//c38754_g1//c39505_g1//c40528_g1//c51821_g1//c9709_g1
	GO:0000049	9	7	2.13	0.00094	tRNA binding	c32536_g1//c35195_g1//c37160_g1//c37345_g1//c38395_g6//c39132_g4//c7424_g1
	GO:0051082	85	33	20.13	0.00127	unfolded protein binding	c15911_g1//c17004_g2//c23271_g1//c25215_g1//c25955_g1//c26155_g1//c26665_g1//c27536_g1//c29354_g1//c31528_g1//c31532_g1//c31995_g1//c32035_g2//c32388_g1//c33622_g1//c34909_g1//c34909_g2//c35448_g1//c35499_g1//c35769_g1//c36759_g1//c36893_g1//c36980_g1//c37451_g1//c37555_g1//c38231_g1//c38733_g1//c39147_g2//c40382_g1//c40476_g1//c58224_g1//c6901_g1//c8307_g1
	GO:0016810	50	26	11.84	0.00138	hydrolase activity, acting on carbon-nitrogen (but not peptide) bonds	c11500_g1//c13274_g1//c20812_g1//c26356_g1//c26400_g1//c30697_g1//c30748_g1//c31659_g1//c33298_g1//c33919_g1//c34224_g1//c34567_g1//c35116_g2//c35600_g1//c35950_g1//c36206_g1//c36451_g1//c36897_g1//c37351_g2//c37616_g1//c37633_g1//c39497_g3//c39812_g2//c40645_g1//c6053_g1//c725_g1
	GO:0051287	67	27	15.86	0.0018	NAD binding	c11818_g1//c21298_g1//c22319_g2//c28341_g1//c29676_g2//c29721_g1//c29967_g1//c32643_g1//c34300_g1//c35169_g1//c35192_g2//c35794_g1//c36236_g1//c37122_g1//c37534_g1//c37677_g1//c37678_g7//c38353_g1//c39141_g1//c40236_g1//c46288_g1//c47358_g1//c48649_g1//c51698_g1//c53450_g1//c54150_g1//c808_g1
	GO:0008080	28	14	6.63	0.00217	N-acetyltransferase activity	c15727_g1//c20242_g1//c21534_g1//c21623_g1//c25117_g1//c26366_g1//c30539_g1//c30609_g1//c33060_g3//c33891_g1//c36596_g1//c37709_g1//c46451_g1//c54469_g1
	GO:0016884	21	11	4.97	0.00279	carbon-nitrogen ligase activity, with glutamine as amido-N-donor	c13378_g1//c26188_g1//c26400_g1//c26912_g1//c33785_g1//c36844_g1//c37199_g2//c37470_g1//c37633_g1//c37866_g1//c39805_g1
	GO:0004386	134	49	31.73	0.00304	helicase activity	c14604_g1//c17640_g1//c18091_g1//c18441_g1//c28117_g2//c28784_g1//c30801_g1//c31283_g1//c32499_g1//c32745_g1//c32831_g1//c33071_g2//c33207_g1//c33745_g1//c34360_g1//c34406_g1//c34902_g3//c35673_g2//c36186_g1//c36823_g1//c36849_g2//c37183_g1//c37250_g1//c37341_g1//c37378_g1//c37837_g2//c37950_g1//c38097_g1//c38165_g1//c38361_g1//c38562_g1//c38738_g1//c38880_g2//c38946_g1//c38966_g1//c39046_g1//c39…
	GO:0016597	26	13	6.16	0.00311	amino acid binding	c17544_g1//c29721_g1//c31917_g1//c32949_g1//c34661_g1//c35214_g1//c35765_g1//c36864_g2//c37540_g1//c38393_g1//c38505_g1//c39848_g1//c63360_g1
	GO:0019200	26	14	6.16	0.00312	carbohydrate kinase activity	c14527_g1//c26245_g1//c28077_g1//c30421_g3//c30521_g1//c31696_g1//c31983_g1//c34456_g1//c34515_g1//c35094_g1//c37304_g1//c38213_g1//c38616_g1//c673_g1
	GO:0016634	8	6	1.89	0.00313	oxidoreductase activity, acting on the CH-CH group of donors, oxygen as acceptor	c13601_g1//c18500_g1//c23674_g1//c33989_g1//c38232_g5//c57542_g1
	GO:0016705	148	53	35.04	0.00338	oxidoreductase activity, acting on paired donors, with incorporation or reduction of molecular oxyge...	c11091_g1//c12030_g1//c12106_g1//c13095_g1//c16044_g1//c17101_g1//c18235_g1//c18712_g1//c21511_g1//c25079_g1//c27932_g1//c28780_g1//c29065_g1//c29407_g1//c29525_g1//c29564_g1//c29668_g1//c30048_g1//c30614_g1//c30732_g1//c31344_g1//c31492_g1//c31577_g1//c31881_g1//c32937_g1//c33693_g1//c33807_g1//c34608_g1//c34713_g1//c34972_g1//c35400_g1//c35503_g1//c35991_g1//c36132_g1//c36167_g1//c36373_g1//c36…
	GO:0050661	41	18	9.71	0.00339	NADP binding	c12121_g1//c14160_g1//c29065_g1//c29676_g2//c34300_g1//c3474_g1//c36952_g1//c37815_g1//c38505_g1//c39299_g2//c40236_g1//c47358_g1//c48649_g1//c53450_g1//c54150_g1//c57821_g1//c69101_g1//c71018_g1
	GO:0050660	73	28	17.29	0.00352	flavin adenine dinucleotide binding	c12121_g1//c12468_g1//c13311_g1//c25767_g1//c2753_g1//c28084_g1//c29065_g1//c29297_g1//c30076_g1//c31141_g1//c31252_g1//c31756_g1//c32705_g1//c34414_g1//c36373_g1//c37252_g5//c37410_g1//c37579_g1//c38232_g5//c38572_g1//c38936_g1//c39507_g8//c41912_g1//c46218_g1//c52760_g1//c63426_g1//c69561_g1//c71018_g1
	GO:0016878	11	8	2.6	0.00356	acid-thiol ligase activity	c28459_g1//c29547_g1//c33597_g1//c37731_g1//c38031_g1//c38492_g1//c69574_g1//c7213_g1
	GO:0008565	22	10	5.21	0.00392	protein transporter activity	c16881_g1//c2402_g1//c26447_g1//c26584_g1//c2756_g1//c36147_g1//c36147_g2//c39238_g1//c39476_g1//c39930_g4
	GO:0008236	90	35	21.31	0.00399	serine-type peptidase activity	c10025_g1//c21027_g1//c21777_g1//c22478_g1//c22946_g1//c26281_g1//c26841_g1//c28278_g1//c28539_g1//c29015_g1//c29579_g1//c31434_g1//c31553_g1//c32143_g1//c33050_g1//c33590_g1//c33660_g1//c34403_g1//c35616_g1//c35723_g1//c35900_g2//c37104_g1//c37217_g1//c37402_g1//c37442_g2//c37785_g1//c37976_g1//c38310_g1//c38490_g1//c38831_g1//c39596_g1//c63569_g1//c6698_g1//c69734_g1//c9870_g1
	GO:0030145	21	11	4.97	0.00408	manganese ion binding	c23299_g1//c28513_g1//c28547_g1//c28664_g1//c31509_g1//c31710_g1//c34378_g2//c34915_g1//c35635_g1//c37836_g1//c63430_g1
	GO:0050662	217	88	51.38	0.00449	coenzyme binding	c11818_g1//c11973_g1//c12121_g1//c12468_g1//c13311_g1//c14160_g1//c15924_g1//c18712_g1//c19168_g1//c21298_g1//c22319_g2//c25767_g1//c2753_g1//c28084_g1//c28341_g1//c29065_g1//c29297_g1//c29676_g2//c29721_g1//c29967_g1//c30076_g1//c31141_g1//c31252_g1//c31756_g1//c32176_g1//c32216_g1//c32237_g1//c32643_g1//c32705_g1//c34173_g2//c34300_g1//c34414_g1//c34424_g1//c34530_g1//c3474_g1//c34759_g1//c3516…
	GO:0016853	173	64	40.96	0.0046	isomerase activity	c11973_g1//c12811_g1//c23324_g1//c23440_g1//c23560_g1//c25698_g1//c28855_g1//c29197_g1//c29310_g2//c29916_g1//c30178_g1//c30873_g1//c31313_g1//c31900_g1//c32155_g1//c32511_g1//c32800_g2//c33184_g1//c33386_g1//c33420_g1//c33561_g1//c33900_g1//c33901_g1//c34175_g1//c34232_g1//c34314_g1//c34317_g1//c34694_g1//c34972_g1//c35013_g1//c35271_g1//c35374_g1//c35563_g1//c35735_g1//c35737_g1//c35899_g1//c36…
	GO:0005509	162	53	38.36	0.00533	calcium ion binding	c12030_g1//c15145_g1//c15202_g1//c16142_g2//c16206_g1//c17657_g1//c20712_g1//c20939_g1//c23666_g1//c23707_g1//c26365_g1//c28724_g1//c29838_g1//c30659_g1//c30828_g1//c30924_g2//c31201_g1//c32754_g1//c32933_g1//c33052_g1//c33458_g1//c33596_g1//c33798_g1//c33926_g2//c33926_g4//c34578_g1//c34793_g1//c35512_g1//c35771_g1//c35821_g1//c36527_g2//c36690_g2//c37207_g1//c37417_g2//c37439_g1//c37555_g1//c37…
	GO:0016706	31	14	7.34	0.00694	oxidoreductase activity, acting on paired donors, with incorporation or reduction of molecular oxyge...	c18235_g1//c25079_g1//c27932_g1//c29564_g1//c30048_g1//c30732_g1//c31344_g1//c31492_g1//c31577_g1//c31881_g1//c33693_g1//c34608_g1//c35991_g1//c36960_g1
	GO:0016857	17	8	4.03	0.0075	racemase and epimerase activity, acting on carbohydrates and derivatives	c11973_g1//c30873_g1//c34232_g1//c37225_g1//c38082_g1//c39757_g3//c40736_g1//c7542_g1
	GO:0016831	46	17	10.89	0.0091	carboxy-lyase activity	c11465_g1//c26723_g1//c27627_g1//c29836_g2//c30121_g1//c30121_g2//c30350_g1//c31219_g1//c32628_g1//c34424_g1//c35159_g1//c35999_g1//c37734_g1//c38241_g1//c39012_g1//c40233_g1//c63296_g1
	GO:0070566	15	7	3.55	0.01007	adenylyltransferase activity	c24123_g1//c32601_g1//c33558_g2//c35605_g1//c37060_g1//c39086_g1//c39729_g1
	GO:0016790	12	7	2.84	0.01043	thiolester hydrolase activity	c18472_g1//c29412_g1//c34787_g1//c36431_g1//c37878_g3//c38694_g1//c39021_g1
	GO:0005506	175	55	41.44	0.01123	iron ion binding	c10127_g1//c11091_g1//c16044_g1//c18235_g1//c21511_g1//c23716_g1//c25079_g1//c26106_g1//c28042_g1//c28780_g1//c29002_g1//c29407_g1//c29525_g1//c29668_g1//c30048_g1//c30614_g1//c31492_g1//c31509_g1//c31881_g1//c32558_g1//c32680_g1//c32937_g1//c33014_g1//c33693_g1//c33807_g1//c34713_g1//c34915_g1//c35022_g3//c35138_g1//c35180_g1//c35400_g1//c35503_g1//c36378_g1//c36683_g2//c36960_g1//c37038_g1//c37…
	GO:0016776	15	8	3.55	0.01235	phosphotransferase activity, phosphate group as acceptor	c15793_g1//c17675_g1//c30965_g1//c32264_g1//c33222_g1//c34734_g1//c35317_g1//c35379_g1
	GO:0008171	15	8	3.55	0.01235	O-methyltransferase activity	c17278_g1//c26327_g1//c26664_g1//c30654_g1//c30791_g1//c32864_g1//c34630_g1//c36868_g1
	GO:0016160	5	4	1.18	0.01272	amylase activity	c15202_g1//c26365_g1//c34635_g1//c36761_g1
	GO:0016813	5	4	1.18	0.01272	hydrolase activity, acting on carbon-nitrogen (but not peptide) bonds, in linear amidines	c20812_g1//c34567_g1//c35600_g1//c40645_g1
	GO:0008094	42	17	9.95	0.01493	DNA-dependent ATPase activity	c15263_g1//c17640_g1//c18441_g1//c23560_g1//c28117_g2//c30266_g1//c31283_g1//c34020_g1//c34314_g1//c35899_g1//c35984_g1//c37378_g1//c37603_g1//c39126_g1//c40024_g1//c40024_g2//c64161_g1
	GO:0043169	2484	563	588.18	0.01604	cation binding	c10127_g1//c10752_g1//c10909_g1//c11091_g1//c11676_g1//c11722_g1//c11818_g1//c12030_g1//c12047_g1//c12079_g1//c12219_g1//c12926_g1//c13169_g1//c13227_g1//c13432_g1//c13681_g1//c13773_g1//c14023_g1//c14180_g1//c15145_g1//c15202_g1//c15586_g1//c15963_g1//c16044_g1//c16105_g1//c16142_g2//c16206_g1//c17101_g1//c17357_g1//c17657_g1//c18235_g1//c1824_g1//c18290_g1//c18348_g1//c18732_g1//c20245_g2//c207…
	GO:0008536	13	7	3.08	0.01804	Ran GTPase binding	c18780_g1//c207_g1//c22563_g1//c35129_g1//c37296_g1//c38918_g1//c39027_g1
	GO:0004616	8	5	1.89	0.02163	phosphogluconate dehydrogenase (decarboxylating) activity	c21298_g1//c3474_g1//c36236_g1//c37815_g1//c46288_g1
	GO:0015171	39	15	9.23	0.02736	amino acid transmembrane transporter activity	c11220_g1//c25359_g1//c26378_g1//c31460_g1//c3164_g1//c33840_g1//c34817_g1//c35991_g4//c36694_g1//c37471_g2//c37757_g1//c38876_g1//c38960_g1//c39620_g1//c60377_g1
	GO:0008374	19	10	4.5	0.02872	O-acyltransferase activity	c29896_g1//c31938_g1//c32103_g1//c33459_g1//c33899_g1//c34923_g1//c36936_g1//c37250_g2//c37602_g3//c38788_g1
	GO:0008514	70	25	16.58	0.03078	organic anion transmembrane transporter activity	c11220_g1//c16651_g1//c22419_g1//c22544_g1//c25359_g1//c26378_g1//c31460_g1//c3164_g1//c33438_g1//c33840_g1//c34293_g1//c34421_g1//c34817_g1//c35991_g4//c36694_g1//c37095_g1//c37471_g2//c37757_g1//c38876_g1//c38960_g1//c39220_g1//c39620_g1//c60377_g1//c63396_g1//c797_g1
	GO:0016830	83	26	19.65	0.03086	carbon-carbon lyase activity	c11465_g1//c16807_g1//c26723_g1//c2747_g1//c27627_g1//c29836_g2//c30121_g1//c30121_g2//c30350_g1//c30381_g1//c30697_g1//c31219_g1//c32243_g1//c32628_g1//c34424_g1//c34647_g1//c35159_g1//c35999_g1//c37616_g1//c37693_g1//c37734_g1//c38241_g1//c39012_g1//c40233_g1//c46288_g1//c63296_g1
	GO:0016840	15	9	3.55	0.0309	carbon-nitrogen lyase activity	c21615_g1//c29779_g1//c29996_g1//c33111_g1//c33325_g1//c33325_g2//c37349_g1//c38398_g1//c39585_g1
CC	GO:0009570	257	118	72.32	2e-10	chloroplast stroma	c11465_g1//c11818_g1//c12889_g1//c14604_g1//c17675_g1//c18261_g1//c18506_g1//c18589_g1//c20709_g1//c20712_g1//c21615_g1//c23440_g1//c25295_g1//c25564_g1//c26224_g1//c26245_g1//c26461_g1//c26912_g1//c27607_g1//c28074_g1//c28128_g1//c28158_g1//c28380_g1//c28687_g1//c28917_g1//c28980_g1//c29015_g1//c30178_g1//c30221_g1//c30381_g1//c30405_g1//c30524_g1//c30609_g1//c30697_g1//c31339_g1//c31728_g1//c31…
	GO:0009941	262	115	73.72	1.2e-07	chloroplast envelope	c13311_g1//c13601_g1//c13679_g1//c16651_g1//c16782_g1//c16881_g1//c16897_g1//c17469_g1//c18506_g1//c18547_g1//c20968_g1//c21046_g1//c21739_g1//c23799_g1//c25295_g1//c25493_g1//c26224_g1//c26287_g1//c26447_g1//c27607_g1//c28128_g1//c28158_g1//c2886_g1//c28911_g1//c28917_g1//c28980_g1//c29015_g1//c29212_g1//c30178_g1//c30381_g1//c30405_g1//c31339_g1//c31528_g1//c31585_g1//c31728_g1//c32056_g1//c321…
	GO:0005829	686	243	193.03	8.6e-07	cytosol	c11984_g1//c13311_g1//c13378_g1//c14527_g1//c15257_g1//c15911_g1//c15924_g1//c16878_g1//c17419_g1//c18091_g1//c18261_g1//c18348_g1//c18506_g1//c19340_g1//c20712_g1//c20819_g1//c21401_g1//c21999_g1//c21999_g2//c22248_g1//c22410_g1//c22563_g1//c23271_g1//c23275_g1//c2402_g1//c24654_g1//c24915_g2//c25156_g1//c25531_g1//c25986_g1//c26106_g1//c26126_g1//c26184_g1//c26356_g1//c26400_g1//c26453_g1//c264…
	GO:0009507	954	394	268.44	7.1e-06	chloroplast	c10592_g1//c11465_g1//c11818_g1//c12025_g1//c12106_g1//c12710_g1//c12889_g1//c12999_g1//c13087_g1//c13311_g1//c13432_g1//c13601_g1//c13679_g1//c14284_g1//c14604_g1//c14799_g1//c16651_g1//c16782_g1//c16881_g1//c16897_g1//c17101_g1//c17469_g1//c17675_g1//c17893_g1//c18228_g1//c18261_g1//c18506_g1//c18547_g1//c18589_g1//c18916_g1//c20400_g1//c20528_g1//c20709_g1//c20712_g1//c20968_g1//c21046_g1//c21…
	GO:0009535	108	49	30.39	8.9e-05	chloroplast thylakoid membrane	c14799_g1//c20968_g1//c21046_g1//c21739_g1//c22297_g1//c22319_g2//c23666_g1//c26155_g1//c26224_g1//c27110_g1//c27607_g1//c28042_g1//c28074_g1//c28128_g1//c29040_g1//c29118_g1//c30178_g1//c30524_g1//c31528_g1//c32056_g1//c32371_g1//c32614_g1//c33170_g1//c33200_g1//c33386_g1//c33596_g1//c33623_g1//c34108_g1//c34195_g1//c34395_g1//c34661_g1//c35022_g3//c35475_g1//c35499_g1//c35503_g1//c35563_g1//c35…
	GO:0009534	171	81	48.12	9.8e-05	chloroplast thylakoid	c12025_g1//c13679_g1//c14799_g1//c17469_g1//c20968_g1//c21046_g1//c21739_g1//c22297_g1//c22319_g2//c23666_g1//c23799_g1//c24306_g1//c25295_g1//c25467_g1//c26155_g1//c26224_g1//c27110_g1//c27607_g1//c28042_g1//c28074_g1//c28128_g1//c28158_g1//c29015_g1//c29040_g1//c29118_g1//c30145_g1//c30178_g1//c30381_g1//c30524_g1//c31368_g1//c31434_g1//c31528_g1//c32056_g1//c32371_g1//c32388_g1//c32404_g1//c32…
	GO:1902494	488	132	137.32	0.0005	catalytic complex	c11465_g1//c12234_g1//c13275_g1//c13432_g1//c13789_g1//c13886_g1//c15145_g1//c15586_g1//c16807_g1//c17279_g1//c22495_g1//c23275_g1//c23582_g1//c23666_g1//c24124_g1//c24772_g1//c25283_g1//c26366_g1//c26494_g1//c26512_g1//c26804_g1//c26814_g1//c26912_g1//c2728_g1//c27552_g1//c27820_g1//c28077_g1//c28325_g1//c28459_g1//c29093_g1//c29187_g1//c29297_g1//c29480_g1//c29655_g1//c29954_g1//c30311_g1//c303…
	GO:0044434	534	242	150.26	0.0014	chloroplast part	c11465_g1//c11818_g1//c12025_g1//c12710_g1//c12889_g1//c13311_g1//c13601_g1//c13679_g1//c14604_g1//c14799_g1//c16651_g1//c16782_g1//c16881_g1//c16897_g1//c17469_g1//c17675_g1//c18261_g1//c18506_g1//c18547_g1//c18589_g1//c20400_g1//c20709_g1//c20712_g1//c20968_g1//c21046_g1//c21615_g1//c21739_g1//c22163_g1//c22297_g1//c22319_g2//c23440_g1//c23666_g1//c23799_g1//c24306_g1//c25295_g1//c25467_g1//c25…
	GO:0031977	33	18	9.29	0.0024	thylakoid lumen	c20709_g1//c23799_g1//c26224_g1//c28158_g1//c28539_g1//c29040_g1//c30178_g1//c30381_g1//c31434_g1//c33596_g1//c34108_g1//c34694_g1//c35271_g1//c35723_g1//c38251_g1//c38305_g7//c38429_g1//c40216_g1
	GO:0044444	3644	1142	1025.37	0.004	cytoplasmic part	c1021_g1//c10592_g1//c11465_g1//c11590_g1//c11774_g1//c11783_g1//c11818_g1//c11984_g1//c11991_g1//c12025_g1//c12030_g1//c12106_g1//c12234_g1//c12569_g1//c12710_g1//c12889_g1//c12999_g1//c13087_g1//c13274_g1//c13311_g1//c13370_g1//c13378_g1//c13432_g1//c13601_g1//c13651_g1//c13679_g1//c14284_g1//c14345_g1//c14527_g1//c14604_g1//c14799_g1//c15088_g1//c15257_g1//c15725_g1//c15911_g1//c15924_g1//c159…
	GO:0031969	21	10	5.91	0.0062	chloroplast membrane	c16881_g1//c16897_g1//c25493_g1//c32155_g1//c34384_g1//c36556_g1//c36676_g1//c36844_g1//c37407_g1//c41050_g1
	GO:0031968	22	11	6.19	0.0062	organelle outer membrane	c16881_g1//c25493_g1//c31201_g1//c33341_g1//c34556_g1//c34968_g1//c35817_g1//c36420_g1//c36556_g1//c36844_g1//c39443_g2
	GO:0005694	259	50	72.88	0.0087	chromosome	c12620_g1//c15793_g1//c18441_g1//c23560_g1//c24012_g1//c25443_g1//c26145_g1//c2717_g1//c28117_g2//c29218_g2//c30851_g1//c31283_g1//c32308_g1//c33184_g1//c33190_g1//c33546_g1//c34039_g1//c34059_g1//c34314_g1//c34373_g1//c34506_g1//c35549_g1//c35899_g1//c36071_g1//c36071_g3//c36084_g1//c36316_g1//c36849_g2//c37378_g1//c37433_g2//c37498_g1//c37899_g1//c37950_g1//c38118_g1//c38140_g1//c38203_g1//c383…
	GO:0098796	309	83	86.95	0.0124	membrane protein complex	c11783_g1//c14284_g1//c15145_g1//c15146_g1//c16105_g1//c20896_g1//c22248_g1//c23582_g1//c23666_g1//c25401_g1//c26447_g1//c27110_g1//c2756_g1//c27607_g1//c28158_g1//c28325_g1//c28687_g1//c29040_g1//c29297_g1//c29480_g1//c29655_g1//c30004_g1//c30145_g1//c30538_g1//c30581_g1//c31226_g1//c31370_g1//c31412_g1//c31651_g1//c31710_g1//c31746_g1//c3199_g1//c32181_g1//c32235_g1//c32404_g1//c33013_g1//c3312…
	GO:0030684	7	5	1.97	0.0217	preribosome	c33288_g1//c37466_g1//c38633_g1//c38941_g1//c39858_g1
	GO:0005773	378	125	106.36	0.0218	vacuole	c12030_g1//c15928_g1//c20712_g1//c21401_g1//c21999_g1//c21999_g2//c22248_g1//c22425_g2//c22544_g1//c23272_g1//c24086_g1//c24964_g1//c25623_g1//c26281_g1//c26296_g1//c26455_g1//c26690_g1//c26770_g1//c27019_g1//c27607_g1//c27777_g1//c27838_g1//c28528_g1//c28730_g2//c28855_g1//c2886_g1//c29093_g1//c29120_g1//c29516_g1//c29589_g1//c29822_g1//c30511_g1//c30605_g1//c30860_g1//c31099_g1//c31160_g1//c312…
	GO:0005783	232	80	65.28	0.0412	endoplasmic reticulum	c11984_g1//c14345_g1//c16490_g1//c21394_g1//c21401_g1//c22573_g1//c22625_g1//c2271_g1//c23582_g1//c24668_g1//c25955_g1//c2603_g1//c26294_g1//c26296_g1//c26755_g1//c26808_g1//c2728_g1//c28325_g1//c28645_g1//c29093_g1//c29589_g1//c2969_g1//c29859_g1//c30196_g2//c30828_g1//c31223_g1//c31313_g1//c31938_g1//c3199_g1//c32103_g1//c32231_g1//c32659_g1//c32939_g1//c33061_g1//c33128_g1//c33389_g1//c33476_g…
	GO:0009536	1284	496	361.3	0.0416	plastid	c10592_g1//c11465_g1//c11590_g1//c11818_g1//c12025_g1//c12106_g1//c12569_g1//c12710_g1//c12889_g1//c12999_g1//c13087_g1//c13274_g1//c13311_g1//c13432_g1//c13601_g1//c13679_g1//c14284_g1//c14604_g1//c14799_g1//c15725_g1//c16651_g1//c16782_g1//c16881_g1//c16897_g1//c17101_g1//c17469_g1//c17675_g1//c17893_g1//c18228_g1//c18261_g1//c18506_g1//c18547_g1//c18589_g1//c18916_g1//c20400_g1//c20528_g1//c20…
	GO:0005802	83	31	23.36	0.0423	trans-Golgi network	c11818_g1//c22300_g1//c27019_g1//c28562_g1//c29156_g1//c2969_g1//c31160_g1//c32216_g1//c32629_g1//c32933_g1//c33333_g1//c35218_g1//c35402_g1//c35421_g1//c35643_g2//c35705_g1//c36151_g1//c36305_g1//c36917_g1//c37173_g1//c37545_g1//c37643_g2//c38996_g2//c39216_g2//c39353_g1//c39580_g6//c40712_g1//c69273_g1//c7038_g1//c7542_g1//c8002_g1
	GO:0030127	8	5	2.25	0.0446	COPII vesicle coat	c35223_g1//c38352_g1//c38370_g2//c39165_g1//c39443_g3
	GO:0016272	8	5	2.25	0.0446	prefoldin complex	c15911_g1//c26665_g1//c31995_g1//c39147_g2//c6901_g1
	GO:0080008	8	5	2.25	0.0446	Cul4-RING E3 ubiquitin ligase complex	c30361_g1//c3199_g1//c35427_g1//c35564_g1//c38644_g1
	GO:0005886	725	213	204	0.0459	plasma membrane	c10195_g1//c11489_g1//c11984_g1//c13698_g1//c13886_g1//c14250_g1//c14786_g1//c15586_g1//c15924_g1//c16263_g1//c17419_g1//c17866_g1//c18403_g1//c18589_g1//c19340_g1//c20712_g1//c21284_g1//c21394_g1//c21401_g1//c22425_g2//c22544_g1//c22625_g1//c22633_g1//c23103_g1//c23271_g1//c23275_g1//c23307_g1//c24014_g1//c25156_g1//c25701_g1//c25955_g1//c25986_g1//c2603_g1//c26106_g1//c26184_g1//c26296_g1//c263…
IP (0.5<Ka/Ks≤0.9)
BP	GO:0006561	5	3	0.16	0.00034	proline biosynthetic process	c30861_g1//c37236_g1//c40217_g1
	GO:0009396	19	6	0.63	0.00349	folic acid-containing compound biosynthetic process	c28739_g1//c34542_g2//c34786_g1//c34857_g1//c37472_g2//c39167_g4
	GO:0006817	12	3	0.39	0.00623	phosphate ion transport	c29341_g1//c34216_g2//c39065_g2
	GO:0018216	5	2	0.16	0.01011	peptidyl-arginine methylation	c33683_g1//c40767_g1
	GO:0008152	8419	279	277.01	0.01417	metabolic process	c11208_g1//c11707_g1//c11727_g1//c12158_g1//c13268_g1//c13333_g1//c13739_g1//c13854_g1//c15065_g1//c15426_g1//c16082_g1//c16136_g1//c16162_g1//c16166_g1//c17412_g1//c18133_g1//c18174_g1//c18368_g1//c18443_g1//c19016_g2//c195_g1//c20024_g1//c20908_g1//c20920_g1//c20933_g2//c20946_g1//c21055_g1//c212_g1//c21289_g1//c21412_g1//c21609_g1//c2193_g1//c22151_g1//c22187_g1//c22233_g1//c22852_g2//c23091_g…
	GO:0009767	16	3	0.53	0.01438	photosynthetic electron transport chain	c34916_g1//c35754_g1//c69208_g1
	GO:0045492	6	2	0.2	0.01483	xylan biosynthetic process	c27147_g1//c32783_g1
	GO:0071577	6	2	0.2	0.01483	zinc II ion transmembrane transport	c13498_g1//c35955_g1
	GO:0010413	7	2	0.23	0.02032	glucuronoxylan metabolic process	c27147_g1//c32783_g1
	GO:0046164	7	2	0.23	0.02032	alcohol catabolic process	c22852_g2//c58593_g1
	GO:0006541	34	4	1.12	0.02454	glutamine metabolic process	c26605_g1//c33449_g1//c34857_g1//c7949_g1
	GO:0009693	8	2	0.26	0.02651	ethylene biosynthetic process	c32935_g1//c33272_g1
	GO:0051607	8	2	0.26	0.02651	defense response to virus	c27319_g1//c33086_g1
	GO:0046656	8	2	0.26	0.02651	folic acid biosynthetic process	c28739_g1//c34857_g1
	GO:0006552	21	3	0.69	0.03027	leucine catabolic process	c16082_g1//c36054_g1//c57451_g1
	GO:0090305	159	9	5.23	0.03259	nucleic acid phosphodiester bond hydrolysis	c16166_g1//c18443_g1//c19016_g2//c31597_g1//c31856_g1//c33086_g1//c33412_g2//c34754_g1//c36294_g1
	GO:0006623	9	2	0.3	0.03335	protein targeting to vacuole	c38079_g1//c69626_g1
	GO:0006351	584	28	19.22	0.03431	transcription, DNA-templated	c21055_g1//c21609_g1//c23316_g1//c24791_g2//c2639_g1//c2860_g1//c28677_g1//c29200_g1//c2983_g1//c30044_g1//c30420_g1//c30589_g1//c31243_g1//c31594_g1//c3232_g1//c32546_g1//c32854_g1//c34446_g2//c35114_g1//c35208_g1//c35682_g1//c36207_g1//c36834_g1//c38218_g1//c40767_g1//c43630_g1//c47405_g1//c71548_g1
	GO:0002831	10	2	0.33	0.04079	regulation of response to biotic stimulus	c27319_g1//c35608_g1
	GO:0006662	24	3	0.79	0.04286	glycerol ether metabolic process	c11727_g1//c27378_g1//c31997_g1
MF	GO:0004659	14	5	0.44	4.6e-05	prenyltransferase activity	c20920_g1//c30865_g1//c32453_g1//c35754_g1//c8465_g1
	GO:0005315	11	3	0.34	0.0041	inorganic phosphate transmembrane transporter activity	c29341_g1//c34216_g2//c39065_g2
	GO:0016646	12	3	0.38	0.0054	oxidoreductase activity, acting on the CH-NH group of donors, NAD or NADP as acceptor	c30861_g1//c33449_g1//c34542_g2
	GO:0016787	2211	77	69.12	0.0064	hydrolase activity	c12158_g1//c16166_g1//c17412_g1//c19016_g2//c20908_g1//c212_g1//c21289_g1//c22187_g1//c23091_g1//c23464_g1//c24114_g1//c25524_g1//c25858_g1//c27412_g1//c27601_g1//c27671_g3//c28020_g1//c28435_g1//c28451_g1//c28698_g2//c28979_g1//c29720_g1//c29778_g1//c29983_g1//c30416_g1//c31441_g1//c31597_g1//c31660_g1//c31799_g1//c31856_g1//c32452_g1//c32640_g1//c32783_g1//c33086_g1//c33168_g1//c33272_g1//c3340…
	GO:0016274	5	2	0.16	0.0092	protein-arginine N-methyltransferase activity	c33683_g1//c40767_g1
	GO:0005544	5	2	0.16	0.0092	calcium-dependent phospholipid binding	c20024_g1//c29934_g1
	GO:0015035	44	5	1.38	0.0116	protein disulfide oxidoreductase activity	c11727_g1//c27378_g1//c31997_g1//c34982_g1//c39492_g2
	GO:0005385	6	2	0.19	0.0134	zinc ion transmembrane transporter activity	c13498_g1//c35955_g1
	GO:0004396	6	2	0.19	0.0134	hexokinase activity	c20933_g2//c29943_g1
	GO:0042803	34	4	1.06	0.0208	protein homodimerization activity	c20024_g1//c28670_g1//c3232_g1//c40767_g1
	GO:0019239	8	2	0.25	0.0241	deaminase activity	c212_g1//c33272_g1
	GO:0003857	8	2	0.25	0.0241	3-hydroxyacyl-CoA dehydrogenase activity	c16082_g1//c57451_g1
	GO:0000287	93	7	2.91	0.0263	magnesium ion binding	c26975_g1//c33402_g1//c33595_g1//c34860_g1//c40658_g1//c59518_g1//c69076_g1
	GO:0008236	90	5	2.81	0.0266	serine-type peptidase activity	c25858_g1//c28435_g1//c31799_g1//c34916_g1//c39596_g2
	GO:0008173	23	3	0.72	0.0338	RNA methyltransferase activity	c30878_g1//c34154_g1//c36144_g1
	GO:0004222	40	4	1.25	0.0354	metalloendopeptidase activity	c27601_g1//c28979_g1//c37215_g1//c8530_g1
	GO:0016783	10	2	0.31	0.0371	sulfurtransferase activity	c13268_g1//c25964_g1
	GO:0036459	16	3	0.5	0.0443	thiol-dependent ubiquitinyl hydrolase activity	c21289_g1//c36940_g1//c39287_g3
	GO:0051536	101	6	3.16	0.0445	iron-sulfur cluster binding	c13268_g1//c30424_g1//c36054_g1//c36144_g1//c69208_g1//c7614_g1
CC	GO:0009507	954	62	36.93	0.00035	chloroplast	c11707_g1//c13456_g1//c13739_g1//c15426_g1//c18174_g1//c19656_g1//c20024_g1//c21083_g1//c22332_g1//c23158_g1//c23330_g1//c24196_g1//c26066_g1//c26613_g1//c27601_g1//c28020_g1//c28451_g1//c28542_g1//c28643_g1//c28698_g2//c28888_g1//c29672_g1//c30044_g1//c30114_g1//c31003_g1//c31013_g1//c31056_g1//c31243_g1//c31595_g1//c31790_g1//c31888_g1//c32149_g1//c33272_g1//c33337_g1//c33402_g1//c33548_g1//c34…
	GO:0009579	257	15	9.95	0.00103	thylakoid	c16136_g1//c19656_g1//c20024_g1//c21083_g1//c25978_g1//c26613_g1//c31003_g1//c31013_g1//c31056_g1//c31269_g2//c33548_g1//c37737_g2//c40551_g1//c7614_g1//c8465_g1
	GO:0005795	13	3	0.5	0.00847	Golgi stack	c36811_g2//c40195_g1//c64086_g1
	GO:0009508	5	2	0.19	0.01382	plastid chromosome	c30044_g1//c36834_g1
	GO:0019012	18	2	0.7	0.03867	virion	c33548_g1//c34754_g1
	GO:0031301	21	3	0.81	0.04476	integral component of organelle membrane	c20933_g2//c31013_g1//c36811_g2
	GO:0009706	9	2	0.35	0.04491	chloroplast inner membrane	c31013_g1//c33402_g1
	GO:0005768	103	8	3.99	0.04567	endosome	c27147_g1//c29926_g1//c29985_g1//c34746_g1//c35724_g2//c35888_g1//c37146_g2//c39642_g1
	GO:0042651	132	6	5.11	0.04613	thylakoid membrane	c25978_g1//c26613_g1//c31003_g1//c31013_g1//c37737_g2//c7614_g1
	GO:0009570	257	17	9.95	0.04768	chloroplast stroma	c13456_g1//c13739_g1//c15426_g1//c20024_g1//c24196_g1//c26066_g1//c30044_g1//c31888_g1//c33402_g1//c33548_g1//c34786_g1//c34860_g1//c37518_g1//c40551_g1//c52799_g1//c69076_g1//c69208_g1
R (0.9<Ka/Ks≤1.1)
BP	GO:0006449	18	2	0.09	0.0037	regulation of translational termination	c24927_g1//c39930_g1
	GO:0007178	18	2	0.09	0.0037	transmembrane receptor protein serine/threonine kinase signaling pathway	c34045_g1//c38757_g2
	GO:0009908	118	3	0.6	0.0086	flower development	c12455_g1//c21740_g1//c30365_g1
	GO:0000165	30	2	0.15	0.01	MAPK cascade	c34045_g1//c38757_g2
	GO:0000377	22	2	0.11	0.0198	RNA splicing, via transesterification reactions with bulged adenosine as nucleophile	c30594_g1//c32154_g1
	GO:0009734	45	2	0.23	0.0217	auxin-activated signaling pathway	c26373_g2//c30365_g1
	GO:0046173	18	2	0.09	0.0247	polyol biosynthetic process	c39918_g3//c40160_g1
	GO:0008285	5	1	0.03	0.0251	negative regulation of cell proliferation	c30365_g1
	GO:0051348	5	1	0.03	0.0251	negative regulation of transferase activity	c28720_g1
	GO:0006140	5	1	0.03	0.0251	regulation of nucleotide metabolic process	c21879_g1
	GO:0019915	5	1	0.03	0.0251	lipid storage	c21879_g1
	GO:0008295	5	1	0.03	0.0251	spermidine biosynthetic process	c69532_g1
	GO:0010091	6	1	0.03	0.03	trichome branching	c21740_g1
	GO:0051193	6	1	0.03	0.03	regulation of cofactor metabolic process	c21879_g1
	GO:0015937	6	1	0.03	0.03	coenzyme A biosynthetic process	c21879_g1
	GO:0009900	6	1	0.03	0.03	dehiscence	c30365_g1
	GO:0015740	6	1	0.03	0.03	C4-dicarboxylate transport	c35695_g1
	GO:0010227	7	1	0.04	0.035	floral organ abscission	c30365_g1
	GO:0010162	7	1	0.04	0.035	seed dormancy process	c35864_g1
	GO:0048598	7	1	0.04	0.035	embryonic morphogenesis	c21740_g1
	GO:0009089	7	1	0.04	0.035	lysine biosynthetic process via diaminopimelate	c31375_g1
	GO:0051053	7	1	0.04	0.035	negative regulation of DNA metabolic process	c28720_g1
	GO:0010143	7	1	0.04	0.035	cutin biosynthetic process	c12455_g1
	GO:0045226	7	1	0.04	0.035	extracellular polysaccharide biosynthetic process	c39918_g3
	GO:0030639	8	1	0.04	0.0399	polyketide biosynthetic process	c39918_g3
	GO:0009911	8	1	0.04	0.0399	positive regulation of flower development	c30365_g1
	GO:0009113	8	1	0.04	0.0399	purine nucleobase biosynthetic process	c39818_g2
	GO:0000105	8	1	0.04	0.0399	histidine biosynthetic process	c34188_g1
	GO:0031123	9	1	0.05	0.0447	RNA 3'-end processing	c31554_g1
	GO:0048825	10	1	0.05	0.0496	cotyledon development	c21740_g1
	GO:0007030	10	1	0.05	0.0496	Golgi organization	c38883_g1
MF	GO:0016149	6	2	0.03	0.00033	translation release factor activity, codon specific	c24927_g1//c39930_g1
	GO:0004707	14	2	0.07	0.00194	MAP kinase activity	c34045_g1//c38757_g2
	GO:0016462	785	3	3.73	0.00736	pyrophosphatase activity	c28067_g1//c31554_g1//c34188_g1
	GO:0016725	5	1	0.02	0.02353	oxidoreductase activity, acting on CH or CH2 groups	c36915_g1
	GO:0019238	6	1	0.03	0.02817	cyclohydrolase activity	c34188_g1
	GO:0033293	7	1	0.03	0.03279	monocarboxylic acid binding	c35864_g1
	GO:0043178	7	1	0.03	0.03279	alcohol binding	c35864_g1
	GO:0008831	7	1	0.03	0.03279	dTDP-4-dehydrorhamnose reductase activity	c39918_g3
	GO:0016791	163	3	0.77	0.04218	phosphatase activity	c12455_g1//c36271_g3//c40160_g1
CC	GO:0018444	8	2	0.05	0.00097	translation release factor complex	c24927_g1//c39930_g1
	GO:0043229	4488	33	27.07	0.00851	intracellular organelle	c1289_g1//c13906_g1//c16329_g1//c21740_g1//c24927_g1//c27469_g1//c2754_g1//c29536_g1//c29809_g1//c30365_g1//c30594_g1//c31310_g1//c31375_g1//c31554_g1//c32008_g1//c32154_g1//c33432_g1//c34188_g1//c34825_g1//c35718_g1//c36092_g1//c3615_g1//c36830_g1//c37969_g5//c38408_g1//c38883_g1//c39507_g6//c39818_g2//c39930_g1//c40160_g1//c40398_g1//c54236_g1//c9186_g1
	GO:0017119	5	1	0.03	0.02981	Golgi transport complex	c38883_g1
	GO:0005744	6	1	0.04	0.03566	mitochondrial inner membrane presequence translocase complex	c36092_g1
ID (1.1<Ka/Ks≤1.5)
BP	GO:0009911	8	2	0.03	0.0005	positive regulation of flower development	c28996_g1//c31584_g1
	GO:0015940	16	2	0.07	0.0021	pantothenate biosynthetic process	c31882_g1//c37557_g4
	GO:0015936	8	2	0.03	0.0084	coenzyme A metabolic process	c35105_g3//c37557_g4
	GO:0015758	5	1	0.02	0.0213	glucose transport	c28996_g1
	GO:0043457	6	1	0.03	0.0256	regulation of cellular respiration	c8665_g1
	GO:0002683	6	1	0.03	0.0256	negative regulation of immune system process	c31727_g1
	GO:0015937	6	1	0.03	0.0256	coenzyme A biosynthetic process	c37557_g4
	GO:0009231	6	1	0.03	0.0256	riboflavin biosynthetic process	c29055_g1
	GO:0006450	6	1	0.03	0.0256	regulation of translational fidelity	c30795_g1
	GO:0016192	153	3	0.66	0.0279	vesicle-mediated transport	c31847_g1//c35764_g2//c39792_g1
	GO:0031167	8	1	0.03	0.0339	rRNA methylation	c34868_g1
	GO:0015976	69	2	0.3	0.0354	carbon utilization	c34742_g2//c35056_g1
	GO:0009269	9	1	0.04	0.0381	response to desiccation	c8665_g1
	GO:0006098	75	2	0.32	0.0412	pentose-phosphate shunt	c34742_g2//c35056_g1
	GO:0010363	10	1	0.04	0.0422	regulation of plant-type hypersensitive response	c31727_g1
	GO:0009631	11	1	0.05	0.0464	cold acclimation	c8665_g1
MF	GO:0004084	5	1	0.02	0.019	branched-chain-amino-acid transaminase activity	c31882_g1
	GO:0005355	5	1	0.02	0.019	glucose transmembrane transporter activity	c28996_g1
	GO:0042132	8	1	0.03	0.031	fructose 1,6-bisphosphate 1-phosphatase activity	c34742_g2
	GO:0008408	8	1	0.03	0.031	3'-5' exonuclease activity	c31327_g1
	GO:0005351	10	1	0.04	0.038	sugar:proton symporter activity	c28996_g1
	GO:0008138	12	1	0.05	0.046	protein tyrosine/serine/threonine phosphatase activity	c35286_g1
	GO:0003729	13	1	0.05	0.049	mRNA binding	c8665_g1
CC	GO:0009536	1284	13	7.38	0.0079	plastid	c25670_g1//c29055_g1//c30795_g1//c31855_g1//c32428_g1//c32580_g1//c33407_g1//c33450_g1//c35056_g1//c38659_g1//c38784_g1//c6535_g1//c7036_g1
	GO:0009705	31	2	0.18	0.0135	plant-type vacuole membrane	c28996_g1//c39792_g1
	GO:0005834	5	1	0.03	0.0284	heterotrimeric G-protein complex	c31070_g1
SD (Ka/Ks>1.5)
BP	GO:0035335	14	2	0.06	0.0015	peptidyl-tyrosine dephosphorylation	c30500_g1//c71050_g1
	GO:0010200	20	2	0.08	0.003	response to chitin	c36827_g1//c38136_g2
	GO:0046184	7	2	0.03	0.004	aldehyde biosynthetic process	c11575_g1//c7021_g1
	GO:0016072	42	2	0.17	0.02	rRNA metabolic process	c28025_g1//c33643_g1
	GO:0080022	6	1	0.02	0.0244	primary root development	c7021_g1
	GO:0048441	6	1	0.02	0.0244	petal development	c32772_g1
	GO:0042823	6	1	0.02	0.0244	pyridoxal phosphate biosynthetic process	c11575_g1
	GO:0002237	6	1	0.02	0.0244	response to molecule of bacterial origin	c38136_g2
	GO:0018279	7	1	0.03	0.0284	protein N-linked glycosylation via asparagine	c37269_g1
	GO:0046164	7	1	0.03	0.0284	alcohol catabolic process	c7021_g1
	GO:0009593	7	1	0.03	0.0284	detection of chemical stimulus	c38136_g2
	GO:0031167	8	1	0.03	0.0324	rRNA methylation	c33643_g1
	GO:0006641	8	1	0.03	0.0324	triglyceride metabolic process	c7021_g1
	GO:0046470	9	1	0.04	0.0364	phosphatidylcholine metabolic process	c34089_g1
	GO:0097502	10	1	0.04	0.0404	mannosylation	c36472_g1
	GO:0030488	11	1	0.05	0.0443	tRNA methylation	c33643_g1
	GO:0044275	11	1	0.05	0.0443	cellular carbohydrate catabolic process	c7021_g1
	GO:0006071	11	1	0.05	0.0443	glycerol metabolic process	c7021_g1
	GO:0009408	82	2	0.34	0.0446	response to heat	c25279_g1//c40234_g1
	GO:0006570	86	2	0.35	0.0486	tyrosine metabolic process	c30500_g1//c71050_g1
MF	GO:0008138	12	2	0.04	0.00079	protein tyrosine/serine/threonine phosphatase activity	c30500_g1//c71050_g1
	GO:0004725	15	2	0.05	0.00125	protein tyrosine phosphatase activity	c30500_g1//c71050_g1
	GO:0004252	53	2	0.19	0.01504	serine-type endopeptidase activity	c26625_g1//c958_g1
	GO:0051536	101	3	0.36	0.02371	iron-sulfur cluster binding	c32277_g1//c33643_g1//c39749_g1
	GO:0004013	7	1	0.02	0.02453	adenosylhomocysteinase activity	c29726_g1
	GO:0004579	7	1	0.02	0.02453	dolichyl-diphosphooligosaccharide-protein glycotransferase activity	c37269_g1
	GO:0000030	10	1	0.04	0.03486	mannosyltransferase activity	c36472_g1
	GO:0097367	1790	6	6.34	0.03969	carbohydrate derivative binding	c24117_g1//c25279_g1//c36341_g1//c37639_g1//c38136_g2//c40234_g1
	GO:0016861	14	1	0.05	0.04847	intramolecular oxidoreductase activity, interconverting aldoses and ketoses	c7021_g1
CC	GO:0000136	6	1	0.02	0.022	alpha-1,6-mannosyltransferase complex	c36472_g1
	GO:0008250	10	1	0.04	0.036	oligosaccharyltransferase complex	c37269_g1
