# Supplementary material for: Development of polymorphic microsatellite markers by using de novo transcriptome assembly of Calanthe masuca and C. sinica (Orchidaceae)
Source: BMC Genomics. 2018 Nov 6;19:800. doi: 10.1186/s12864-018-5161-4 (PMC6219035; doi:10.1186/s12864-018-5161-4)
Supplement: Supplementary file 5 — Table S5. List of SSR primer pairs derived from two species and 129 selected SSR primers. (XLSX 1354 kb) [file 12864_2018_5161_MOESM5_ESM.xlsx]

## Sheet: C.masuca
Table S5-1. List of SSR primer pairs derived from C. masuca
ID	SSR nr.	SSR type	SSR	size	start	end	FORWARD PRIMER1 (5'-3')	Tm(癈)	size	REVERSE PRIMER1 (5'-3')	Tm(癈)	size	PRODUCT1 size (bp)	start (bp)	end (bp)	FORWARD PRIMER2 (5'-3')	Tm(癈)	size	REVERSE PRIMER2 (5'-3')	Tm(癈)	size	PRODUCT2 size (bp)	start (bp)	end (bp)	FORWARD PRIMER3 (5'-3')	Tm(癈)	size	REVERSE PRIMER3 (5'-3')	Tm(癈)	size	PRODUCT3 size (bp)	start (bp)	end (bp)
c542_g1_i2	1	p1	(A)11	11	46	56	AAAAACCCCTTTACTCCAAAAT	57.27	22	GAGAGACAACGAAAGGCGAC	59.997	20	117	12	128	AAAAACCCCTTTACTCCAAAAT	57.27	22	CACGTCATGTGATCTCTGGG	60.113	20	220	12	231	AAAAACCCCTTTACTCCAAAAT	57.27	22	CCACGTCATGTGATCTCTGG	60.113	20	221	12	232
c19146_g1_i1	1	p2	(AG)6	12	190	201	AAAAATTTAATGCCCCTGGC	60.148	20	AATGTGGAAAGAAGGCGATG	60.074	20	230	98	327	GAGTTAATGCGGCCTTTGAG	59.845	20	AATGTGGAAAGAAGGCGATG	60.074	20	251	77	327	AGAGTTAATGCGGCCTTTGA	59.845	20	AATGTGGAAAGAAGGCGATG	60.074	20	252	76	327
c17268_g1_i1	1	p1	(T)10	10	1084	1093	AAAACAAACAGATTCGAGGCA	59.738	21	TGCAGAAAATAGTAGACCCGC	59.375	21	236	924	1159	AAACAAACAGATTCGAGGCA	58.352	20	TGCAGAAAATAGTAGACCCGC	59.375	21	235	925	1159	GCTAAATTTGGCCTTCATTCA	59.202	21	TGCAGAAAATAGTAGACCCGC	59.375	21	190	970	1159
c19426_g1_i1	1	p3	(AAG)5	15	272	286	AAAACAAAGAAGCCGACGAA	59.861	20	GGACGTGGTATTGCTCGATT	59.962	20	177	196	372	AAAAACAAAGAAGCCGACGA	59.861	20	GGACGTGGTATTGCTCGATT	59.962	20	178	195	372	AAAACAAAGAAGCCGACGAA	59.861	20	TCTTTTTCTTCCTCTCGCCA	60.066	20	133	196	328
c21112_g2_i1	1	p1	(A)11	11	86	96	AAAACAAAGGAGGAAAAGTAACAA	57.627	24	GGAAGAAGACGACCTGACGA	60.386	20	104	55	158	AAAACAAAGGAGGAAAAGTAACAA	57.627	24	ATCGGAATTCTTAGCTCGCC	60.682	20	124	55	178	AAAACAAAGGAGGAAAAGTAACAA	57.627	24	AATTCTTAGCTCGCCGGAAG	60.83	20	119	55	173
c39440_g1_i1	1	p1	(A)11	11	195	205	AAAACACGGATTATCGCAGG	59.96	20	TTGAGGAGTCGTTCAATCCC	60.05	20	132	101	232	AAAACACGGATTATCGCAGG	59.96	20	CTTGATGGCAATTTCCTGGT	59.933	20	216	101	316	TCAAAACACGGATTATCGCA	60.073	20	TTGAGGAGTCGTTCAATCCC	60.05	20	134	99	232
c3180_g1_i2	1	p3	(TCC)5	15	178	192	AAAACAGAAGCGTCGCCTTA	60.018	20	CGTTGATCGACACAGCAGTT	59.905	20	215	59	273	TCTCATGGCGGTCATCAATA	60.033	20	CGTTGATCGACACAGCAGTT	59.905	20	191	83	273	CGCCTTATCTCTCTCATGGC	59.939	20	CGTTGATCGACACAGCAGTT	59.905	20	202	72	273
c18737_g1_i1	1	p3	(GAG)7	21	572	592	AAAACCAAACCCGATAACCC	59.924	20	CTTCACCAACAATGGCTCCT	60.111	20	261	377	637	GCATCCTATACCCACCCAGA	59.773	20	CTTCACCAACAATGGCTCCT	60.111	20	218	420	637	CACGATCCGCATCCTATACC	60.318	20	CTTCACCAACAATGGCTCCT	60.111	20	226	412	637
c20779_g2_i1	1	p3	(ATC)5	15	35	49	AAAACCAATGCCCATACCAA	60.053	20	TTCCAACTGGAACCCAACTT	59.425	20	182	1	182	AATGCCCATACCAAGGAACA	60.192	20	TTCCAACTGGAACCCAACTT	59.425	20	176	7	182	CAATGCCCATACCAAGGAAC	60.192	20	TTCCAACTGGAACCCAACTT	59.425	20	177	6	182
c17284_g2_i3	3	p3	(TGA)6	18	1538	1555	AAAACTCCAGCCCCAACTCT	60.11	20	CTCCACATCTTTCAGGGCAT	60.073	20	185	1464	1648	CTCCAGCCCCAACTCTACTG	59.861	20	CTCCACATCTTTCAGGGCAT	60.073	20	181	1468	1648	AAAACTCCAGCCCCAACTCT	60.11	20	TCGTTCCTTCTGCACATCAC	59.837	20	239	1464	1702
c20348_g1_i1	1	p3	(GCC)5	15	81	95	AAAACTGGAAATGTCGGTCG	59.971	20	GAGAGACCGGCGACATAAAC	59.7	20	180	32	211	AAAACTGGAAATGTCGGTCG	59.971	20	AAAGAGTGGAGTCGATGGGA	59.655	20	115	32	146	GGAAATGTCGGTCGCTTAAA	60.074	20	GAGAGACCGGCGACATAAAC	59.7	20	174	38	211
c18967_g1_i3	1	p2	(TC)10	20	61	80	AAAAGAAGAAGCCTGGAGCA	59.195	20	ACCACAACGGATGGTGAGAT	60.246	20	104	4	107	AAAAGAAGAAGCCTGGAGCA	59.195	20	CGGAAAGGATTAAGGGGAGA	60.382	20	132	4	135	AAAGAAGAAGCCTGGAGCATC	59.976	21	ACCACAACGGATGGTGAGAT	60.246	20	103	5	107
c18967_g2_i1	1	p2	(TC)10	20	61	80	AAAAGAAGAAGCCTGGAGCA	59.195	20	GGTGGAAGATCGAGACGGTA	60.073	20	212	4	215	AAAAGAAGAAGCCTGGAGCA	59.195	20	CGACAGAATCCACCGTCTTT	60.111	20	126	4	129	AAAAGAAGAAGCCTGGAGCA	59.195	20	GAAGGTGGAAGATCGAGACG	59.803	20	215	4	218
c15011_g1_i1	1	p3	(TTC)5	15	147	161	AAAAGCTCAAAGGACAGCCA	59.993	20	CAAAGCGACCTCTTTCTTGG	59.986	20	237	17	253	TGTCTGCTTCGATTCCCTCT	59.95	20	CAAAGCGACCTCTTTCTTGG	59.986	20	187	67	253	AAAAGCTCAAAGGACAGCCA	59.993	20	TGGTTCACAAAAGCATCCAA	60.088	20	191	17	207
c16774_g1_i2	1	p3	(GCA)5	15	243	257	AAAAGGCAAACCCCCAATAC	60.055	20	GATCCGGAGGATATCCAGGT	60.118	20	277	19	295	AAGGCAAACCCCCAATACTC	60.187	20	GATCCGGAGGATATCCAGGT	60.118	20	275	21	295	TCCTTGGACTCCGACAACTC	60.238	20	GATCCGGAGGATATCCAGGT	60.118	20	233	63	295
c19939_g1_i1	1	p2	(CT)7	14	1211	1224	AAAAGGCATTCCCCTCATCT	59.903	20	CGTGAGAAAGAAAACGCTCC	59.993	20	211	1139	1349	AGATCAAAAGGCATTCCCCT	59.903	20	CGTGAGAAAGAAAACGCTCC	59.993	20	216	1134	1349	TTCCCCTCATCTAAAACCCC	60.124	20	CGTGAGAAAGAAAACGCTCC	59.993	20	203	1147	1349
c27881_g1_i1	1	p2	(AG)7	14	76	89	AAAAGTCCAAGGCTCAATTCC	59.585	21	CAAACTTTCTATCTAACAATGGAGCA	60.077	26	145	2	146	AAAAGTCCAAGGCTCAATTCC	59.585	21	TGACCAAACTTTCTATCTAACAATGG	59.847	26	149	2	150	AAAGTCCAAGGCTCAATTCC	58.24	20	CAAACTTTCTATCTAACAATGGAGCA	60.077	26	144	3	146
c14533_g1_i2	1	p1	(T)10	10	578	587	AAAAGTGGATGGGTGCGTAA	60.365	20	GCACTCATGACCAGCAGAAA	59.992	20	257	512	768	AAAAGTGGATGGGTGCGTAA	60.365	20	TGACCAGCAGAAAGGAGCTT	60.134	20	250	512	761	AAAAGTGGATGGGTGCGTAA	60.365	20	ATAATGGCAGTATGCCTGGG	59.807	20	173	512	684
c4053_g1_i1	1	p1	(A)10	10	109	118	AAAAGTGTCGAGATCCAGCG	60.397	20	GGCCGTCTTATTTGTTGAGG	59.569	20	138	82	219	AAAAGTGTCGAGATCCAGCG	60.397	20	GCTGAGGCCGTCTTATTTGT	59.34	20	143	82	224	AAAAGTGTCGAGATCCAGCG	60.397	20	TGAGGCCGTCTTATTTGTTG	58.771	20	141	82	222
c32397_g1_i1	1	p1	(T)10	10	377	386	AAAATGATGCCAAGCACGTT	60.511	20	TTACGAGCTTGGGAAATGAA	58.361	20	125	286	410	AAAATGATGCCAAGCACGTT	60.511	20	TTACGAGCTTGGGAAATGAAC	59.215	21	125	286	410	GTTTGCTGCATTTCCTTCCT	59.316	20	TTACGAGCTTGGGAAATGAAC	59.215	21	105	306	410
c15911_g1_i1	1	p1	(A)11	11	85	95	AAACAAACAAATCCAGCTACGA	58.811	22	GGATGGATTTGAATATGCCG	60.117	20	239	39	277	AAACAAACAAATCCAGCTACGA	58.811	22	TATCGAGGCAGTGTGTGGAG	59.855	20	194	39	232	AAACAAACAAATCCAGCTACGA	58.811	22	TCCTCATGGGATAAGCTTCG	60.17	20	119	39	157
c19392_g1_i1	2	p3	(TCA)6	18	293	310	AAACAAAGTTCAACGCCACC	60.015	20	TGGAGGCTAATTTCCACTGC	60.214	20	198	160	357	AAACAAAGTTCAACGCCACC	60.015	20	ATCGCCTTTGGCAAGAAATA	59.682	20	230	160	389	AAACAAAGTTCAACGCCACC	60.015	20	TTCTGGTGGTGGAGGCTAAT	59.55	20	207	160	366
c31589_g1_i1	1	p1	(A)10	10	106	115	AAACAAATGAAAATTGTGTGGTATG	59.161	25	TCAACCCCAAAACAAAGACC	59.807	20	101	66	166	AACAAATGAAAATTGTGTGGTATG	57.924	24	TCAACCCCAAAACAAAGACC	59.807	20	100	67	166	AAACAAATGAAAATTGTGTGGTATGT	59.87	26	TCAACCCCAAAACAAAGACC	59.807	20	101	66	166
c21395_g1_i1	1	p1	(A)11	11	178	188	AAACAAGTTTCGTTGGCTGC	60.292	20	CTAGCACGAATTTTGACGCA	60.014	20	164	139	302	AAACAAGTTTCGTTGGCTGC	60.292	20	TGCTAGCACGAATTTTGACG	60.014	20	166	139	304	AAACAAGTTTCGTTGGCTGC	60.292	20	TAGCACGAATTTTGACGCAC	59.879	20	163	139	301
c17625_g1_i1	1	p1	(T)11	11	152	162	AAACAGATTCACAGTCGCCC	60.119	20	GCTCATCTCCATTCACACGA	59.794	20	223	15	237	AGTGACGAGAATCAAGCCGT	59.874	20	GCTCATCTCCATTCACACGA	59.794	20	136	102	237	AACAGATTCACAGTCGCCCT	59.727	20	GCTCATCTCCATTCACACGA	59.794	20	222	16	237
c27885_g1_i1	1	p1	(T)10	10	81	90	AAACATCAAACACATGCCCA	59.823	20	CAATTTTCACTCCTGAAGCACTC	60.289	23	100	48	147	AAAAACATCAAACACATGCCC	59.722	21	ATTTTCACTCCTGAAGCACTCC	59.757	22	100	46	145	AAACATCAAACACATGCCCA	59.823	20	CAATTTTCACTCCTGAAGCACT	58.511	22	100	48	147
c18759_g1_i1	1	c*	(A)10(AAT)6*aaaatagtc(CA)6	47	67	113	AAACATCATGAAAACTCGATACCA	59.778	24	CTTGAGCACATTCCAGCAGA	60.136	20	192	40	231	AAACATCATGAAAACTCGATACCA	59.778	24	AGCCATCGTGCATAGGAAGT	59.723	20	135	40	174	AAACATCATGAAAACTCGATACCA	59.778	24	ATTGGCTTCCTTGAGCACAT	59.7	20	201	40	240
c20318_g1_i2	1	p1	(A)10	10	130	139	AAACCAACACAACCCCAAAA	60.103	20	CGACAATGCTACCACCAAGA	59.716	20	254	48	301	AAACCAACACAACCCCAAAA	60.103	20	TCGACAATGCTACCACCAAG	59.716	20	255	48	302	AAACCAACACAACCCCAAAA	60.103	20	CATCGACAATGCTACCACCA	60.539	20	257	48	304
c17952_g1_i1	1	p2	(CT)8	16	3020	3035	AAACCCAATCAATCAGCCAG	59.933	20	GGCCTCAGCTTCTTGAGTTC	59.166	20	216	2873	3088	AAAACCCAATCAATCAGCCA	60.309	20	GGCCTCAGCTTCTTGAGTTC	59.166	20	217	2872	3088	AAAACCCAATCAATCAGCCA	60.309	20	GGGCCTCAGCTTCTTGAGTT	60.903	20	218	2872	3089
c21517_g1_i3	1	p3	(GAA)6	18	166	183	AAACCCTCACGACAAAGCAG	60.291	20	GGGGATGTTTGGTATCAGGA	59.605	20	275	80	354	TTGTCTTTCTGCTCCAACCC	60.232	20	CATGCGCTTTGCCTTAAATC	60.72	20	223	43	265	TTGTCTTTCTGCTCCAACCC	60.232	20	TCATGCGCTTTGCCTTAAAT	60.72	20	224	43	266
c14139_g1_i2	1	p2	(GA)9	18	1119	1136	AAACGAGGATGCAGGAAATG	60.074	20	GTCTTCATAATCCCCCTCCC	59.588	20	159	1018	1176	GCATCATTTCGTTCCATCCT	59.9	20	GTCTTCATAATCCCCCTCCC	59.588	20	253	924	1176	ATCAACCTCCGCATCATTTC	59.9	20	GTCTTCATAATCCCCCTCCC	59.588	20	263	914	1176
c35012_g1_i1	1	p3	(GAG)5	15	2088	2102	AAACGAGGTGCAAGAGTGCT	60.058	20	CTTGTTTCTCCACTGAGGCG	60.964	20	225	1961	2185	GTAGGGAGATTTTGCACGGA	60.074	20	CTTGTTTCTCCACTGAGGCG	60.964	20	252	1934	2185	AAACGAGGTGCAAGAGTGCT	60.058	20	TTGTTTCTCCACTGAGGCG	59.968	19	224	1961	2184
c11429_g1_i1	2	p1	(T)11	11	379	389	AAACTCGGTCTCTTTGCACG	60.431	20	TGTAAATACAAAGGAATTTTGTGG	57.314	24	108	309	416	AAACTCGGTCTCTTTGCACG	60.431	20	ATGTAAATACAAAGGAATTTTGTGG	57.661	25	109	309	417	TTGGAAGCAAAAGCACAGTTT	59.912	21	TGTAAATACAAAGGAATTTTGTGG	57.314	24	209	208	416
c16263_g1_i1	1	p3	(AAG)7	21	61	81	AAACTGCACCCCACTACAGG	60.028	20	TGACGCTGAGATCATGGAAG	59.942	20	112	4	115	AAACTGCACCCCACTACAGG	60.028	20	CAGTTTCCATGGCCAAGATT	59.933	20	190	4	193	AAACTGCACCCCACTACAGG	60.028	20	CCGATTGCTTCAGTTTCCAT	60.074	20	200	4	203
c12887_g1_i1	1	p3	(CGG)6	18	218	235	AAACTTTCCCTCACCCAACC	60.204	20	AGAAAGCTCAGGACTGACGG	59.598	20	130	141	270	AAACTTTCCCTCACCCAACC	60.204	20	CTCCGCCTCCTAGAAAGCTC	60.61	20	141	141	281	TTTCCCTCACCCAACCCTAT	60.549	20	AGAAAGCTCAGGACTGACGG	59.598	20	126	145	270
c12087_g1_i1	1	p3	(CGG)6	18	479	496	AAAGAGAGCTGCGGATGAAA	60.096	20	CTCTCACTCCTCCCCATCCT	60.605	20	268	262	529	AAAGAGAGCTGCGGATGAAA	60.096	20	CTCCTCTCACTCCTCCCCAT	60.605	20	271	262	532	TCTCGAGGAGGTGTTCGATT	59.803	20	CTCACTCCTCCCCATCCTCT	60.605	20	233	295	527
c38860_g1_i1	1	p3	(TAA)5	15	49	63	AAAGATTTTGTGGTGTGTAATTTCC	59.61	25	TCAAAGAAGCGTTGAGCCTT	60.132	20	193	20	212	AAAGATTTTGTGGTGTGTAATTTCC	59.61	25	CCATTATTGGGGACTTCGTG	60.184	20	266	20	285	AAAGATTTTGTGGTGTGTAATTTCC	59.61	25	GAGAGGAAAGACGGTTGGTG	59.697	20	215	20	234
c17536_g2_i1	1	p1	(A)13	13	55	67	AAAGCCGGTTTCGAATTGTA	59.586	20	GACCAAAGCGAAGAGTCGAG	60.134	20	176	11	186	AAAGCCGGTTTCGAATTGTA	59.586	20	TGTGAATGACCAAAGCGAAG	59.84	20	183	11	193	AAAGCCGGTTTCGAATTGTA	59.586	20	TTTGTGAATGACCAAAGCGA	60.234	20	185	11	195
c1261_g1_i1	1	p3	(CGC)5	15	133	147	AAAGCTTCGCCCTAGACCTC	59.983	20	TTCGAGGTAGTCGGAAATGG	60.066	20	149	48	196	AAAGCTTCGCCCTAGACCTC	59.983	20	AGTCGGAAATGGTGAGATCG	60.073	20	141	48	188	AAAGCTTCGCCCTAGACCTC	59.983	20	ATCGCCGTAAGAATGAGTGG	60.096	20	125	48	172
c3874_g1_i1	1	p2	(GA)9	18	174	191	AAAGGCCAAAGGCGTAGATT	60.095	20	GCCTAGCATCTTTGAGACCG	59.978	20	228	19	246	AAGGCCAAAGGCGTAGATTT	60.095	20	GCCTAGCATCTTTGAGACCG	59.978	20	227	20	246	AAAAGGCCAAAGGCGTAGAT	60.095	20	GCCTAGCATCTTTGAGACCG	59.978	20	229	18	246
c8430_g1_i1	1	c	(AC)7agacg(GA)6	31	145	175	AAAGGTTCCCTCTTCTCCCA	60.045	20	CTTGAAAACCTTCTGCTCCG	59.986	20	192	122	313	ATTTTCTCCGGTTCTCCGTT	59.94	20	CTTGAAAACCTTCTGCTCCG	59.986	20	224	90	313	ATTTTCTCCGGTTCTCCGTT	59.94	20	TGTTTTCGTTTATCTGGCCC	59.938	20	122	90	211
c19795_g1_i1	1	c	(AG)7gcgcccgcctgtaacggtggatga(AG)6	50	1761	1810	AAATAAACCCTAGCAGCGCA	59.875	20	GCTTCTCTGGTTGCTTCGTC	60.142	20	238	1609	1846	TGACGGCCAGAGAAAGAAAT	59.813	20	GCTTCTCTGGTTGCTTCGTC	60.142	20	133	1714	1846	ATACTGAGATCGCTCGCCTG	60.526	20	GCTTCTCTGGTTGCTTCGTC	60.142	20	171	1676	1846
c16776_g1_i2	1	p1	(A)10	10	70	79	AAATAGGAACCCAATTTGCAT	57.509	21	GCCACCTTCCTTGCATTAAA	60.074	20	266	14	279	AAATAGGAACCCAATTTGCAT	57.509	21	CAACTTCCCTAGCTCCACCA	60.246	20	194	14	207	AAATAGGAACCCAATTTGCAT	57.509	21	TTCACACCCCAACTTCCCTA	60.345	20	203	14	216
c21100_g1_i1	1	p2	(TA)6	12	11962	11973	AAATATAATTGACCCGCCCC	59.88	20	TGTGCTATGAATATAAATTTCCCTCTC	60.123	27	259	11747	12005	AAATATAATTGACCCGCCCC	59.88	20	TGTGCTATGAATATAAATTTCCCTC	57.812	25	259	11747	12005	AAATATAATTGACCCGCCCC	59.88	20	TGTGCTATGAATATAAATTTCCCTCT	58.657	26	259	11747	12005
c21203_g2_i1	1	p4	(TTAT)5	20	1248	1267	AAATATTTCCGCCCAAGTCC	60.15	20	CCTGTACAACACAGCCGTTG	60.213	20	268	1091	1358	AATATTTCCGCCCAAGTCCT	59.799	20	CCTGTACAACACAGCCGTTG	60.213	20	267	1092	1358	AAATATTTCCGCCCAAGTCC	60.15	20	ACAGCCGTTGAAAGTTTGGT	59.639	20	258	1091	1348
c38834_g1_i1	1	p3	(TCC)5	15	247	261	AAATCCATGGCATCAAGCTC	60.043	20	ACAGCAAGGGCATCCACTAC	60.142	20	242	146	387	ATCTCCTCCCTCCCACAGTT	59.929	20	CTCTCTTCTGTCGTGGGAGC	60.135	20	232	181	412	ATCTCCTCCCTCCCACAGTT	59.929	20	ACAGCAAGGGCATCCACTAC	60.142	20	207	181	387
c17718_g1_i1	1	p3	(CTT)5	15	790	804	AAATCCATGGCGCAGATAAC	59.929	20	TCCTTCCATTCCAGGTAACG	59.926	20	254	634	887	TGGCGCAGATAACAATACCA	60.096	20	TCCTTCCATTCCAGGTAACG	59.926	20	247	641	887	AAATCCATGGCGCAGATAAC	59.929	20	CCATCCTTCCATTCCAGGTA	59.744	20	257	634	890
c18120_g1_i1	1	p2	(CT)7	14	2787	2800	AAATCCCCTCTCACACCAGA	59.505	20	CTTTTCACCTGTGACCGCTT	60.291	20	230	2660	2889	CCCTTTCCATCGAGATTTCA	60.006	20	GGGAAGCTCTCCTCCTTTCA	60.842	20	275	2562	2836	CCCTTTCCATCGAGATTTCA	60.006	20	GGAAGCTCTCCTCCTTTCAGA	60.081	21	274	2562	2835
c15793_g1_i1	1	p2	(CT)9	18	67	84	AAATGCTCAGAGGCTTTTCG	59.592	20	TCATCAAGATCACCAGCGAG	59.942	20	278	33	310	GAGGCTTTTCGCCTCTATCA	59.551	20	TCATCAAGATCACCAGCGAG	59.942	20	269	42	310	AAATGCTCAGAGGCTTTTCG	59.592	20	GGGGGAAATAATGCCTGTCT	60.152	20	141	33	173
c18767_g1_i1	1	p1	(T)12	12	173	184	AAATTATTGGGGTCGGAAGG	60.013	20	AGGTGACCCAGAACAACCTG	60.002	20	279	139	417	AAATTATTGGGGTCGGAAGG	60.013	20	CAGGTGACCCAGAACAACCT	60.002	20	280	139	418	AAATTATTGGGGTCGGAAGG	60.013	20	TACATTGCATGGCCAGTTGT	59.995	20	177	139	315
c19870_g1_i1	2	p2	(GA)6	12	3926	3937	AAATTGCGATCGATGGAGAC	60.043	20	CACCACCTATGCCTCCACTT	59.989	20	135	3845	3979	AAATTGCGATCGATGGAGAC	60.043	20	TGCCTCCACTTCTACAACCC	60.111	20	126	3845	3970	AAATTGCGATCGATGGAGAC	60.043	20	GCTCGGTTTTTGTCCTCAAG	59.853	20	165	3845	4009
c15472_g2_i1	1	p2	(TA)8	16	599	614	AAATTTAGAGAACCGCGCAA	59.853	20	CTACAGAAGCCCTGTGGAGC	60.012	20	107	559	665	AAATTTAGAGAACCGCGCAA	59.853	20	AGCGTTTGCCTGAAATGACT	59.882	20	191	559	749	AGCGCGTGTTTAATCAAAGG	60.264	20	CTACAGAAGCCCTGTGGAGC	60.012	20	214	452	665
c4454_g1_i1	1	p3	(GCA)6	18	47	64	AAATTTTCCGGAGGCAGC	60.155	18	TGCTTCCATTGCAAATACCA	60.073	20	241	24	264	AAATTTTCCGGAGGCAGC	60.155	18	AAGTGCACATCCTCCTCTCG	60.408	20	199	24	222	AAATTTTCCGGAGGCAGC	60.155	18	GCAAGTGCACATCCTCCTCT	60.418	20	201	24	224
c15731_g1_i1	1	p2	(CT)6	12	151	162	AACACGCATACGTGGAATCA	59.995	20	CGAGCCCTGTAACCACTTGT	60.171	20	195	51	245	CCACCACGCAAACTAAGGAT	59.993	20	CGAGCCCTGTAACCACTTGT	60.171	20	231	15	245	TCACCCAACTTTCATCTCCC	59.903	20	CGAGCCCTGTAACCACTTGT	60.171	20	149	97	245
c18979_g1_i1	2	p1	(T)10	10	147	156	AACATAAGCAGCAGCCGAGT	60.044	20	TCTCTATCTGTGGGCTTGGG	60.21	20	120	100	219	AACATAAGCAGCAGCCGAGT	60.044	20	GATTTTTCCAGCATTTTCCG	59.525	20	212	100	311	AACATAAGCAGCAGCCGAGT	60.044	20	CTTCGCAATCTTCACCATCC	60.603	20	233	100	332
c9383_g1_i1	1	p3	(CTT)6	18	601	618	AACATCCTCAAGCCCATCAG	60.073	20	GAACAACCATGCTCGTCCTT	60.119	20	266	415	680	AACATCCTCAAGCCCATCAG	60.073	20	ATGCTCGTCCTTTTCCTTCA	59.813	20	258	415	672	AACATCCTCAAGCCCATCAG	60.073	20	CATGCTCGTCCTTTTCCTTC	59.813	20	259	415	673
c13335_g1_i1	1	p3	(GCG)5	15	219	233	AACCAAATAACGGCCTCTCC	60.32	20	TCTTCTGCAACGCACGATAC	60.019	20	235	118	352	TGTGAACCAAATAACGGCCT	60.365	20	TCTTCTGCAACGCACGATAC	60.019	20	239	114	352	CACCTGCGAGCAGATACAAG	59.615	20	TCTTCTGCAACGCACGATAC	60.019	20	210	143	352
c1165_g1_i1	1	p2	(CT)8	16	117	132	AACCACGTCTTTAGCTCGGA	59.875	20	TCCGGTAAAGAATACGGCAG	60.089	20	203	4	206	ACGAATCTTGAAGCAGCCAT	59.843	20	TCCGGTAAAGAATACGGCAG	60.089	20	172	35	206	GCCATCTTCCTCGCAAAATA	60.175	20	TCCGGTAAAGAATACGGCAG	60.089	20	157	50	206
c6965_g1_i2	1	p1	(A)10	10	2070	2079	AACCAGGTTTGCTTCGTGTT	59.639	20	GGCATGCCAGTGGAAATC	60.014	18	254	1996	2249	AACCAGGTTTGCTTCGTGTT	59.639	20	AGGCATGCCAGTGGAAATC	61.032	19	255	1996	2250	AACCAGGTTTGCTTCGTGTT	59.639	20	GAGGCATGCCAGTGGAAAT	61.032	19	256	1996	2251
c18657_g1_i1	1	p2	(AG)6	12	1460	1471	AACCCACTAACTCTCCGGGT	59.856	20	TGCCATTCGAACTTCATCCT	60.603	20	159	1373	1531	CCTCCCTTGAACACATGGAT	59.779	20	TGCCATTCGAACTTCATCCT	60.603	20	267	1265	1531	ACCCACTAACTCTCCGGGTC	60.371	20	TGCCATTCGAACTTCATCCT	60.603	20	158	1374	1531
c13556_g1_i1	1	p3	(GCC)5	15	338	352	AACCCGCTTATGAAATCGTG	59.96	20	ATCATCTCCCTGATCGAACG	60.034	20	248	280	527	CAACCCGCTTATGAAATCGT	59.96	20	ATCATCTCCCTGATCGAACG	60.034	20	249	279	527	AACCCGCTTATGAAATCGTG	59.96	20	AATCGACGATCATCTCCCTG	60.034	20	256	280	535
c16493_g1_i1	2	p3	(CTG)5	15	741	755	AACCCTCATTGCAGAATTGG	59.933	20	ACTCTTTCACAGCAGTGGGG	60.298	20	128	717	844	CGATCTGAGGTCACAACCCT	60.112	20	CAGCCCTGGAGTAAGCACAT	60.277	20	112	703	814	CGATCTGAGGTCACAACCCT	60.112	20	ACTCTTTCACAGCAGTGGGG	60.298	20	142	703	844
c1341_g1_i2	1	p2	(AG)6	12	349	360	AACCGAACCTCCTTGAGTGA	59.697	20	TGGGACGCAGTAACCTTCTC	60.255	20	208	248	455	CAATAGCAAAAGTGCTTGCG	59.648	20	TGGGACGCAGTAACCTTCTC	60.255	20	262	194	455	AATAGCAAAAGTGCTTGCGG	60.397	20	TGGGACGCAGTAACCTTCTC	60.255	20	261	195	455
c4451_g1_i1	1	p2	(TA)6	12	261	272	AACCGCCATCCATAGAGTTG	59.955	20	CCATGAGATGATCAATTGGACT	58.864	22	127	208	334	CAACCGCCATCCATAGAGTT	59.955	20	CCATGAGATGATCAATTGGACT	58.864	22	128	207	334	TGTTTGGCCTTCTAAGCTGG	60.378	20	CCATGAGATGATCAATTGGACT	58.864	22	177	158	334
c16126_g1_i1	1	p2	(AT)6	12	143	154	AACGCACAAAATCTCCACATC	59.992	21	TTTTTGGTGTCTGCTGGTTG	59.734	20	149	57	205	AACGCACAAAATCTCCACATC	59.992	21	TGTCTGCTGGTTGCTGAGAG	60.333	20	142	57	198	CGCACAAAATCTCCACATCT	58.724	20	GTGTCTGCTGGTTGCTGAGA	60.187	20	141	59	199
c38677_g1_i1	1	p1	(A)10	10	34	43	AACGCCATGAATCCTTTACAA	59.465	21	TTCTGTGCATTGGTGTTGGT	60.008	20	194	0	193	AACGCCATGAATCCTTTACAA	59.465	21	GTTCTGTGCATTGGTGTTGG	60.008	20	195	0	194	AACGCCATGAATCCTTTACAA	59.465	21	GGTTCTGTGCATTGGTGTTG	60.008	20	196	0	195
c18649_g1_i1	2	p3	(TCT)5	15	1093	1107	AACGCTTCTTGCGAATGTCT	60.022	20	ACGGAGAAGCAACTCTCGAA	60.134	20	165	985	1149	ACGCTTCTTGCGAATGTCTT	60.022	20	ACGGAGAAGCAACTCTCGAA	60.134	20	164	986	1149	CTCGATTGGCTCCCATGTAT	59.917	20	ACGGAGAAGCAACTCTCGAA	60.134	20	242	908	1149
c7601_g2_i2	1	p3	(ATA)16	48	685	732	AACGGCGAGATCAGGAATTA	59.668	20	AACTGCTTCACTCCTCGGAA	59.989	20	279	524	802	TAAGCCGGCGGTGAATAATA	60.424	20	AACTGCTTCACTCCTCGGAA	59.989	20	241	562	802	TTATTTTGGCAACGCGATTT	60.444	20	AACTGCTTCACTCCTCGGAA	59.989	20	262	541	802
c15515_g1_i1	1	p1	(T)10	10	303	312	AACGTAGTTCCAAAATGGCG	59.996	20	TGGTTTTGAGAACAGGAGGG	60.081	20	262	195	456	GACACGCCAAACTGACCTTT	60.156	20	GTCATGGTGTGCTGGATTTG	59.967	20	265	274	538	GACACGCCAAACTGACCTTT	60.156	20	TGTCATGGTGTGCTGGATTT	59.967	20	266	274	539
c1287_g1_i1	2	p2	(TC)7	14	330	343	AACGTCTTCACCATGGAAGG	59.966	20	TCCCAAACCATATCAAGAAGAAA	59.83	23	211	220	430	CATGGAAGGCAAGCTCAAAT	60.214	20	TCCCAAACCATATCAAGAAGAAA	59.83	23	200	231	430	AACGTCTTCACCATGGAAGG	59.966	20	TCCCAAACCATATCAAGAAGAA	58.556	22	211	220	430
c26742_g1_i1	1	p1	(T)10	10	313	322	AACGTGAAGGAGGGGTTTCT	59.972	20	CAGGGGGCAAAATGAAACT	59.918	19	133	219	351	AACGTGAAGGAGGGGTTTCT	59.972	20	AGGGGGCAAAATGAAACTTG	61.199	20	132	219	350	ACGTGAAGGAGGGGTTTCTT	59.972	20	AGGGGGCAAAATGAAACTTG	61.199	20	131	220	350
c19421_g1_i1	1	p1	(A)10	10	1403	1412	AACTAACGGTGGAGTCGGTG	60.028	20	CGTGCTGAAGAGCACGAATA	60.157	20	225	1263	1487	GCAGAAGATCAAGGTGGCTC	59.957	20	CGTGCTGAAGAGCACGAATA	60.157	20	173	1315	1487	AGGGTCGAGTCAAGAACGAA	59.844	20	GTCAATACCCGAACCACCAC	60.096	20	151	1365	1515
c13252_g1_i1	1	p3	(GCC)6	18	99	116	AACTCCCCGATTTCTCCACT	59.935	20	TGACCTTAGGGGAGATGGTG	59.92	20	262	36	297	AACTCCCCGATTTCTCCACT	59.935	20	TGGTGTAGATGATGACCGGA	59.918	20	247	36	282	AACTCCCCGATTTCTCCACT	59.935	20	GGCGGCTTCTTAATCTTGTG	59.845	20	176	36	211
c30427_g1_i1	1	p3	(GCC)6	18	135	152	AACTCCTCCAGTGCTTGGAA	59.844	20	GAGCTGTGGAAAGAAGGGTG	59.844	20	125	52	176	CAAGCTTCTATTATCGGCGG	59.832	20	GAGCTGTGGAAAGAAGGGTG	59.844	20	174	3	176	CCAAGCTTCTATTATCGGCG	59.832	20	GAGCTGTGGAAAGAAGGGTG	59.844	20	175	2	176
c4070_g1_i1	1	p3	(TCT)6	18	131	148	AACTCGCTCCGAATTGAAGA	59.955	20	CGTCTCTCAGCGATAAACCC	59.836	20	209	87	295	AACTCGCTCCGAATTGAAGA	59.955	20	CGAGAAGGAAACAAGGTGGA	60.224	20	162	87	248	AACTCGCTCCGAATTGAAGA	59.955	20	TCGAGAAGGAAACAAGGTGG	60.224	20	163	87	249
c6052_g1_i1	1	p3	(GAA)6	18	379	396	AACTCTACTGCCGACGAGGA	60.012	20	GGATGGAATGATGAAGATCAGG	60.662	22	200	226	425	GAACTCTACTGCCGACGAGG	60.012	20	GGATGGAATGATGAAGATCAGG	60.662	22	201	225	425	ATTTCCCCATCCCCAACTAC	59.881	20	GGATGGAATGATGAAGATCAGG	60.662	22	238	188	425
c31688_g1_i1	2	p3	(CTC)5	15	301	315	AACTCTTTCGCCGAGATGAA	59.955	20	ACTCAGATCCTCCATGGCAC	60.08	20	204	238	441	TCAGCCAAACCCAATTTCTC	60.051	20	ACTCAGATCCTCCATGGCAC	60.08	20	237	205	441	CCAATTTCTCCAGCACCACT	60.111	20	ACTCAGATCCTCCATGGCAC	60.08	20	227	215	441
c21768_g1_i1	1	p2	(TC)8	16	1199	1214	AACTGCCCGTGTATGTCTCC	59.997	20	GCTATGAAGGTACGATCGCC	59.696	20	237	1024	1260	GCTGCTCTATCTGCTGGTCC	60.127	20	GCTATGAAGGTACGATCGCC	59.696	20	101	1160	1260	AGCCTTCACTTCCGATTCCT	60.212	20	GCTATGAAGGTACGATCGCC	59.696	20	142	1119	1260
c11558_g1_i1	1	p1	(A)13	13	1603	1615	AACTGGTCGGGTTGCATTAG	59.993	20	GGGAGTTCGAGGAAGGAAAA	60.549	20	213	1510	1722	TGGTATTTGTGAGGTGGCAA	59.964	20	GGGAGTTCGAGGAAGGAAAA	60.549	20	234	1489	1722	TTGTGAGGTGGCAAGAACTG	59.873	20	GGGAGTTCGAGGAAGGAAAA	60.549	20	228	1495	1722
c19905_g1_i1	1	p2	(TC)6	12	81	92	AACTGTTGCATCCTCGACCT	59.727	20	TGGAGAGGAAGGTGATTTGG	60.042	20	248	3	250	ATCCTCGACCTAAACTCCCG	60.455	20	TGGAGAGGAAGGTGATTTGG	60.042	20	239	12	250	CTCGACCTAAACTCCCGGAT	60.455	20	TGGAGAGGAAGGTGATTTGG	60.042	20	236	15	250
c9977_g1_i1	1	p2	(AG)9	18	3675	3692	AACTTCCAAAATCGTCGTGG	59.971	20	CTGGACTACGTTCTCCCGTC	59.721	20	163	3634	3796	TTCCAAAATCGTCGTGGAAT	60.309	20	CTGGACTACGTTCTCCCGTC	59.721	20	160	3637	3796	AACTTCCAAAATCGTCGTGG	59.971	20	ACTACGTTCTCCCGTCGTCA	60.711	20	159	3634	3792
c22795_g1_i1	1	p1	(T)10	10	49	58	AACTTCCAATATTTTATGTGCCG	59.326	23	AACAAACGCAGCTAAATGCC	60.272	20	127	9	135	CTTCCAATATTTTATGTGCCG	57.25	21	AACAAACGCAGCTAAATGCC	60.272	20	125	11	135	AACTTCCAATATTTTATGTGCCG	59.326	23	CGATATTTTCCCGCAGTTTC	59.547	20	222	9	230
c36796_g1_i1	1	p1	(A)12	12	74	85	AACTTCCCCCTCTCCCTTCT	60.43	20	TGGTTCAGCCCATCTCTTCT	59.803	20	129	31	159	AACTTCCCCCTCTCCCTTCT	60.43	20	CTGGTTCAGCCCATCTCTTC	59.803	20	130	31	160	CACTGTTGCTCCCAACTTCC	60.69	20	ACCACCAAACAAGGCAAAAG	60.008	20	173	18	190
c21221_g1_i4	1	p2	(CT)8	16	68	83	AACTTGTAGCCGCAGATTGG	60.27	20	CTCTACCTCTCCAACGCCAG	60.005	20	189	11	199	AATGCAAAACTTGTAGCCGC	60.272	20	CTCTACCTCTCCAACGCCAG	60.005	20	196	4	199	AACTTGTAGCCGCAGATTGG	60.27	20	CAACGCTCTCTAAAATCGGC	59.982	20	144	11	154
c15391_g1_i2	1	p3	(ATC)5	15	191	205	AACTTTGTTTTTGCACGCTG	59.014	20	CCGAAGAAGCTACTCGGATG	59.971	20	191	102	292	AACTTTGTTTTTGCACGCTG	59.014	20	CGAAGAAGCTACTCGGATGC	60.118	20	190	102	291	AACTTTGTTTTTGCACGCTG	59.014	20	GAGCCATGGTAGAGGCAAAG	59.836	20	274	102	375
c16871_g1_i1	1	p3	(AAG)6	18	395	412	AAGAAAATCGTGAACCCGTG	59.971	20	AATGCCTCGTTTGGTTTGTC	59.978	20	171	313	483	AAGAAAATCGTGAACCCGTG	59.971	20	CTCGATGTAGCGGGTAAAGC	59.867	20	191	313	503	AAGAAAATCGTGAACCCGTG	59.971	20	GCACCTTCACCGTTAGCATT	60.14	20	226	313	538
c8402_g1_i1	1	p2	(TC)6	12	2029	2040	AAGAAACATGCGGAATCTGG	60.074	20	ATGATTACAGCGCCATCTCC	60.066	20	206	1972	2177	AAGAAACATGCGGAATCTGG	60.074	20	ACTGGCCTTAATGCAGATGG	60.096	20	238	1972	2209	AAGAAACATGCGGAATCTGG	60.074	20	GGCCTTAATGCAGATGGAGA	60.177	20	235	1972	2206
c20171_g1_i1	1	p3	(GCC)5	15	1897	1911	AAGAAGAAGATGACGCGGAA	59.955	20	GCGGTTTTGTGAGACCATTT	59.978	20	209	1771	1979	AGAGAAAGGGGAAGCGAAAG	59.955	20	GCGGTTTTGTGAGACCATTT	59.978	20	149	1831	1979	TCGAAGCCTCCTGAAGAAGA	60.21	20	GCGGTTTTGTGAGACCATTT	59.978	20	225	1755	1979
c20479_g1_i2	1	p3	(AAG)5	15	3951	3965	AAGAAGAGAGGGCCAGAAGG	59.95	20	TTGGCGGCAGTAAGTATTCC	60.096	20	255	3849	4103	CAGAAGGATGATCGAGGAGC	59.91	20	TTGGCGGCAGTAAGTATTCC	60.096	20	242	3862	4103	AAGGATGATCGAGGAGCGTA	59.797	20	TTGGCGGCAGTAAGTATTCC	60.096	20	239	3865	4103
c11885_g2_i1	2	p2	(GA)6	12	415	426	AAGAAGCCATGGAAGCTGAA	59.955	20	CTTTTCATGGCGGTCAATTT	59.938	20	109	342	450	GCAGAATCAGATCTTCCCCA	60.158	20	CTTTTCATGGCGGTCAATTT	59.938	20	162	289	450	AGTCACAGCAGCAAAAGCCT	60.201	20	CTTTTCATGGCGGTCAATTT	59.938	20	276	175	450
c21140_g1_i1	1	p1	(T)11	11	664	674	AAGACGACCCGCTGAGACTA	60.012	20	CTCGAGGAAAAGCTTTGGTG	59.986	20	163	626	788	GTAGAAGACGACCCGCTGAG	60.012	20	CTCGAGGAAAAGCTTTGGTG	59.986	20	167	622	788	AAGACGACCCGCTGAGACTA	60.012	20	ATCCTTGGAGGGGTTGAATC	60.133	20	224	626	849
c12185_g1_i1	1	p1	(T)11	11	769	779	AAGAGAAAGAAGCGGGAAGC	60.096	20	TTTCAATTTCCATTGCTCACA	59.147	21	230	600	829	GGGAATATCATGATGCCGAC	60.126	20	TTTCAATTTCCATTGCTCACA	59.147	21	100	730	829	CAGGAGTGCAAGAGGAGGAG	60.127	20	TTTCAATTTCCATTGCTCACA	59.147	21	278	552	829
c439_g1_i1	1	p2	(GA)6	12	293	304	AAGAGCACCTTCCCCAGATT	60.074	20	ATCTCTCTCCCTCTCCCTCG	59.906	20	220	142	361	AAGAGCACCTTCCCCAGATT	60.074	20	CCCTCTCCCTCGATCTCTCT	59.906	20	212	142	353	AAGAGCACCTTCCCCAGATT	60.074	20	CTCCCTCTCCCTCGATCTCT	59.906	20	214	142	355
c4767_g1_i1	1	p1	(T)14	14	2960	2973	AAGAGCTCGAAGGGATTCAA	59.006	20	GCTGCTGCAAAAGACAACAG	59.788	20	278	2758	3035	AAGAGCTCGAAGGGATTCAA	59.006	20	GCTGCAAAAGACAACAGTGC	59.646	20	275	2758	3032	AAGAGGATTTGCAGGGAGAA	58.861	20	GCTGCTGCAAAAGACAACAG	59.788	20	214	2822	3035
c9680_g1_i1	2	p3	(AGA)5	15	424	438	AAGAGGAGCCTTTGAGGAGG	59.95	20	CTTCTCCTTCACGGTCTTGG	59.837	20	191	366	556	CGATTCCCATAACGCATCTT	59.923	20	CTTCTCCTTCACGGTCTTGG	59.837	20	280	277	556	AAGAGGAGCCTTTGAGGAGG	59.95	20	GCAAAGAAAGACCACCTGGA	60.232	20	217	366	582
c20770_g5_i1	1	p3	(TAA)6	18	973	990	AAGAGGTCCCCGAAAAGAAA	60.046	20	GAGATTAGCAGAACAGCGGC	60.125	20	198	944	1141	CCTAAGAGGTCCCCGAAAAG	60.061	20	GAGATTAGCAGAACAGCGGC	60.125	20	201	941	1141	AAGAGGTCCCCGAAAAGAAA	60.046	20	CGGCAAAAAGGTACGCTATC	59.742	20	228	944	1171
c18647_g1_i2	1	p1	(T)10	10	273	282	AAGATAAAGCCATAGCCCCC	59.424	20	ATGGTCGCTGCTAAGTTGGT	59.763	20	231	151	381	AAGATAAAGCCATAGCCCCC	59.424	20	CAGCGTGATACTGTCGATGG	60.287	20	261	151	411	GATAAAGCCATAGCCCCCAC	60.662	20	ATGGTCGCTGCTAAGTTGGT	59.763	20	229	153	381
c32159_g1_i1	1	p3	(TGC)5	15	245	259	AAGATCACACCTCACCCTCG	60.112	20	CGATGACACGACTTTGTGCT	59.905	20	241	141	381	AAGATCACACCTCACCCTCG	60.112	20	ATGACACGACTTTGTGCTCG	59.905	20	239	141	379	AAGATCACACCTCACCCTCG	60.112	20	AAGCCATCTCAGCGTTTTGT	59.882	20	262	141	402
c20083_g1_i1	1	p3	(CCG)8	24	1026	1049	AAGATCGCGACAATCATTCC	60.043	20	CAAGATTCATGGAGAGGGGA	60.003	20	156	1001	1156	GGCTTGTGCTCAACAACTCA	60.032	20	GGGTCAGACCTCCCTTCTTC	60.05	20	238	856	1093	ACTGGAAAGATCGCGACAAT	59.7	20	CAAGATTCATGGAGAGGGGA	60.003	20	162	995	1156
c4634_g1_i2	1	p2	(GA)7	14	27	40	AAGATCTGTGGTAAGAGAGCGA	58.227	22	ACCTCCCTGACAGTGAATGC	60.12	20	252	2	253	AAGATCTGTGGTAAGAGAGCGA	58.227	22	TTGCATTTTGGTCGCAGTAA	60.251	20	109	2	110	AAGATCTGTGGTAAGAGAGCGA	58.227	22	TTTGCATTTTGGTCGCAGTA	60.251	20	110	2	111
c11238_g1_i1	1	p3	(CAG)5	15	1158	1172	AAGCAACGGCTGGACAGTAT	59.763	20	ACTGGGTCTCTTCCGGAGTT	60.111	20	227	1061	1287	GAGAGAAATTGCTCGCTTGC	60.243	20	ACTGGGTCTCTTCCGGAGTT	60.111	20	162	1126	1287	AAGCAACGGCTGGACAGTAT	59.763	20	CTCTTCCGGAGTTTCCCTCT	59.811	20	220	1061	1280
c30019_g1_i1	1	p2	(GA)6	12	96	107	AAGCAGACTTCCTGTTCCGA	59.989	20	GCCCCTTCCTCAAGATGATT	60.41	20	202	66	267	GAAGCAGACTTCCTGTTCCG	59.989	20	GCCCCTTCCTCAAGATGATT	60.41	20	203	65	267	CTTCCTGTTCCGAAAATGGT	59.028	20	GCCCCTTCCTCAAGATGATT	60.41	20	195	73	267
c30019_g1_i1	2	p1	(T)12	12	218	229	AAGCAGACTTCCTGTTCCGA	59.989	20	GCCCCTTCCTCAAGATGATT	60.41	20	202	66	267	GAAGCAGACTTCCTGTTCCG	59.989	20	GCCCCTTCCTCAAGATGATT	60.41	20	203	65	267	AAGCCTAATCTCCGACACGA	59.836	20	GCCCCTTCCTCAAGATGATT	60.41	20	137	131	267
c20210_g3_i1	1	p3	(GCT)5	15	332	346	AAGCAGGAGGTTTATTCGCA	59.845	20	GCGGGTCAACTGATGTTTTT	59.978	20	267	278	544	GCGTCAGGAAGTTTGAAAGC	60	20	GGAGCAATCTTTGGGGAAAT	60.265	20	160	262	421	GCGTCAGGAAGTTTGAAAGC	60	20	AGGATGGTGAAGCAAAAGGA	59.67	20	203	262	464
c17082_g1_i1	2	p3	(CGC)5	15	2071	2085	AAGCATCACTTCACAAGGCA	59.445	20	CTTCCACCATTCCAAAGCAT	59.933	20	228	1927	2154	CAAGCATCACTTCACAAGGC	59.445	20	CTTCCACCATTCCAAAGCAT	59.933	20	229	1926	2154	GCCAAGCATCACTTCACAAG	59.445	20	CTTCCACCATTCCAAAGCAT	59.933	20	231	1924	2154
c15804_g1_i1	1	p2	(GA)6	12	48	59	AAGCATTCTCACCCCCTGTA	59.55	20	ACAAGCGCCCCTTATTACCT	59.987	20	237	1	237	AAGCATTCTCACCCCCTGTA	59.55	20	CTTGAACCCCTCTTTCTCCC	60.045	20	117	1	117	AAGCATTCTCACCCCCTGTA	59.55	20	TTGAACCCCTCTTTCTCCCT	60.045	20	116	1	116
c13793_g1_i1	1	p2	(AG)8	16	763	778	AAGCCATTGCAAAGATCACC	60.081	20	CACCGAATCCGAATTTCATT	59.762	20	274	634	907	AGATTGCTGGTCTCCTTCCA	59.803	20	CACCGAATCCGAATTTCATT	59.762	20	174	734	907	AGATTGCTGGTCTCCTTCCA	59.803	20	CGCCTCTCTATCCCTCCTTC	60.306	20	268	734	1001
c35209_g1_i1	1	p3	(CGG)5	15	450	464	AAGCCTCGTAAAGCTCCTCC	59.983	20	TCAAGGCCATTATCGAATCC	59.862	20	240	257	496	AAGCCTCGTAAAGCTCCTCC	59.983	20	AGCTCAAGGCCATTATCGAA	59.807	20	243	257	499	TCCAAACTAACAACGCTCCC	60.11	20	TCAAGGCCATTATCGAATCC	59.862	20	271	226	496
c16901_g1_i1	2	p3	(GAA)5	15	126	140	AAGCCTTTCTCCCCCTTCTT	60.547	20	CAAGCTCGCGTATTTCTTCC	59.982	20	126	51	176	AAGCCTTTCTCCCCCTTCTT	60.547	20	CCAAGCTCGCGTATTTCTTC	59.982	20	127	51	177	AAGCCTTTCTCCCCCTTCTT	60.547	20	AAGCTCGCGTATTTCTTCCA	59.982	20	125	51	175
c29345_g1_i1	1	p2	(GA)7	14	449	462	AAGCGGTGGCTCTAACAGAA	60.015	20	CAACCATCGGACGAAAAGTT	59.971	20	145	394	538	AAGCGGTGGCTCTAACAGAA	60.015	20	CGCATCCAACCTTTGAATTT	59.938	20	189	394	582	GGCAGTTGTCGGAAATGAGT	60.119	20	CAACCATCGGACGAAAAGTT	59.971	20	227	312	538
c13609_g1_i1	1	p3	(AGA)5	15	268	282	AAGCTGCAGAAATGATCGGT	59.843	20	CGAAATTGCTGATGGCCTAC	60.606	20	228	166	393	AAGCTGCAGAAATGATCGGT	59.843	20	TCACCTTGTTCCGTCTCTGA	59.388	20	192	166	357	CCATGCAGAGCGACAAAATA	59.833	20	CGAAATTGCTGATGGCCTAC	60.606	20	156	238	393
c34032_g1_i1	1	p2	(CT)7	14	223	236	AAGCTGCGTAATTTGCTCGT	60.046	20	TGACTCCAATTTCCGAAAGC	60.192	20	193	81	273	GACCGGAGCAAGTGTCTAGC	60.02	20	ACTGGGCCTTCCTCTTGACT	60.252	20	111	178	288	AAGCTGCGTAATTTGCTCGT	60.046	20	ACTGGGCCTTCCTCTTGACT	60.252	20	208	81	288
c20442_g1_i1	1	p3	(ACC)6	18	175	192	AAGCTGCTGAAACCTCCAAA	59.993	20	TCTTTTAACGGTGGATTCGC	60.074	20	116	112	227	AAAGCTGCTGAAACCTCCAA	59.993	20	TCTTTTAACGGTGGATTCGC	60.074	20	117	111	227	AAGCTGCTGAAACCTCCAAA	59.993	20	TGCTTCGTCTAATGTCGGTG	59.864	20	180	112	291
c38840_g1_i1	1	p3	(ATG)6	18	603	620	AAGCTGTATCGTTGGTTCCG	60.132	20	GCTCCAAAAACTCCTCCACA	60.232	20	105	572	676	AAGCTGTATCGTTGGTTCCG	60.132	20	TGCTCCAAAAACTCCTCCAC	60.232	20	106	572	677	AAGCTGTATCGTTGGTTCCG	60.132	20	ATGCTCCAAAAACTCCTCCA	59.67	20	107	572	678
c9930_g1_i1	1	p3	(GAA)5	15	46	60	AAGGAATCCGGTAGAGGGAA	59.897	20	CTCAAGGGGTCTTCATTGGA	60.042	20	146	6	151	GAAGGAATCCGGTAGAGGGA	60.401	20	CTCAAGGGGTCTTCATTGGA	60.042	20	147	5	151	AGGAATCCGGTAGAGGGAAG	59.531	20	CTCAAGGGGTCTTCATTGGA	60.042	20	145	7	151
c7412_g1_i1	1	p1	(T)11	11	293	303	AAGGAGGGAATAACCGGAGA	59.897	20	GCAAAAATTTACAGGAAAATCCA	59.408	23	126	216	341	AAGGAGGGAATAACCGGAGA	59.897	20	TGCAAAAATTTACAGGAAAATCC	59.408	23	127	216	342	ATGGAAGCGAGAGTGGAAAA	59.813	20	GCAAAAATTTACAGGAAAATCCA	59.408	23	145	197	341
c16737_g1_i1	1	p1	(T)11	11	88	98	AAGGAGGTGAGAGACAGCGA	60.135	20	GGAAACATTGGGGATTTCCT	59.996	20	258	31	288	GAAGGAGGTGAGAGACAGCG	60.135	20	GGAAACATTGGGGATTTCCT	59.996	20	259	30	288	AGAGGTTTTCCCTTGCTCGT	60.247	20	GGAAACATTGGGGATTTCCT	59.996	20	239	50	288
c14602_g1_i1	1	p1	(T)10	10	426	435	AAGGCGGAGGAAAAGAAGAG	59.955	20	GCACGATTCATAAAGCAGCA	59.983	20	172	323	494	AAGGCGGAGGAAAAGAAGAG	59.955	20	TGCACGATTCATAAAGCAGC	59.983	20	173	323	495	TATCTCCAGGCTAAGGCGAA	59.938	20	GCACGATTCATAAAGCAGCA	59.983	20	202	293	494
c18863_g1_i2	1	p3	(TCA)6	18	1836	1853	AAGGGAGCCGCTACCATAAT	59.951	20	CACGGACGAAAGATCCTCAT	60.073	20	263	1684	1946	GGAGCCGCTACCATAATCAA	60.06	20	CACGGACGAAAGATCCTCAT	60.073	20	260	1687	1946	GCAAATTCTGAAGACAGCCC	59.82	20	CACGGACGAAAGATCCTCAT	60.073	20	160	1787	1946
c7049_g1_i1	1	p1	(T)10	10	442	451	AAGGGAGGAGGGAAACTGAA	60.045	20	TCATCACCTGCTGTTTATCCA	59.138	21	179	322	500	GGAGGAGGGAAACTGAATCC	59.874	20	TCATCACCTGCTGTTTATCCA	59.138	21	176	325	500	GGGAGGAGGGAAACTGAATC	59.874	20	TCATCACCTGCTGTTTATCCA	59.138	21	177	324	500
c13084_g1_i1	1	p3	(CTC)5	15	714	728	AAGGGGAATTGGAAATGGAC	59.996	20	ACCATTTGATCTTGCATCGC	61.014	20	280	528	807	GCGTGGATACGGTAGAGGAG	59.717	20	CGGACCATTTGATCTTGCAT	60.864	20	220	591	810	AAGGGGAATTGGAAATGGAC	59.996	20	CCATTTGATCTTGCATCGC	60.174	19	279	528	806
c13662_g1_i1	1	p1	(A)11	11	138	148	AAGGTCAAGACAGAAGGGCA	59.844	20	GTCTCACCGATGATCCCAAG	60.475	20	204	110	313	AAGGTCAAGACAGAAGGGCA	59.844	20	TCTCACCGATGATCCCAAGT	60.475	20	203	110	312	AAGGTCAAGACAGAAGGGCA	59.844	20	GATGATCCCAAGTGGAGGAG	59.46	20	196	110	305
c17023_g1_i1	1	p3	(GAG)5	15	379	393	AAGGTCCATCCCTGACCACT	60.77	20	GCAGATCGCGTCTCTCTCTT	59.857	20	260	161	420	GGATCTGATCGGAAGCATTT	59.083	20	GCAGATCGCGTCTCTCTCTT	59.857	20	174	247	420	GATCTGATCGGAAGCATTTCA	60.17	21	GCAGATCGCGTCTCTCTCTT	59.857	20	173	248	420
c13616_g1_i2	1	p1	(T)10	10	159	168	AAGGTGATCAACCCGATGAG	59.927	20	CCAACGTCGGACTTAACGAT	59.993	20	184	100	283	TGTACATCACTGCCTTCCCA	60.112	20	CCAACGTCGGACTTAACGAT	59.993	20	159	125	283	AAGGTGATCAACCCGATGAG	59.927	20	ACAGGATTCGGAAAATGACG	59.933	20	256	100	355
c18579_g1_i2	1	p1	(A)11	11	173	183	AAGTAAAGACATGCGCCAGC	60.416	20	GCTTGTTCATGGCGTGTAGA	59.871	20	195	59	253	AAGTAAAGACATGCGCCAGC	60.416	20	CAGCTAAAGCCCCAGAATTG	59.839	20	263	59	321	AAGTAAAGACATGCGCCAGC	60.416	20	GGGCTGCTGGTCTTATTTTG	59.708	20	227	59	285
c16492_g1_i1	1	p2	(TA)7	14	689	702	AAGTAAGCGGTTGGCTCAGA	60.015	20	AAAAATATTCCTCAAACAAAAACTACA	57.975	27	166	598	763	TCAGATGCAGAATGCTTTGG	59.948	20	AAAAATATTCCTCAAACAAAAACTACA	57.975	27	151	613	763	GGTTGGCTCAGATGCAGAAT	60.226	20	AAAAATATTCCTCAAACAAAAACTACA	57.975	27	158	606	763
c2220_g1_i2	1	p1	(A)10	10	706	715	AAGTACACAAATGCCCTCGG	59.993	20	GAATTTTGTGTCCTAAATCCCC	58.735	22	279	462	740	GGTGGAGGATCTCAAGGTGA	60.048	20	GAATTTTGTGTCCTAAATCCCC	58.735	22	199	542	740	AAGTACACAAATGCCCTCGG	59.993	20	AGAATTTTGTGTCCTAAATCCCC	59.622	23	280	462	741
c21580_g1_i1	1	p3	(TGG)6	18	300	317	AAGTGACAAAGAGCCCGAAA	59.853	20	CAGAAACATCAGTCAATCCCG	60.501	21	233	164	396	AAAGTGACAAAGAGCCCGAA	59.853	20	CAGAAACATCAGTCAATCCCG	60.501	21	234	163	396	GAGGAAGACCACCAAGCAAG	59.844	20	CAGAAACATCAGTCAATCCCG	60.501	21	195	202	396
c14182_g1_i1	2	p1	(T)11	11	2490	2500	AAGTGACCATGGATCTTGCC	59.934	20	TGCAAAGTTTCGTCTTTCGAT	59.875	21	159	2377	2535	GATCTTGCCCCACACAAAAT	59.797	20	TGCAAAGTTTCGTCTTTCGAT	59.875	21	148	2388	2535	GCTATCACCGAAGTAGGCCA	60.235	20	TGCAAAGTTTCGTCTTTCGAT	59.875	21	262	2274	2535
c25108_g1_i1	1	p3	(AAG)5	15	166	180	AAGTGACCCAACCAAACAGC	60.012	20	ACGCCGATCTCAACAAAAAC	60.118	20	222	85	306	GTGACCCAACCAAACAGCTT	60.012	20	ACGCCGATCTCAACAAAAAC	60.118	20	220	87	306	CCGGATGGGACACAATTAAC	60.051	20	ACGCCGATCTCAACAAAAAC	60.118	20	194	113	306
c10887_g1_i2	1	p1	(A)10	10	51	60	AAGTTCCCGCTCTTCATTCC	60.578	20	CCACCTCTGCATCACAAAGA	59.831	20	244	22	265	AAGTTCCCGCTCTTCATTCC	60.578	20	CCCTCGCCATCTATAACCCT	60.299	20	124	22	145	AAGTTCCCGCTCTTCATTCC	60.578	20	GAATAGAAAGCTCCTCCGCC	60.307	20	226	22	247
c11661_g1_i1	1	p2	(CT)7	14	1756	1769	AATAAACGCAAAGCAAACGG	60.13	20	CGTAGAATAGCGAAGACGGC	60.003	20	114	1725	1838	AATAAACGCAAAGCAAACGG	60.13	20	ATAGCGAAGACGGCAGCTTA	60.138	20	108	1725	1832	AAAGGAGGAAGCTGTTGACG	59.473	20	CGTAGAATAGCGAAGACGGC	60.003	20	187	1652	1838
c2296_g1_i1	1	p3	(GGC)6	18	375	392	AATACCATCTCGAACGAGCG	60.235	20	GCATTACCCATACCTGGTGG	60.074	20	211	279	489	AATACCATCTCGAACGAGCG	60.235	20	CATTACCCATACCTGGTGGC	60.074	20	210	279	488	GATCACGCGAGGAGAAAGAT	59.39	20	GCATTACCCATACCTGGTGG	60.074	20	277	213	489
c21373_g2_i1	1	p3	(GCC)5	15	93	107	AATACGATGCCTCTGCTGCT	60.007	20	AGAAATAGAAAGGCGTGCGA	59.982	20	184	62	245	AATACGATGCCTCTGCTGCT	60.007	20	GAGAAATAGAAAGGCGTGCG	59.982	20	185	62	246	GAATTCCGCGTTTAGCAGAG	59.982	20	AGAAATAGAAAGGCGTGCGA	59.982	20	244	2	245
c11130_g1_i1	1	p3	(GGC)6	18	893	910	AATACTAGGGTTGGGTGGGG	59.934	20	ATCAAGATGATCTGCCCGTC	60.042	20	273	733	1005	AATACTAGGGTTGGGTGGGG	59.934	20	AGATACGGCTCAAGTGGGTG	60.134	20	237	733	969	AATACTAGGGTTGGGTGGGG	59.934	20	CAGATACGGCTCAAGTGGGT	60.134	20	238	733	970
c12131_g1_i2	2	p1	(T)10	10	1516	1525	AATAGCTGATTAAGGCGGCA	59.838	20	CTCAGACTTCTACATATAAACGATTCA	57.385	27	213	1352	1564	CTGATTAAGGCGGCACAACT	60.27	20	CTCAGACTTCTACATATAAACGATTCA	57.385	27	208	1357	1564	TGGGATCTATTTGGAATGGC	59.722	20	CTCAGACTTCTACATATAAACGATTCA	57.385	27	104	1461	1564
c1309_g1_i1	1	p3	(CGC)6	18	1085	1102	AATATATGAGCACGCCGAGG	60.081	20	GAGATCGAAGACACTTGCCC	59.81	20	280	865	1144	TGATGAGGAGGATGAGGAGG	60.152	20	CGTGTGAGATGGACGAAGAA	59.831	20	149	1061	1209	GTCTTGGAGCGGTGGAGTAA	60.255	20	AAGCTCCGAGATCGAAGACA	60.096	20	135	1017	1151
c36133_g1_i1	1	p2	(TC)8	16	315	330	AATATCAGACCTCCGCATCG	60.059	20	TTTTTAATGTGCAGACGGGA	59.157	20	224	173	396	AATATCAGACCTCCGCATCG	60.059	20	TTTTTAATGTGCAGACGGGAC	59.989	21	224	173	396	AATGAACACGATGAGCGTTG	59.722	20	TTTTTAATGTGCAGACGGGA	59.157	20	125	272	396
c20661_g3_i2	1	p3	(CGC)7	21	284	304	AATATTACAAAACCCGCCCC	59.915	20	GAAGCAGCAGAAGACGAGGT	59.751	20	264	133	396	AATATTACAAAACCCGCCCC	59.915	20	AGCAGCAGAAGACGAGGTTC	59.751	20	262	133	394	AATATTACAAAACCCGCCCC	59.915	20	GCAGCAGAAGACGAGGTTCT	59.751	20	261	133	393
c18101_g1_i1	1	p2	(TA)7	14	179	192	AATATTTCGCCATCGTGCTC	60.067	20	GGAGTGCGAAGGAATGGTAA	60.074	20	279	12	290	CTCCATTCTCTCTCTCCCCC	60.149	20	AGTTGAGGAGTGCGAAGGAA	59.989	20	268	29	296	TCTCTCTCCCCCTCTCTTCC	59.883	20	GGAGTGCGAAGGAATGGTAA	60.074	20	254	37	290
c13719_g1_i1	1	p2	(GA)7	14	103	116	AATCAAACGGCAACTCAACC	59.978	20	TTTTACTTCCTGCCTTCCCC	60.423	20	244	29	272	AATCAAACGGCAACTCAACC	59.978	20	AGATTGCTTCCCCTGTTTCC	60.443	20	202	29	230	AATCAAACGGCAACTCAACC	59.978	20	GATTGCTTCCCCTGTTTCCT	60.443	20	201	29	229
c21005_g2_i1	1	p3	(GAA)5	15	629	643	AATCATCACCACGAAGACCC	59.786	20	TTGATGCAGGACAAGAGCAG	60.136	20	276	445	720	CCAATCTCGACAGGTTGCTT	60.255	20	TTGATGCAGGACAAGAGCAG	60.136	20	244	477	720	CAGGTTGCTTTCCAGCTTCT	59.615	20	TTGATGCAGGACAAGAGCAG	60.136	20	234	487	720
c15483_g2_i1	1	p1	(A)13	13	130	142	AATCCAAACTCCCCCAAATC	59.996	20	TCAAGTGGGATAAGGCTGCT	59.836	20	225	44	268	AATCCAAACTCCCCCAAATC	59.996	20	CTCAAGTGGGATAAGGCTGC	59.836	20	226	44	269	TCCCACAACCACAATAGCAA	59.964	20	TCAAGTGGGATAAGGCTGCT	59.836	20	169	100	268
c4985_g1_i1	1	p2	(GA)9	18	227	244	AATCCGCTCTTCCTCCTCTC	59.919	20	CCTATCCTTCCGATCATCCA	59.848	20	278	28	305	AGAATCCGCTCTTCCTCCTC	59.919	20	CCTATCCTTCCGATCATCCA	59.848	20	280	26	305	GAATCCGCTCTTCCTCCTCT	59.919	20	CCTATCCTTCCGATCATCCA	59.848	20	279	27	305
c38446_g1_i1	1	p3	(GCC)5	15	44	58	AATCCTCTCTTCCTTCCACCA	60.059	21	GGAGGGGAATGGTCTTTTTC	59.744	20	277	20	296	CAATCCTCTCTTCCTTCCACC	60.059	21	GGAGGGGAATGGTCTTTTTC	59.744	20	278	19	296	AATCCTCTCTTCCTTCCACCA	60.059	21	GGATTCGATGAATGGAGTGG	60.281	20	251	20	270
c11739_g1_i1	1	p2	(TC)6	12	126	137	AATCCTTTCCCACCGTCTCT	59.935	20	GGAATGGCACTTATGGCACT	59.962	20	189	60	248	AATCCTTTCCCACCGTCTCT	59.935	20	ACCCTAGATCACATCCGTCG	59.95	20	238	60	297	CTATTCCCGCCAAAATCCTT	60.272	20	GGAATGGCACTTATGGCACT	59.962	20	238	11	248
c17454_g1_i1	1	p3	(TCC)5	15	226	240	AATCGAAGCAGAGACTCCCA	59.95	20	AGATAGAGGGGATTCGGTGG	60.285	20	256	89	344	TCGAAGCAGAGACTCCCATT	59.95	20	AGATAGAGGGGATTCGGTGG	60.285	20	254	91	344	AATCGAAGCAGAGACTCCCA	59.95	20	GGATTCGGTGGAAGAAACCT	60.306	20	247	89	335
c19626_g1_i1	1	p3	(GTG)5	15	1435	1449	AATCGGGTAACTGGGCTTCT	59.962	20	CTGCTTGTTTGATTGGCAGA	59.988	20	271	1407	1677	AATCGGGTAACTGGGCTTCT	59.962	20	TTGATTGGCAGATTCGAGTG	59.799	20	263	1407	1669	AATCGGGTAACTGGGCTTCT	59.962	20	TTGTTTGATTGGCAGATTCG	59.664	20	267	1407	1673
c19191_g2_i1	1	p3	(AAG)5	15	1784	1798	AATCTCTTCATGGCCTCACG	60.218	20	AAGCTCCTTCACAGATCCGA	59.95	20	205	1688	1892	CGCGTACCTCACTTTCACAA	59.904	20	CCCTTCCATTTCTTGCTCAG	59.807	20	267	1604	1870	CGCGTACCTCACTTTCACAA	59.904	20	GATTCCTGGGAGCTGAACTG	59.803	20	231	1604	1834
c21254_g2_i2	1	p1	(T)10	10	593	602	AATGAAATGGGCGAAGTGAG	60.074	20	GCCTAAACCCTCCCCAATAA	60.143	20	127	530	656	GATCGAAGTGTGAGCGATGA	59.95	20	GGCTTATCTCGATCCGTTGA	60.177	20	195	567	761	AATGAAATGGGCGAAGTGAG	60.074	20	GGCTTATCTCGATCCGTTGA	60.177	20	232	530	761
c17171_g1_i1	1	p1	(A)11	11	46	56	AATGAAGCCACTTGACACGA	59.293	20	TCATCGACCGGTTTAATGGT	60.192	20	236	5	240	GCCACTTGACACGACAATCA	60.733	20	TCATCGACCGGTTTAATGGT	60.192	20	230	11	240	AATGAAGCCACTTGACACGA	59.293	20	CATCGACCGGTTTAATGGTT	59.685	20	235	5	239
c4326_g1_i1	1	p1	(A)12	12	64	75	AATGATCCGCAGTTCCAAAC	59.939	20	TGTTGGGAAGAGATTCGAGG	60.187	20	219	26	244	CGCAGTTCCAAACAAATTCA	59.706	20	TGTTGGGAAGAGATTCGAGG	60.187	20	212	33	244	AATGATCCGCAGTTCCAAAC	59.939	20	CCGGAGAACGGATTGTAGAC	59.55	20	271	26	296
c31995_g1_i1	1	p1	(T)10	10	91	100	AATGATTTTGCTGCGAATCC	60.045	20	TGCCAAATAACAACCCACAA	59.826	20	145	23	167	AATGATTTTGCTGCGAATCC	60.045	20	CCCCGTTTACCCAAACACTA	59.719	20	205	23	227	CTGCGAATCCCTTGATTTGT	60.074	20	CCCCGTTTACCCAAACACTA	59.719	20	195	33	227
c17025_g1_i1	1	p3	(CTC)5	15	50	64	AATGCATCCAAATCCACCTC	59.756	20	TTTGGTTTTGGGAAGCTTTG	60.081	20	224	10	233	AATGCATCCAAATCCACCTC	59.756	20	AGACTCTGCCGTTGAAGAGC	59.751	20	250	10	259	GCATCCAAATCCACCTCAAC	60.326	20	GGGAAGGAAGAGGAAGAGGA	59.749	20	104	13	116
c11969_g1_i1	1	p3	(CTT)6	18	480	497	AATGCTCGCTTCCCACATAC	60.103	20	CCCCTTCATCTTCTTCCCTC	60.008	20	168	377	544	CATACCCTGCCAATTGAACC	60.192	20	CCCCTTCATCTTCTTCCCTC	60.008	20	153	392	544	ATACCCTGCCAATTGAACCA	60.192	20	CCCCTTCATCTTCTTCCCTC	60.008	20	152	393	544
c21352_g2_i1	2	p3	(CAG)5	15	324	338	AATGGAAAACGGCTCATACG	59.96	20	TTGGAGAGGTCTATCGTGGG	60.065	20	271	248	518	TAGCGTAAATGGAAAACGGC	60.095	20	TTGGAGAGGTCTATCGTGGG	60.065	20	278	241	518	AATGGAAAACGGCTCATACG	59.96	20	GGAAGAAGAGCATGTGGAGG	59.803	20	138	248	385
c32311_g1_i1	1	p3	(GGA)6	18	189	206	AATGGAACGCTTCAGGTCAG	60.255	20	CCTCCTCCTCTTCCTCGTTT	59.811	20	240	1	240	CAATGGCGAACGAGAGACTT	60.397	20	CGCCTCCTCTTCTTCAAATG	59.948	20	224	76	299	TCGCTGATTACTCTGCCAAA	59.566	20	CGCCTCCTCTTCTTCAAATG	59.948	20	196	104	299
c38503_g1_i1	1	p3	(AAT)5	15	84	98	AATGGCACCAGAACGATACC	59.82	20	ATTGAACCCCTTCGACACTG	59.966	20	126	46	171	AATGGCACCAGAACGATACC	59.82	20	GAACCCCTTCGACACTGAAA	60.088	20	123	46	168	AATGGCACCAGAACGATACC	59.82	20	TTATGAATCTGCCCCTGACC	59.894	20	269	46	314
c6774_g1_i1	1	p3	(TCT)5	15	1135	1149	AATGGCCATCTTCCACCTCT	60.853	20	GCTGCAGATGAAGGTGTTGA	59.992	20	202	1084	1285	GCCATCTTCCACCTCTGATT	59.094	20	GCTGCAGATGAAGGTGTTGA	59.992	20	198	1088	1285	GCCATCTTCCACCTCTGATT	59.094	20	GGCACAGATCCGGAAAATAA	59.901	20	279	1088	1366
c8092_g1_i2	1	p4	(CTCC)5	20	131	150	AATGTTCACTTGCCACCCTC	59.973	20	GGCTTCGAAGTTCAAACGAG	59.993	20	235	47	281	AATGTTCACTTGCCACCCTC	59.973	20	AGGCTTCGAAGTTCAAACGA	59.993	20	236	47	282	TTATCCAAATGCTGGAAGGC	60.038	20	GCTTCGAAGTTCAAACGAGG	59.993	20	201	80	280
c16171_g1_i1	1	p1	(A)10	10	695	704	AATTAGTGCTTTCATGGCCG	60.096	20	TTCCAAGGTCGAATCTTGCT	59.813	20	256	576	831	AATTAGTGCTTTCATGGCCG	60.096	20	TCCAAGGTCGAATCTTGCTC	60.34	20	255	576	830	CAGACATTTCGCACTCTGGA	59.984	20	CGCACCATTTCAGGTTTAGG	60.493	20	230	639	868
c7761_g1_i1	2	p3	(GAT)5	15	245	259	AATTCAGCTTCGAAAAGCCA	59.96	20	CACAGCTTTTGCTTTGGACA	60.027	20	249	151	399	CAATTCAGCTTCGAAAAGCC	59.96	20	CACAGCTTTTGCTTTGGACA	60.027	20	250	150	399	AATTCAGCTTCGAAAAGCCA	59.96	20	TTTGGACATTTGTGCAGCAT	60.119	20	237	151	387
c1307_g1_i1	1	p2	(CT)7	14	343	356	AATTCAGTTCACCAGCCACC	59.973	20	TTAGGGTTTTGTGACGGAGG	59.964	20	274	163	436	AATTCAGTTCACCAGCCACC	59.973	20	GGTTTTGTGACGGAGGAAGA	60.088	20	270	163	432	AATTCAGTTCACCAGCCACC	59.973	20	TTTTGTGACGGAGGAAGAGG	60.224	20	268	163	430
c23705_g1_i1	1	c	(A)11ctcacatgctaattaacctaaatttgatttcaggagacaaagaaacgcgcaagacacatgacagaatgaggggttcgatggattttcgtagacattt(GA)6	120	87	206	AATTCCCAATTCCCAATCAA	59.067	20	TCCTCATTTTGGCGATTCTT	59.645	20	255	0	254	AATTCCCAATTCCCAATCAA	59.067	20	TTTTGGCGATTCTTGCTCTC	60.469	20	249	0	248	AATTCCCAATTCCCAATCAA	59.067	20	CCTCATTTTGGCGATTCTTG	60.576	20	254	0	253
c10086_g1_i1	1	p1	(T)10	10	1094	1103	AATTCCCGACGCACTTATTG	59.96	20	TTTAAACAGCTCCCCATTTGA	59.573	21	254	880	1133	TGAACAGCTAAAACCTGGGG	60.103	20	TTTAAACAGCTCCCCATTTGA	59.573	21	236	898	1133	GACCAGTAAAGATGCCCAGC	59.7	20	TTTAAACAGCTCCCCATTTGA	59.573	21	104	1030	1133
c18387_g1_i1	1	p1	(T)11	11	1515	1525	AATTGACAGGCCAACACCTC	59.973	20	AATCAAGCAACCAAGATGGC	60.081	20	236	1376	1611	TCTTCACCTTCTCCTTCCCA	59.773	20	AATCAAGCAACCAAGATGGC	60.081	20	178	1434	1611	TTCTCCTTCCCAGCCATAGA	59.767	20	AATCAAGCAACCAAGATGGC	60.081	20	170	1442	1611
c14791_g1_i1	1	p1	(T)10	10	1023	1032	AATTGGCGTTTTCCACTTTG	59.975	20	TTTGACATATCTAATTGTTCAATTTCC	58.876	27	175	924	1098	AATTGGCGTTTTCCACTTTG	59.975	20	TTGACATATCTAATTGTTCAATTTCC	57.724	26	174	924	1097	GAAGCCCTCAATGAAGTGGA	60.195	20	TTTGACATATCTAATTGTTCAATTTCC	58.876	27	264	835	1098
c26077_g1_i1	1	p2	(AT)6	12	173	184	AATTGGGCCAGTACACAAGC	60	20	ACCCATTCATGTTCGGATTG	60.582	20	209	3	211	AATTGGGCCAGTACACAAGC	60	20	CAACCCATTCATGTTCGGAT	60.582	20	211	3	213	AATTGGGCCAGTACACAAGC	60	20	ACACAACCCATTCATGTTCG	59.267	20	214	3	216
c34897_g1_i1	1	p1	(A)10	10	785	794	AATTTTGCTTTTGGACCACG	59.975	20	CATTCCCACTTGAAGCCACT	60.111	20	280	552	831	TTGACCCCAAAGCATGTGTA	59.964	20	CATTCCCACTTGAAGCCACT	60.111	20	110	722	831	GCAAAAAGTTTTGACCCCAA	59.953	20	CATTCCCACTTGAAGCCACT	60.111	20	120	712	831
c2708_g1_i1	2	p2	(CT)6	12	197	208	ACAAAAGGGTGGAAAGGGAG	60.332	20	GGGGTTTTTGACAGCGAATA	59.938	20	275	53	327	GGAAAGGGAGGAAGACCAAA	60.414	20	GGGGTTTTTGACAGCGAATA	59.938	20	265	63	327	CGTGACAAAAGGGTGGAAAG	60.52	20	GGGGTTTTTGACAGCGAATA	59.938	20	279	49	327
c37805_g1_i1	2	p1	(T)11	11	234	244	ACAAAGAGCTTGGCACCACT	59.914	20	TCAAGAGAAAATCAAAAGATAACCAA	59.593	26	130	149	278	GCAGCGTTAAACTACCTGGC	59.911	20	TCAAGAGAAAATCAAAAGATAACCAA	59.593	26	165	114	278	GAAGCGCCAAAGTCAGAAAG	60.132	20	TCAAGAGAAAATCAAAAGATAACCAA	59.593	26	215	64	278
c20799_g5_i1	2	p2	(TC)6	12	1354	1365	ACAAATTCCGCGCTTATCAC	60.103	20	GCGACGGAAAGCATCTTAAC	59.851	20	239	1198	1436	TGACGTGTTTTCGTCTTTGC	59.888	20	GCGACGGAAAGCATCTTAAC	59.851	20	196	1241	1436	ACCCAGCAACCATTCGATAC	59.82	20	ATGGGCAATCCCTAATCTCC	60.117	20	232	1291	1522
c21352_g2_i1	1	p2	(CT)6	12	136	147	ACAACCCAAACATCCCACAT	59.95	20	CGTATGAGCCGTTTTCCATT	59.96	20	241	27	267	ACAACCCAAACATCCCACAT	59.95	20	GTTGGGAGGAAAGGAGGAAG	60.045	20	163	27	189	ACAACCCAAACATCCCACAT	59.95	20	CAGAGAAGAGGGCAATCAGG	59.943	20	183	27	209
c20927_g1_i2	1	p2	(TA)6	12	51	62	ACAACCTTGAGGTTACAGTGAAG	57.474	23	CAACCCAATACCACCGTTCT	59.711	20	142	25	166	ACAACCTTGAGGTTACAGTGAAG	57.474	23	ACAACCCAATACCACCGTTC	59.574	20	143	25	167	ACAACCTTGAGGTTACAGTGAAG	57.474	23	ACATGTGCTCATTGCCACAC	60.614	20	170	25	194
c17421_g1_i1	1	c	(C)12tctcgccattcatggagctcaatcagaacagaaaaatcatgggagg(AGA)5	73	164	236	ACAAGAGCCCATTTCCACAC	59.973	20	TGCAGTGAACGAAGAAGGTG	60.025	20	181	114	294	AGAATTCCTTGCCATCAACG	60.074	20	TGCAGTGAACGAAGAAGGTG	60.025	20	246	49	294	ACAAGAGCCCATTTCCACAC	59.973	20	GTGGTGGAGAGAAGAGGTCG	59.835	20	164	114	277
c13734_g1_i1	1	p3	(CTG)6	18	302	319	ACAATCCACCTGCCTTGTTC	59.973	20	AGGCACGTTCTTCTTGCAGT	60.058	20	277	163	439	CCTGCCTTGTTCGAGAAAAC	59.853	20	AGGCACGTTCTTCTTGCAGT	60.058	20	269	171	439	ACAATCCACCTGCCTTGTTC	59.973	20	GCACGTTCTTCTTGCAGTGA	60.183	20	275	163	437
c2679_g1_i1	1	p3	(GCA)5	15	610	624	ACAATGGTGGATCCAGTGGT	60.096	20	GTTCACTCCCAATCCTGCAT	59.934	20	248	541	788	GGATCCAGTGGTGCAGCTAT	60.104	20	GTTCACTCCCAATCCTGCAT	59.934	20	240	549	788	TTGGAACAGACAATGGTGGA	59.935	20	CAGCGAAGATGACGAGTTCA	60.136	20	272	532	803
c23005_g1_i1	1	p3	(CTT)6	18	195	212	ACACAATGTGCTTTCCACCA	60.008	20	GCCCCTTAACCTCTCCAAAA	60.423	20	116	125	240	GCTTTCCACCAACAAACCAC	60.397	20	GCCCCTTAACCTCTCCAAAA	60.423	20	107	134	240	GTGCTTTCCACCAACAAACC	60.397	20	GCCCCTTAACCTCTCCAAAA	60.423	20	109	132	240
c7668_g1_i1	1	p1	(T)13	13	179	191	ACACAGGTGGTGGCAACTTT	60.466	20	CAAGTGATGCTGTGCCAACT	59.905	20	177	74	250	AACACAGGTGGTGGCAACTT	60.466	20	CAAGTGATGCTGTGCCAACT	59.905	20	178	73	250	ACACAGGTGGTGGCAACTTT	60.466	20	GTTTGGGCGTAAAACAATGG	60.223	20	209	74	282
c728_g2_i1	1	p3	(GCG)5	15	75	89	ACACCATGGGAGACAAGAGC	60.12	20	GCCCAGATAGCAGGACACAT	60.104	20	197	20	216	ACACCATGGGAGACAAGAGC	60.12	20	ATAGCAGGACACATCGGAGC	60.249	20	191	20	210	GCCTACATGGGAGCCTACAG	59.717	20	GCCCAGATAGCAGGACACAT	60.104	20	177	40	216
c20070_g1_i1	1	c	(AT)8tc(ATTT)5	38	3656	3693	ACACCTAATCTGGCGCAAAC	60.14	20	TGTCCTCTGACTGTGACCCA	60.293	20	159	3593	3751	AGCTGCTGGCTGCTAAAAAC	59.797	20	TGTCCTCTGACTGTGACCCA	60.293	20	177	3575	3751	AAGCTGCTGGCTGCTAAAAA	60.285	20	TGTCCTCTGACTGTGACCCA	60.293	20	178	3574	3751
c14767_g1_i1	1	p2	(GT)7	14	1488	1501	ACACGAGGCTCCATTTTCAC	60.119	20	CGCAGAAGCTTCATCAGCAT	61.626	20	213	1355	1567	ACACGAGGCTCCATTTTCAC	60.119	20	ACGCAGAAGCTTCATCAGC	59.287	19	214	1355	1568	ACGAGGCTCCATTTTCACAG	60.255	20	CGCAGAAGCTTCATCAGCAT	61.626	20	211	1357	1567
c23654_g1_i1	1	p1	(A)13	13	196	208	ACACGTGGCACATTTTGAGA	60.16	20	TGCGCTAGCTCATATAGACGAA	60.157	22	145	104	248	CACGTGGCACATTTTGAGAC	60.16	20	TGCGCTAGCTCATATAGACGAA	60.157	22	144	105	248	CACATTTTGAGACCTGGCAA	59.691	20	TGCGCTAGCTCATATAGACGAA	60.157	22	137	112	248
c18373_g1_i1	2	p2	(AG)6	12	3286	3297	ACACTCTGCCGTGCTTTTCT	60.058	20	CTCATCTCCCCCTATCTCTCTG	59.299	22	106	3217	3322	ACACTCTGCCGTGCTTTTCT	60.058	20	TCATCTCCCCCTATCTCTCTG	58.283	21	105	3217	3321	GATCAAAGGAGGGGGAAAAC	59.744	20	CTCATCTCCCCCTATCTCTCTG	59.299	22	178	3145	3322
c13134_g1_i1	1	p1	(T)11	11	386	396	ACAGCAGAATCGCCTACACC	60.285	20	CTTTTTGCCAGAAGACAGCC	59.993	20	257	317	573	CAGCAGAATCGCCTACACCT	60.419	20	CTTTTTGCCAGAAGACAGCC	59.993	20	256	318	573	AGCAGAATCGCCTACACCTG	60.419	20	CTTTTTGCCAGAAGACAGCC	59.993	20	255	319	573
c10957_g1_i1	1	p6	(GGAGGC)6	36	3459	3494	ACAGCGACGAGAAGAAAGGA	60.134	20	AGCGTTATACCAGCCTCTGC	59.504	20	273	3348	3620	GACAGCGACGAGAAGAAAGG	60.134	20	AGCGTTATACCAGCCTCTGC	59.504	20	274	3347	3620	CAGCGACGAGAAGAAAGGAG	60.269	20	AGCGTTATACCAGCCTCTGC	59.504	20	272	3349	3620
c5132_g1_i1	1	p1	(T)11	11	290	300	ACAGCTCAGGTGGTCGATCT	59.866	20	TCATCACTCCGCTTCTACCA	59.394	20	128	225	352	TGGCAGCAGACCATCATTTA	60.22	20	TCATCACTCCGCTTCTACCA	59.394	20	252	101	352	CAGCTCAGGTGGTCGATCTT	60.408	20	TCATCACTCCGCTTCTACCA	59.394	20	127	226	352
c13913_g1_i1	1	p3	(AAG)6	18	1019	1036	ACAGGAAGAGACCGAGGGAT	60.073	20	TCAATAGTTTGTTGATAGAGGCTGA	59.362	25	143	923	1065	TGCTGAGAATTGCTCCACTG	60.136	20	TCAATAGTTTGTTGATAGAGGCTGA	59.362	25	202	864	1065	TAGACCACCCACAGCAAACA	60.152	20	TCAATAGTTTGTTGATAGAGGCTGA	59.362	25	249	817	1065
c16757_g1_i3	2	p1	(T)11	11	2791	2801	ACAGGCTCCGTAAGATCCCT	60.096	20	CGATGCAGAGGAAATGAATG	59.226	20	187	2721	2907	ACAGGCTCCGTAAGATCCCT	60.096	20	AGGGTCGATGCAGAGGAAAT	60.99	20	192	2721	2912	CGGTTCGCTTGAGGAGAATA	60.344	20	GATTCAGGGTCGATGCAGAG	60.769	20	253	2665	2917
c1342_g1_i1	1	p2	(AT)7	14	723	736	ACATGGAATTCAAATGGGGA	59.991	20	AAATCAAAGTTAAGGTGCGGAA	60.004	22	249	536	784	ACATGGAATTCAAATGGGGA	59.991	20	AAAATCAAAGTTAAGGTGCGGA	60.004	22	250	536	785	ACATGGAATTCAAATGGGGA	59.991	20	AATCAAAGTTAAGGTGCGGAA	58.753	21	248	536	783
c24314_g1_i1	1	p3	(TCC)6	18	105	122	ACATTCGCCCTGCATTCTC	61.176	19	CACAACCAACAGATTCTGCG	60.301	20	190	59	248	ACATTCGCCCTGCATTCTC	61.176	19	TAAATAGGTGGTTGTCGGGG	59.679	20	103	59	161	CATTCGCCCTGCATTCTC	60.315	18	CACAACCAACAGATTCTGCG	60.301	20	189	60	248
c19725_g1_i1	1	p3	(GAA)6	18	1898	1915	ACCAAACTTCCATCGAAACG	59.971	20	GCTATCTGATTCGCTTGCCT	59.579	20	269	1691	1959	ACCAAACTTCCATCGAAACG	59.971	20	AGCTATCTGATTCGCTTGCC	59.579	20	270	1691	1960	ACGATATCGACGAGGACGAC	60.104	20	GCTATCTGATTCGCTTGCCT	59.579	20	206	1754	1959
c20762_g1_i1	1	p2	(TA)8	16	2539	2554	ACCAATCCCAGCTGTGCTAC	60.142	20	AACAGGCCCTTAATGAACCA	59.429	20	218	2406	2623	ACCAATCCCAGCTGTGCTAC	60.142	20	GGCCCTTAATGAACCACACA	60.755	20	214	2406	2619	ACAGGTCAAGACCAATCCCA	60.363	20	AACAGGCCCTTAATGAACCA	59.429	20	228	2396	2623
c31927_g1_i1	1	p3	(GGC)5	15	54	68	ACCACAATCCTGGAGTCGTC	59.969	20	ATTGTCTTACCCAGTCCCCC	60.052	20	232	24	255	ACCACAATCCTGGAGTCGTC	59.969	20	CCACCCATTGTCTTACCCAG	60.224	20	238	24	261	ACCACAATCCTGGAGTCGTC	59.969	20	CATCTGGACTGGTCCCTAGC	59.679	20	129	24	152
c35369_g1_i1	1	p2	(CT)10	20	457	476	ACCACATCTTCCTTGCATCC	59.934	20	CGCTGCAAAAAGAAACCTTC	59.996	20	197	303	499	GCCGAAGAAGAAAACCCTCT	59.827	20	CGCTGCAAAAAGAAACCTTC	59.996	20	120	380	499	AGGCCGGAAATCTACAATCC	60.286	20	CGCTGCAAAAAGAAACCTTC	59.996	20	175	325	499
c8393_g1_i1	1	p3	(CCG)5	15	103	117	ACCACCATGAGTTTCTTCCG	59.966	20	TGGAGGGTAGGAGGACTGTG	60.104	20	165	6	170	ACCACCATGAGTTTCTTCCG	59.966	20	TGTGGAGGGTAGGAGGACTG	60.104	20	167	6	172	CCACAACCACAAAAACAACG	59.898	20	AAGATTCTGACGGAGGGGTT	59.935	20	279	26	304
c20452_g1_i2	2	p3	(CGT)8	24	347	370	ACCACCGCCTTATAAATCCC	60.041	20	TGGTAAGAGCTACTCCGCGT	60.037	20	180	287	466	ACCACCGCCTTATAAATCCC	60.041	20	GAAGAGCCGGAACTTCTCCT	59.957	20	207	287	493	TTCAACTCCGAAGGATCCAC	60.05	20	TGGTAAGAGCTACTCCGCGT	60.037	20	237	230	466
c24797_g1_i1	1	p2	(AG)7	14	1061	1074	ACCAGCATTGATTGCTTTCC	60.081	20	AAGAGAATGGCAGGAACACG	60.255	20	277	829	1105	TGGAGATGCTTTGCCCTAAC	60.214	20	CTTCCCTCCACCTCTCTCCT	59.801	20	246	890	1135	TGGAGATGCTTTGCCCTAAC	60.214	20	CCCTCCACCTCTCTCCTCTT	59.801	20	243	890	1132
c1217_g1_i1	1	p2	(GA)6	12	67	78	ACCATCGAAAACAGCCAGAA	60.636	20	TTGAGGCTTTTAAGCGGAGA	60.089	20	119	5	123	ACCATCGAAAACAGCCAGAA	60.636	20	TCTTGAGGCTTTTAAGCGGA	60.089	20	121	5	125	ACCATCGAAAACAGCCAGAA	60.636	20	AAATGGGAGCTTTCCCTCAT	59.903	20	179	5	183
c40871_g1_i1	1	p2	(GA)8	16	167	182	ACCATGGCGTGTAGTTTGGT	60.299	20	CCTTAACACAACAAGTCTACAATCA	57.53	25	102	113	214	ACCCACTAGATTTCCGGGTT	59.691	20	CCTTAACACAACAAGTCTACAATCA	57.53	25	131	84	214	AACCCACTAGATTTCCGGGT	59.691	20	CCTTAACACAACAAGTCTACAATCA	57.53	25	132	83	214
c38328_g1_i1	1	p1	(C)11	11	62	72	ACCCACGTTAGTTCAGGGTG	59.884	20	AGAAGGGGGCTACTGGCTAA	60.221	20	129	27	155	ACCCACGTTAGTTCAGGGTG	59.884	20	GAAGGGGGCTACTGGCTAAG	60.221	20	128	27	154	GTTAGTTCAGGGTGCGCAAT	60.14	20	AGAAGGGGGCTACTGGCTAA	60.221	20	123	33	155
c20271_g1_i1	1	p3	(CGG)5	15	183	197	ACCCAGAAACCCTAAATCGG	60.18	20	ATCGCATCGGATAGATTTCG	60.023	20	244	129	372	ACCCAGAAACCCTAAATCGG	60.18	20	ACCTCATCCTCTCCCCCTTA	59.89	20	263	129	391	ACCCAGAAACCCTAAATCGG	60.18	20	TCGAGTTTAATCAGTCGCCC	60.214	20	168	129	296
c17589_g1_i2	1	p3	(TTG)5	15	1080	1094	ACCCCTTCTTAACGGGTTTG	60.214	20	CTTTCCAAGCACTTTGTCGC	60.944	20	137	1029	1165	ACCCCTTCTTAACGGGTTTG	60.214	20	TCTTTCCAAGCACTTTGTCG	59.047	20	138	1029	1166	GAACCGGAATCTGACCCATA	59.75	20	CTTTCCAAGCACTTTGTCGC	60.944	20	273	893	1165
c9756_g1_i2	1	p2	(AG)6	12	754	765	ACCCTATCTCGCCAATACCC	60.173	20	CAAATCCCGCCTCCTTAAAT	60.272	20	265	530	794	CTCAAAAGCCGATCGTTCAT	60.214	20	CAAATCCCGCCTCCTTAAAT	60.272	20	204	591	794	TCTCGCCAATACCCTCAGAC	60.218	20	CAAATCCCGCCTCCTTAAAT	60.272	20	259	536	794
c12704_g1_i1	1	p3	(CGC)5	15	364	378	ACCGACCAGCACTTCCTCT	59.85	19	ACTCCTTTGACGGAGAGGGT	60.111	20	191	307	497	ACCGACCAGCACTTCCTCT	59.85	19	GCGTTCTACTCCTTTGACGG	59.875	20	198	307	504	ACCGACCAGCACTTCCTCT	59.85	19	GGCGTTCTACTCCTTTGACG	59.875	20	199	307	505
c19097_g1_i1	1	c	(AG)9gggaatcgggtggagatacggcggtggccggcgggggaatctcgagagaatattcgctaagagtgtatgcgaaggt(GGC)6	112	133	244	ACCGCAAGGTCAGGTGATAC	59.997	20	CTGGATCTCCACCAACTCGT	60.112	20	262	55	316	ACCGCAAGGTCAGGTGATAC	59.997	20	ACTGGATCTCCACCAACTCG	60.112	20	263	55	317	TTGAAAGAAGACAGGTGGGC	60.232	20	ACTGGATCTCCACCAACTCG	60.112	20	228	90	317
c15493_g1_i1	1	p3	(TCC)5	15	269	283	ACCGGCAGAGAAATCAAGAA	59.813	20	AAGACGTTGTGGCTGGAGAG	60.444	20	245	88	332	AACCGGCAGAGAAATCAAGA	59.813	20	AAGACGTTGTGGCTGGAGAG	60.444	20	246	87	332	CCGGCAGAGAAATCAAGAAA	60.323	20	AAGACGTTGTGGCTGGAGAG	60.444	20	244	89	332
c18277_g1_i1	2	p3	(CCG)6	18	696	713	ACCGGTCGGGAAAGTAGAAT	59.827	20	CCGCTCTCCCTCCTGAGT	60.503	18	147	606	752	GTATATTGCGGGTTGGAACG	60.209	20	CCGCTCTCCCTCCTGAGT	60.503	18	249	504	752	ACCGGTCGGGAAAGTAGAAT	59.827	20	CTCCTGAGTGGACGCTCG	60.724	18	138	606	743
c5308_g1_i1	1	p1	(A)12	12	692	703	ACCGTGGTTCACCAAATCAT	60.096	20	ATGGGGCCGATTGGGTAG	62.966	18	144	582	725	CATCTTCAAAGCCTTCGACC	59.813	20	ATGGGGCCGATTGGGTAG	62.966	18	127	599	725	CTCCAGGACTCCAACACCTC	59.682	20	ATGGGGCCGATTGGGTAG	62.966	18	165	561	725
c16109_g1_i1	1	p1	(A)13	13	951	963	ACCGTTTGGAAGTTTAGGGG	60.214	20	GGCTCCAAAGCCATACTCAA	60.214	20	271	921	1191	ACCGTTTGGAAGTTTAGGGG	60.214	20	TTGGCTCCAAAGCCATACTC	60.214	20	273	921	1193	CCGGTTTACGAGAGAAGCAG	60.008	20	TAGCAAAATTTGTTCCGCGT	60.619	20	204	817	1020
c20697_g1_i1	1	p2	(CG)7	14	1214	1227	ACCTCCCCTACCTCAAATGC	60.328	20	AAACGGCAACAGCTCAAAAA	60.782	20	266	1101	1366	ACCTCGACAACCTCCCCTAC	60.371	20	AAACGGCAACAGCTCAAAAA	60.782	20	275	1092	1366	CTCGACAACCTCCCCTACCT	60.502	20	AAACGGCAACAGCTCAAAAA	60.782	20	273	1094	1366
c35174_g1_i1	1	p2	(GA)8	16	864	879	ACCTCCGTAGCCGTAGGATT	59.983	20	CCCATTTCTTCATCCAAAGC	59.505	20	255	652	906	ACCTCCGTAGCCGTAGGATT	59.983	20	CCATTTCTTCATCCAAAGCG	60.576	20	254	652	905	TCCGTAGCCGTAGGATTGAG	60.227	20	CCCATTTCTTCATCCAAAGC	59.505	20	252	655	906
c19483_g2_i1	1	p2	(GA)10	20	92	111	ACCTGCTTCCTCCTCATCAA	59.803	20	AACCAGAGCAGTGCTTCCAT	59.874	20	166	8	173	ACCTGCTTCCTCCTCATCAA	59.803	20	GAGCTCGCTTTCATTTCGAG	60.235	20	262	8	269	CCTGCTTCCTCCTCATCAAA	60.331	20	AACCAGAGCAGTGCTTCCAT	59.874	20	165	9	173
c7608_g1_i1	1	p1	(T)13	13	111	123	ACCTTCACCGCTACAATCCA	60.517	20	TCTGTGCTTGCTGGTTTTTG	60.027	20	194	74	267	ACCTTCACCGCTACAATCCA	60.517	20	CTGTGCTTGCTGGTTTTTGA	60.027	20	193	74	266	ACCTTCACCGCTACAATCCA	60.517	20	TGATTTTGGTCTGTGCTTGC	59.847	20	203	74	276
c27017_g1_i1	1	p3	(CGC)5	15	155	169	ACCTTCGATCGGTTCATCAC	59.934	20	CGCAACAACCTCTCCTTCTC	59.989	20	207	35	241	ACACCTTCGATCGGTTCATC	59.934	20	CGCAACAACCTCTCCTTCTC	59.989	20	209	33	241	ACCTTCGATCGGTTCATCAC	59.934	20	TTGCCTTTCATATTCCTGCC	60.038	20	226	35	260
c3409_g1_i1	1	p1	(A)11	11	371	381	ACCTTCGGGCTTGCTTATTT	60.095	20	AGCGAACACCAAACATGTGA	60.16	20	279	245	523	TTCGGGCTTGCTTATTTTTG	60.198	20	AGCGAACACCAAACATGTGA	60.16	20	276	248	523	ACCTTCGGGCTTGCTTATTT	60.095	20	GCGAACACCAAACATGTGAA	60.562	20	278	245	522
c1667_g1_i1	1	p2	(AG)9	18	1057	1074	ACCTTCTCCGAGCTGTTTCA	59.989	20	CTTCTGTTCTCGGCAAAACC	59.853	20	259	863	1121	CACCTTCTCCGAGCTGTTTC	59.989	20	CTTCTGTTCTCGGCAAAACC	59.853	20	260	862	1121	CCTTCTCCGAGCTGTTTCAC	59.989	20	CTTCTGTTCTCGGCAAAACC	59.853	20	258	864	1121
c14973_g2_i1	2	p2	(CT)9	18	374	391	ACCTTGATGCTCGCAGTCTT	60.02	20	ATTGGGAAAGGAGAGAAGCG	60.703	20	195	240	434	TACGGCTTTGAATCTGGACC	60.074	20	ATTGGGAAAGGAGAGAAGCG	60.703	20	212	223	434	TCGCAGTCTTGTGCATCTTC	60.144	20	ATTGGGAAAGGAGAGAAGCG	60.703	20	185	250	434
c18709_g1_i1	1	p2	(TC)7	14	906	919	ACCTTTCATGCCATCTCCAT	59.366	20	CGACACAAAAGACGATCGAA	59.84	20	279	722	1000	GACCTTTCATGCCATCTCCA	61.016	20	CGACACAAAAGACGATCGAA	59.84	20	280	721	1000	GATACGGAAAAGCTCCGAGG	61.08	20	CGACACAAAAGACGATCGAA	59.84	20	244	757	1000
c31829_g1_i1	1	p1	(T)10	10	277	286	ACGAACGGAAGCCCTTATTT	59.966	20	CGTTATGATTCAACCAGGGG	60.184	20	203	220	422	ATTTTACGAACGGAAGCCCT	59.966	20	CGTTATGATTCAACCAGGGG	60.184	20	208	215	422	GCCTACGAATCAAGCGACAT	60.243	20	CGTTATGATTCAACCAGGGG	60.184	20	237	186	422
c9820_g1_i1	1	p2	(AG)8	16	977	992	ACGAAGAGATCGGACTCAGG	59.405	20	ACTGTCGCCTCGTCTCATTT	59.874	20	186	873	1058	ACGAAGAGATCGGACTCAGG	59.405	20	ACAATCCCAATCAGTACCGC	59.82	20	215	873	1087	ACGAAGAGATCGGACTCAGG	59.405	20	GCTCTTGGTCTTCCTTCCCT	59.817	20	161	873	1033
c17491_g1_i2	1	p2	(TA)9	18	1049	1066	ACGAGTGGAGCTCAAGGAGA	60.135	20	GCCACCTTTGCAAGATTAGG	59.708	20	195	961	1155	CGAGTGGAGCTCAAGGAGAC	60.135	20	GCCACCTTTGCAAGATTAGG	59.708	20	194	962	1155	TGGTGTTTCTGCACTTCCTG	59.873	20	TGCAAGATTAGGTCCCCAAA	60.439	20	279	869	1147
c21240_g1_i1	1	p3	(AGA)7	21	2607	2627	ACGATACGCCGATTTGAAAC	59.967	20	AAAAGCTTCTCCTCTTCCGC	60.096	20	104	2547	2650	TTCCGAGAATCCAGAAATCG	60.148	20	AAAAGCTTCTCCTCTTCCGC	60.096	20	275	2376	2650	GCATTCCGAGAATCCAGAAA	60.155	20	AAAAGCTTCTCCTCTTCCGC	60.096	20	278	2373	2650
c15963_g2_i1	1	p1	(A)10	10	2162	2171	ACGATCTCGTCCGAGTCATC	60.231	20	GGCTGCCATATATTCCCCTT	60.137	20	268	1969	2236	CTTCGTCTTCGTCGTTACCC	59.734	20	GGCTGCCATATATTCCCCTT	60.137	20	213	2024	2236	AAGGCCTAGAACCCTATCGC	59.709	20	GGCTGCCATATATTCCCCTT	60.137	20	100	2137	2236
c18834_g1_i1	1	p1	(T)10	10	1042	1051	ACGATGATGGCGGATTTTAG	59.923	20	CAAACAGAAAAGTCGAGAAACAGA	59.962	24	136	947	1082	GTACGATGATGGCGGATTTT	59.791	20	CAAACAGAAAAGTCGAGAAACAGA	59.962	24	138	945	1082	ATGGCGGATTTTAGAGGTCC	60.286	20	CAAACAGAAAAGTCGAGAAACAGA	59.962	24	130	953	1082
c767_g1_i1	1	p1	(A)11	11	43	53	ACGATGGGATTTCCCCTTAC	60.017	20	CCTCTCTTTACGCGACCAAG	60.008	20	191	18	208	ACGATGGGATTTCCCCTTAC	60.017	20	TTCCTTGTCGCCTTGCTACT	60.015	20	277	18	294	ACGATGGGATTTCCCCTTAC	60.017	20	CTTCCTTGTCGCCTTGCTAC	60.015	20	278	18	295
c25089_g1_i1	2	p2	(TA)7	14	743	756	ACGCCATCCATATATCAGCC	59.774	20	TCGGAGTAGCAAGTCTCCGT	60.012	20	227	618	844	TTCAAACGCTATTGCAACCA	60.251	20	TCGGAGTAGCAAGTCTCCGT	60.012	20	149	696	844	TTCCTTATGACGCCATCCAT	60.296	20	TCGGAGTAGCAAGTCTCCGT	60.012	20	236	609	844
c18363_g1_i1	1	p2	(CT)8	16	628	643	ACGCCCATCCACAGATTAAG	59.955	20	GCGTCGCTAGGTAGATCTCG	60.14	20	219	531	749	TTTGTACATCTTCCGGGCTC	60.074	20	GCGTCGCTAGGTAGATCTCG	60.14	20	250	500	749	GAGCAGGGTAAGGCACTTTG	59.875	20	GCGTCGCTAGGTAGATCTCG	60.14	20	266	484	749
c13511_g1_i1	1	p3	(CCT)5	15	354	368	ACGCCTTTCTCTGCCAATC	60.355	19	CTCAAGGTCAGGTACGAGGG	59.715	20	230	257	486	GACGCCTTTCTCTGCCAAT	60.355	19	CTCAAGGTCAGGTACGAGGG	59.715	20	231	256	486	CGACTCCTCCGTCCACTCT	60.404	19	CTCAAGGTCAGGTACGAGGG	59.715	20	208	279	486
c10883_g1_i1	1	p2	(GA)9	18	511	528	ACGCGATCAGAAGACAATCA	59.399	20	CCAGGATGAGACCGGAGATA	60.027	20	273	461	733	CACGCGATCAGAAGACAATC	59.399	20	CCAGGATGAGACCGGAGATA	60.027	20	274	460	733	ACGCGATCAGAAGACAATCA	59.399	20	TGGTCCCTATCAGCCTTCAC	60.073	20	111	461	571
c20109_g6_i1	1	p3	(CAA)5	15	415	429	ACGCTTAGGAACCACTCGAA	59.875	20	AAATCAATTGGCTCAATGCC	59.907	20	172	304	475	ACGCTTAGGAACCACTCGAA	59.875	20	CAATGCCTTCTCACAGCAGA	60.136	20	159	304	462	ACGCTTAGGAACCACTCGAA	59.875	20	CTCAATGCCTTCTCACAGCA	60.136	20	161	304	464
c17839_g1_i1	2	p3	(GCC)6	18	348	365	ACGGATCTCACACAGGTTCC	59.969	20	TGCCATGCTTGAATTTACCA	60.073	20	216	312	527	AGGCCTACCCTCAACAAGGT	59.994	20	TGTTGGCCATATGGATTGAA	59.745	20	226	207	432	CACAAGGTCACCAGCCCTAT	59.989	20	TGTTGGCCATATGGATTGAA	59.745	20	259	174	432
c21250_g1_i1	1	p1	(T)10	10	307	316	ACGGCCTCTCTTCTGGTATG	59.308	20	CCGTGCCTACTCCATTTTGT	59.993	20	252	92	343	ACGGCCTCTCTTCTGGTATG	59.308	20	GGTAATCCGTGCCTACTCCA	59.955	20	258	92	349	ACGGCCTCTCTTCTGGTATG	59.308	20	GTGGAGGTAATCCGTGCCTA	59.955	20	263	92	354
c8993_g1_i2	1	p2	(CT)9	18	1195	1212	ACGGCGATGACTTGGTTTAC	60	20	ATGTGATAGGAATCCGCACC	59.78	20	116	1150	1265	TCGGCTCCATTTTCGATTAC	60.038	20	ATGTGATAGGAATCCGCACC	59.78	20	202	1064	1265	CGGCGATGACTTGGTTTACT	60.132	20	ATGTGATAGGAATCCGCACC	59.78	20	115	1151	1265
c820_g1_i1	1	p1	(T)12	12	278	289	ACGGCTGTAGTTAGCCATGC	60.3	20	CCTTCAAACCACACCGAGAT	59.966	20	178	183	360	CCAGGTGATTCGAATAAGGG	59.382	20	CCTTCAAACCACACCGAGAT	59.966	20	260	101	360	ATCGGACGGCTGTAGTTAGC	59.364	20	CCTTCAAACCACACCGAGAT	59.966	20	183	178	360
c2359_g1_i1	2	p3	(GGT)5	15	3545	3559	ACGGGTACCACACCCAATAA	59.971	20	TCCATTTCCATCAGCCTTTC	60.014	20	192	3417	3608	GTTTTCCACGGGTACCACAC	60.134	20	TCCATTTCCATCAGCCTTTC	60.014	20	199	3410	3608	ACGGGTACCACACCCAATAA	59.971	20	AACATGCTCGGCCATAGAAG	60.235	20	241	3417	3657
c20121_g1_i1	1	p3	(CCG)5	15	78	92	ACGTGAGTCCACCGCAGTA	60.326	19	CTCTGGAAGCGAAGGTGAAC	59.989	20	123	1	123	ACGTGAGTCCACCGCAGTA	60.326	19	GTCGAACCTGGAGAGCATTC	59.81	20	272	1	272	ACGTGAGTCCACCGCAGTA	60.326	19	GTGTCGAACCTGGAGAGCAT	60.269	20	274	1	274
c11835_g1_i1	1	p1	(A)10	10	101	110	ACGTGGGACATGACCGTATT	60.119	20	AATGCAAGCAAGGGAACAAC	60.118	20	193	48	240	ACGTGGGACATGACCGTATT	60.119	20	TGCAGCTTATCAACACCCAC	59.722	20	213	48	260	ACGTGGGACATGACCGTATT	60.119	20	GCAGCTTATCAACACCCACA	59.722	20	212	48	259
c10461_g1_i1	1	p3	(TGC)5	15	55	69	ACGTGGTCCTGACAGACAGA	59.278	20	CAAGACATGGATTTGCTCCA	59.648	20	241	7	247	AGACGTGGTCCTGACAGACA	59.278	20	CAAGACATGGATTTGCTCCA	59.648	20	243	5	247	ACGTGGTCCTGACAGACAGA	59.278	20	CCAAGACATGGATTTGCTCC	60.461	20	242	7	248
c20568_g1_i5	1	p2	(AC)6	12	299	310	ACGTGGTTCGGTGAGAAAAC	60.012	20	GTGTGATCATCTGTGGGTGC	59.97	20	202	192	393	AGGAGCGAGCAATTCCACTA	59.978	20	GTGTGATCATCTGTGGGTGC	59.97	20	163	231	393	GCAGTAGCTACAACCCGAGC	60.044	20	GTGTGATCATCTGTGGGTGC	59.97	20	122	272	393
c17708_g1_i1	1	p3	(CTC)5	15	2564	2578	ACTCAAGACACACCGAACCC	60.009	20	ACGATGGTTTTGTTTCTCCG	59.971	20	205	2496	2700	ACTCAAGACACACCGAACCC	60.009	20	TACCTCTCCGCCTTCTCTCA	60.088	20	233	2496	2728	ACTCAAGACACACCGAACCC	60.009	20	GCGACGATGGTTTTGTTTCT	60.118	20	208	2496	2703
c13680_g1_i1	1	p2	(TC)7	14	120	133	ACTCAGGCCAGCCTATCTCA	59.973	20	GTGCCTATGGGGTCAGAGAA	60.073	20	187	12	198	ACTCAGGCCAGCCTATCTCA	59.973	20	GAAATGGAGGGGAGGGAATA	60.089	20	239	12	250	ACTCAGGCCAGCCTATCTCA	59.973	20	ATTGCGGAGAGAGAAAGCAA	60.096	20	149	12	160
c19685_g1_i1	1	p3	(GAA)6	18	711	728	ACTCCCAGCTTTCTTCCCAT	60.074	20	GAAGGTTGCTTCTGCTGTCC	59.997	20	199	652	850	TTTGCCATATTTCTCCAGCC	60.038	20	TTCTGGTTGAAGATGTTGCG	59.84	20	263	529	791	TCTCCATGAAAACTCCCAGC	60.195	20	GAAGGTTGCTTCTGCTGTCC	59.997	20	210	641	850
c11253_g1_i1	1	p1	(T)10	10	1057	1066	ACTCCCCGACTTTGAATCCT	59.935	20	ACGTGCATATGGCTTCTCCT	59.723	20	104	997	1100	TGAAGAACTCCCCGACTTTG	60.224	20	ACGTGCATATGGCTTCTCCT	59.723	20	110	991	1100	AACTCCCCGACTTTGAATCC	60.306	20	ACGTGCATATGGCTTCTCCT	59.723	20	105	996	1100
c20018_g1_i1	1	p2	(TC)7	14	253	266	ACTCCCTTGGGGTTACCTTG	60.218	20	TTGGGTGAATGTCAGGATCA	59.893	20	248	82	329	ACTCCCTTGGGGTTACCTTG	60.218	20	ATGTCAGGATCAGGGGAATG	59.737	20	240	82	321	ACTCCCTTGGGGTTACCTTG	60.218	20	GGCTGAATTGGGTGAATGTC	60.326	20	255	82	336
c22531_g1_i1	1	p2	(GA)6	12	590	601	ACTCGACAACGATCCTCTGG	60.261	20	ATCTACTTCTTCAGCCGCCA	59.978	20	236	416	651	ACTCGACAACGATCCTCTGG	60.261	20	TCTACTTCTTCAGCCGCCAT	59.978	20	235	416	650	GGCGTTCTCGTTGTTGAACT	60.299	20	ATCTACTTCTTCAGCCGCCA	59.978	20	253	399	651
c17920_g2_i1	1	p3	(TCA)6	18	189	206	ACTCTTCTTGTCCTCTGCGG	59.598	20	TCTGGAAGCAGGCTCAAGAT	60.096	20	158	152	309	ACTCTTCTTGTCCTCTGCGG	59.598	20	TCGAAGTGCTGCTTCTTTCA	59.864	20	120	152	271	ACTCTTCTTGTCCTCTGCGG	59.598	20	AGAGCTTCGAGGGGAACAAT	60.212	20	214	152	365
c29025_g1_i1	1	p1	(T)10	10	1153	1162	ACTGCAGCAGAACCCAACTT	59.914	20	TATCCAAAATTCGCCCTCAA	60.395	20	208	992	1199	ACTGCAGCAGAACCCAACTT	59.914	20	AATTCGCCCTCAACGTTTTA	59.586	20	201	992	1192	AATGGTGAGTAGTGGCGAGG	60.134	20	TATCCAAAATTCGCCCTCAA	60.395	20	184	1016	1199
c14998_g3_i1	1	p2	(AG)7	14	915	928	ACTGCTGGCCCATATCAGAC	60.104	20	CGAGAAAAGGAGAAACACCG	59.846	20	149	835	983	CTCTAAACGCTCGCAGAACC	60.154	20	CGAGAAAAGGAGAAACACCG	59.846	20	109	875	983	TGTTATTACTCGCCGGAAGC	60.23	20	CGAGAAAAGGAGAAACACCG	59.846	20	269	715	983
c20708_g1_i3	1	p1	(A)13	13	1565	1577	ACTGGATGTGGCTGAGTTGA	59.261	20	CTCCACTGCAGCTTAGCCTT	59.78	20	280	1510	1789	CACTGGATGTGGCTGAGTTG	60.309	20	GCTGTCTATGGTAGCAGGCA	59.054	20	251	1509	1759	CACTGGATGTGGCTGAGTTG	60.309	20	TGGCTGTCTATGGTAGCAGG	58.9	20	253	1509	1761
c21373_g3_i1	1	p1	(T)10	10	1916	1925	ACTGGGCATTAACAAGGTGC	60	20	TCAAACTGAACCTCTCAACCAA	59.751	22	269	1683	1951	CTGGGCATTAACAAGGTGCT	60.132	20	TCAAACTGAACCTCTCAACCAA	59.751	22	268	1684	1951	TTGCAGAACCTGGAGGAAGT	59.844	20	TCAAACTGAACCTCTCAACCAA	59.751	22	183	1769	1951
c32221_g1_i1	2	p3	(CTT)5	15	1533	1547	ACTGGTGGGCAAATGAAAAG	59.971	20	TTGGACCTTGAAAATCCCAC	59.767	20	245	1364	1608	GGTGGGCAAATGAAAAGAAA	59.916	20	TTGGACCTTGAAAATCCCAC	59.767	20	242	1367	1608	ACTGGTGGGCAAATGAAAAG	59.971	20	AAAATCCCACTGATGCTGCT	59.7	20	235	1364	1598
c40451_g1_i1	2	p3	(CTT)5	15	160	174	ACTGTTTAGGGGTGGCTGTG	60.028	20	AAGAAAGAAAAACCACCGCA	59.724	20	144	66	209	TTTGACTGTTTAGGGGTGGC	59.971	20	AAGAAAGAAAAACCACCGCA	59.724	20	148	62	209	GGTTTCAATTGAGGGCAAGA	60.051	20	AAGAAAGAAAAACCACCGCA	59.724	20	176	34	209
c18865_g1_i2	1	p2	(AT)6	12	46	57	ACTTCCACCAAGCAAACACA	59.187	20	CGAGCTCTTCAAGACCGAAG	60.269	20	188	18	205	ACTTCCACCAAGCAAACACA	59.187	20	TGACTCAACTTCTCCCGAGC	60.533	20	203	18	220	ACTTCCACCAAGCAAACACA	59.187	20	GCCGGTGATGACTCAACTTC	60.667	20	211	18	228
c7200_g1_i1	1	p1	(T)10	10	222	231	ACTTGCCTCCCAATGCATAC	59.962	20	GCTGGTAGAGACGACCTTGC	60.02	20	204	177	380	ACTTGCCTCCCAATGCATAC	59.962	20	GGTAGAGACGACCTTGCAGC	60.02	20	201	177	377	AAGACATCCATTTGCAAGCC	60.081	20	GCTGGTAGAGACGACCTTGC	60.02	20	255	126	380
c12006_g1_i1	1	p3	(CTG)5	15	1225	1239	ACTTGCTGGTGTTGGAGCTT	59.914	20	CAGACCTCTCTTCAGCCACC	59.986	20	140	1183	1322	ACTTGCTGGTGTTGGAGCTT	59.914	20	AGACCTCTCTTCAGCCACCA	59.986	20	139	1183	1321	ACTTGCTGGTGTTGGAGCTT	59.914	20	GACCTCTCTTCAGCCACCAG	59.986	20	138	1183	1320
c17084_g1_i1	1	p3	(GGC)5	15	1062	1076	ACTTGGAGGGCTACTGGGTT	59.994	20	ATCTTGTTGTGCTCTCCGCT	60.02	20	208	952	1159	TCAAGGAAAAGGACAGGTGG	60.081	20	CTACAGGGTTGGCATCCAGT	59.989	20	241	901	1141	TCAAGGAAAAGGACAGGTGG	60.081	20	ATCTTGTTGTGCTCTCCGCT	60.02	20	259	901	1159
c19191_g2_i1	2	p1	(G)12	12	2467	2478	ACTTGTGATCAGGGACGGAC	59.969	20	AAATTTCAGAGGGGGCAAAT	59.777	20	205	2432	2636	ACTTGTGATCAGGGACGGAC	59.969	20	TATTGAGGCTGGGCAAGATT	59.668	20	163	2432	2594	ACTTGTGATCAGGGACGGAC	59.969	20	AACCAGCCCAAAATTTCAGA	59.546	20	215	2432	2646
c16377_g1_i2	2	p3	(ATC)7	21	264	284	ACTTTGTCACCTGCCATTCC	59.973	20	CGTGGTGGAGGATCTCATCT	60.072	20	202	131	332	ACTTTGTCACCTGCCATTCC	59.973	20	GACGTGGTGGAGGATCTCAT	59.928	20	204	131	334	TTGACCGTCATTGGAAATCA	59.9	20	CGTGGTGGAGGATCTCATCT	60.072	20	112	221	332
c3321_g1_i2	1	p1	(A)11	11	208	218	AGAAAAGCAACGTCGCAAAT	59.889	20	TGGCCTTTATCTTGGGAATG	59.894	20	177	126	302	ACAGCCCAGTTCTTTGCCTA	59.875	20	TGGCCTTTATCTTGGGAATG	59.894	20	219	84	302	AGAAAAGCAACGTCGCAAAT	59.889	20	CTTGAATGCAAAGACGGTGA	59.84	20	225	126	350
c8254_g1_i1	1	p3	(CGC)5	15	161	175	AGAAACCATGGAGGAAACCC	60.169	20	CCGACGGAAATAGGAGAAGA	59.264	20	207	20	226	AGAAACCATGGAGGAAACCC	60.169	20	TCCGACGGAAATAGGAGAAG	59.264	20	208	20	227	GAAACCATGGAGGAAACCCT	60.169	20	CCGACGGAAATAGGAGAAGA	59.264	20	206	21	226
c20511_g1_i1	1	p3	(GTC)5	15	272	286	AGAAATCCAGGAATGCATCG	60.036	20	TATCGCTTGCAGAGATGGTG	59.972	20	275	243	517	AGAAATCCAGGAATGCATCG	60.036	20	ATGGTGGTGGGTAGGATTCA	60.05	20	261	243	503	AAATCCAGGAATGCATCGTC	59.9	20	TATCGCTTGCAGAGATGGTG	59.972	20	273	245	517
c28802_g1_i1	1	p3	(ATG)6	18	414	431	AGAAATCTTTTGTCCGGGCT	60.074	20	TGGATCGAAATTCTTTGCAG	58.843	20	213	248	460	TGCTGCTTTGGAGTTGTCTG	60.175	20	TGGATCGAAATTCTTTGCAG	58.843	20	154	307	460	AGAAATCTTTTGTCCGGGCT	60.074	20	GCCTGCAAAACCACGTTTA	59.72	19	270	248	517
c12393_g1_i1	1	p2	(CT)6	12	110	121	AGAACAGCACACTCAGCCCT	60.057	20	GCTGCACGTGGTCGTAGTAA	59.935	20	131	79	209	TGGGAGTTCTGCTCTTTGCT	60.134	20	GCTGCACGTGGTCGTAGTAA	59.935	20	187	23	209	TCAGAACAGCACACTCAGCC	60.187	20	AAGGCAGCACTCACAGGTCT	60.057	20	222	77	298
c9929_g1_i1	2	p3	(GAG)6	18	332	349	AGAACATGGAGTTGATCCGC	60.081	20	ATCATCTGTTCCGCCTTTTG	60.074	20	154	236	389	AGGGCCTATGAGGAGGTGAT	59.919	20	ATCATCTGTTCCGCCTTTTG	60.074	20	101	289	389	AGAACATGGAGTTGATCCGC	60.081	20	CCTACCTCCACCTCCTCACA	60.104	20	175	236	410
c8338_g1_i1	1	c	(A)12gataataagctgatctaccctaatag(CT)9	56	138	193	AGAACGCCCTCTTTCACAAA	59.853	20	TGAGATCTAATGGATCCCGC	59.998	20	156	98	253	AGAACGCCCTCTTTCACAAA	59.853	20	CGCCTTGCTCTCACTCTTCT	59.891	20	139	98	236	AGAACGCCCTCTTTCACAAA	59.853	20	AGATCTAATGGATCCCGCCT	59.888	20	154	98	251
c15199_g1_i1	1	p1	(T)12	12	692	703	AGAACTCCAATGGCCCTCTT	60.074	20	TGAAGACCATCGAAAGGTACAA	59.609	22	220	559	778	ACTCTCCCCCTTCCAGTTGT	59.968	20	TTTTGATCATTTACCCTCCACA	59.315	22	147	597	743	CTCCTTTCACTCTCCCCCTT	59.671	20	TGAAGACCATCGAAAGGTACAA	59.609	22	190	589	778
c11614_g1_i1	1	p3	(CGT)5	15	1011	1025	AGAACTCCTTGAATCGGGGT	59.935	20	AAGACGACTCATCTCGACCG	60.408	20	275	815	1089	GCTCATGTAAACTTCGGGGA	60.074	20	AAGACGACTCATCTCGACCG	60.408	20	169	921	1089	TGTAAACTTCGGGGATCTGG	59.926	20	AAGACGACTCATCTCGACCG	60.408	20	164	926	1089
c21189_g1_i1	2	p2	(GA)9	18	4356	4373	AGAAGAAGGAGAGGGAGGGA	59.367	20	TCCTCTTCCACTTGGACACC	60.088	20	222	4315	4536	GAAGAAGGAGAGGGAGGGAG	59.367	20	TCCTCTTCCACTTGGACACC	60.088	20	221	4316	4536	GAGAGAAGCCATTGGTGTGG	60.656	20	TCCTCTTCCACTTGGACACC	60.088	20	276	4261	4536
c14053_g1_i2	1	p1	(T)12	12	145	156	AGAAGCTAAGGGCCTCCTTG	59.976	20	GGCGATGTCAGTGTTTTCAA	59.697	20	272	86	357	AGAAGCTAAGGGCCTCCTTG	59.976	20	GGACTGCCTGAAGGAGTTGA	60.386	20	197	86	282	AGAAGCTAAGGGCCTCCTTG	59.976	20	GCCTGAAGGAGTTGAGGAGA	59.53	20	192	86	277
c24974_g1_i1	1	p3	(GGA)6	18	27	44	AGAAGGGGAGGCGGAAAGT	62.381	19	GCCTTTGATGAGCTCGAAAC	59.962	20	105	5	109	AGAAGGGGAGGCGGAAAGT	62.381	19	ACTGGTCCATTTGATCCTGC	59.934	20	200	5	204	AGAAGGGGAGGCGGAAAGT	62.381	19	CAGCATTTGGGTCATCCTCT	60.073	20	128	5	132
c7916_g1_i1	1	p2	(AG)6	12	153	164	AGACAGAGAGAGAAGGGGGC	59.952	20	AGCCCACCGTCTGAGAGATA	59.827	20	278	124	401	CACTAACTGCGGCTCTCCTC	60.156	20	CCTTACCCCAAACAGCTTCA	60.103	20	153	58	210	AGAGAGAAGGGGGCAGAGAG	60.088	20	AGCCCACCGTCTGAGAGATA	59.827	20	272	130	401
c21024_g2_i1	1	p1	(T)11	11	3680	3690	AGACAGAGCGAGGTGGAGAA	60.135	20	CCGCTGTGGCAACATAATAA	59.585	20	167	3570	3736	TTCTGGAGACAGAGCGAGGT	60.135	20	CCGCTGTGGCAACATAATAA	59.585	20	173	3564	3736	TTGCTGAGCTTCTGGAGACA	59.855	20	CCGCTGTGGCAACATAATAA	59.585	20	182	3555	3736
c20641_g1_i1	1	p3	(AAG)5	15	3306	3320	AGACGGAAGAGGGAGACGAT	60.216	20	CGAGTCACTACGCCTAATTGC	59.919	21	133	3249	3381	AGACGGAAGAGGGAGACGAT	60.216	20	GCGAGTCACTACGCCTAATTG	59.919	21	134	3249	3382	GCAAATTCAAGTGGGAATGG	60.309	20	CGAGTCACTACGCCTAATTGC	59.919	21	253	3129	3381
c22231_g1_i1	1	p3	(ATC)5	15	367	381	AGACTGTCCCCATTTTGTGC	59.973	20	GCTGACAACAGTCACGGAGA	60.03	20	234	336	569	AGACTGTCCCCATTTTGTGC	59.973	20	GGCTGGGGATGATCTTGATA	59.854	20	193	336	528	AGACTGTCCCCATTTTGTGC	59.973	20	TCCTCTCATTTGGAAGCCAC	60.195	20	118	336	453
c21429_g1_i3	1	p3	(TGG)5	15	1369	1383	AGACTTTTGGGGCTTTGGTT	59.976	20	CGCCAAAACTCCACTCATTT	60.11	20	221	1220	1440	CGGTATGGCGTTCTTTGATT	59.96	20	CGCCAAAACTCCACTCATTT	60.11	20	116	1325	1440	GGGATTCTGAATGCGATGTT	59.9	20	CGCCAAAACTCCACTCATTT	60.11	20	267	1174	1440
c6098_g1_i1	1	p1	(A)10	10	88	97	AGAGAGGGGACTGTGACAGATT	59.224	22	GGGCTTCCTCTCGTTTCTTT	59.827	20	277	34	310	AGAGAGGGGACTGTGACAGATT	59.224	22	ATATATGGAGGACAACGGCG	59.807	20	182	34	215	AGAGAGGGGACTGTGACAGATT	59.224	22	CTCAAATTAGGTAGGGCGCA	60.223	20	201	34	234
c16192_g2_i1	2	p1	(T)11	11	294	304	AGAGCAGCATGGGCAATAGT	59.866	20	CTGCACACGCCAATTTAATG	60.133	20	208	137	344	GCCTGCGGAGTTATAGATGC	59.835	20	CTGCACACGCCAATTTAATG	60.133	20	156	189	344	GAGCAGCATGGGCAATAGTT	60.243	20	CTGCACACGCCAATTTAATG	60.133	20	207	138	344
c19835_g6_i1	2	p2	(AG)6	12	584	595	AGAGCTTCATTTCCGGTGAA	59.813	20	GCAAGCATCGTCTTCCTCTC	60.104	20	102	548	649	GAGCTTCATTTCCGGTGAAG	59.813	20	GCAAGCATCGTCTTCCTCTC	60.104	20	101	549	649	AATAGCCAAAATTGGCCTCC	60.28	20	GCAAGCATCGTCTTCCTCTC	60.104	20	171	479	649
c34335_g1_i1	1	p1	(T)10	10	244	253	AGAGGAAATGATGACGTGGC	60.081	20	CGCCTAGAAAGCCAAAAGAA	59.603	20	196	85	280	AGAGGAAATGATGACGTGGC	60.081	20	CTTCACTGTTTTCCCGTTCC	59.569	20	227	85	311	AGAGGAAATGATGACGTGGC	60.081	20	CCTTCACTGTTTTCCCGTTC	59.569	20	228	85	312
c12510_g1_i1	1	p1	(A)10	10	60	69	AGAGGGACAAAGGGGAAAGA	60.045	20	GGAGGAGGAAAAAGTCCGAG	60.183	20	133	37	169	GAGAGGGACAAAGGGGAAAG	60.045	20	GGAGGAGGAAAAAGTCCGAG	60.183	20	134	36	169	AGAGGGACAAAGGGGAAAGA	60.045	20	CCGGTAAAGTGAAGACGGAG	59.728	20	180	37	216
c17316_g1_i1	1	p2	(TA)6	12	2550	2561	AGAGGTGAAAGGGTGCAGTG	60.298	20	TGTTCCGCTGGTCAAATACA	60.111	20	273	2341	2613	GGCCAACAGTTTTCATACGG	60.365	20	TGTTCCGCTGGTCAAATACA	60.111	20	254	2360	2613	AATGTAGATGGCTTCGCTCG	60.374	20	TGTTCCGCTGGTCAAATACA	60.111	20	224	2390	2613
c16950_g2_i1	1	p1	(T)10	10	638	647	AGAGTTCTTCACCTCGGCAA	59.989	20	ATGTTGATGAGGAACCAGGC	59.934	20	198	612	809	GAGTTCTTCACCTCGGCAAG	59.989	20	ATGTTGATGAGGAACCAGGC	59.934	20	197	613	809	CTTGGCTTGAAAGCTTGGAC	59.993	20	GCTCAAGGAGAAGGCTGATG	60.096	20	266	518	783
c8338_g1_i1	2	p3	(TGC)5	15	1060	1074	AGATCATGCCACCAAAGGAC	59.934	20	CGAAGGAAGTTAGCGTGGAG	60.008	20	258	841	1098	AAAGATCATGCCACCAAAGG	59.933	20	CGAAGGAAGTTAGCGTGGAG	60.008	20	260	839	1098	CGACGGTGACGTAGAGGAAT	60.134	20	CGAAGGAAGTTAGCGTGGAG	60.008	20	165	934	1098
c19465_g1_i2	2	p3	(GGT)6	18	831	848	AGATCGAAACCGTCCTGATG	60.073	20	CCCTCCAGTGCCATATCTGT	59.95	20	241	781	1021	TATGGAGATCGAAACCGTCC	59.894	20	CCCTCCAGTGCCATATCTGT	59.95	20	246	776	1021	TTGATGATCGGTACGATGGA	59.883	20	CCCTCCAGTGCCATATCTGT	59.95	20	272	750	1021
c18057_g1_i1	1	p3	(GAG)5	15	1248	1262	AGATGACGGATGACCTCCTG	60.072	20	CCTCTCTTTCTGCTGCATCC	60.096	20	187	1166	1352	AGATGACGGATGACCTCCTG	60.072	20	TCCTCCTCTCTTTCTGCTGC	59.827	20	191	1166	1356	AGATGACGGATGACCTCCTG	60.072	20	GGATACGTGAGGAGGAGCAG	59.827	20	253	1166	1418
c21403_g1_i2	3	p3	(TGC)7	21	2269	2289	AGATGGCGTGAGATCGACTT	59.834	20	CTCAAGCCCAGAAAAGCATC	59.955	20	170	2228	2397	AGATGGCGTGAGATCGACTT	59.834	20	TCTCAAGCCCAGAAAAGCAT	59.955	20	171	2228	2398	TGAAGGAGGCAAAGGACATC	60.195	20	CTCAAGCCCAGAAAAGCATC	59.955	20	201	2197	2397
c19314_g1_i1	1	p2	(TC)6	12	92	103	AGATGGGAGCATTGAGATGG	60.034	20	GCTTCTTCTCGATTTGTGGC	59.962	20	145	1	145	GATGGGAGCATTGAGATGGT	59.893	20	GCTTCTTCTCGATTTGTGGC	59.962	20	144	2	145	GGAGCATTGAGATGGTTGCT	60.226	20	GCTTCTTCTCGATTTGTGGC	59.962	20	140	6	145
c18698_g1_i2	1	p1	(T)11	11	5401	5411	AGATTCGCCTCGAAGATTCA	59.917	20	TAACTGGGTCCAGCATCTCC	60.073	20	194	5247	5440	AGATTCGCCTCGAAGATTCA	59.917	20	GCCTTTTCCCATCACAAAAA	59.916	20	219	5247	5465	AGATTCGCCTCGAAGATTCA	59.917	20	CCTGGGCATGATGTAGCTTT	60.096	20	279	5247	5525
c9285_g1_i1	1	p1	(T)10	10	1153	1162	AGATTGCCATGTCCCAAGTC	59.934	20	GGATTTACAATTTGGAGGCG	59.411	20	139	1052	1190	CCCTCCTAAGTCCACCATGA	59.92	20	GGATTTACAATTTGGAGGCG	59.411	20	278	913	1190	GGCCCCAGTATTCAAAACAA	59.801	20	GGATTTACAATTTGGAGGCG	59.411	20	103	1088	1190
c2143_g2_i1	1	p1	(G)10	10	2338	2347	AGATTGGGCAACATCCTGAC	59.934	20	GCAGCTCTGCCCTACAAATC	59.985	20	276	2183	2458	GGAGGGTTAGAAGTGGCTCC	60.074	20	GCAGCTCTGCCCTACAAATC	59.985	20	200	2259	2458	AAGGAGATTTGCTGGAGGGT	60.074	20	GCAGCTCTGCCCTACAAATC	59.985	20	213	2246	2458
c11058_g3_i1	2	p2	(TC)7	14	782	795	AGATTTCTGGGAAGGGAGGA	60.008	20	AAAGCCCTTTTCTGCTCTCC	59.962	20	231	647	877	ACTTGGCCTGGCTTTGTAGA	59.875	20	AAAGCCCTTTTCTGCTCTCC	59.962	20	264	614	877	CATCAAGCTCGTGAGACGAA	60.136	20	AAAGCCCTTTTCTGCTCTCC	59.962	20	184	694	877
c10540_g1_i1	1	p3	(ACA)6	18	86	103	AGCAAAAGCAGCACATCAAA	59.614	20	AACATTTCCGGCAGTAATCG	59.96	20	263	54	316	AGCAAAAGCAGCACATCAAA	59.614	20	GCACAACGTTGGGGTAATCT	59.859	20	125	54	178	AGCAAAAGCAGCACATCAAA	59.614	20	GCTACATTGGTGGTGCAGAA	59.722	20	185	54	238
c17357_g1_i1	1	p2	(AG)6	12	3346	3357	AGCAAACGGAATGATTTTGG	59.938	20	TTTATTTCCGTCCGGCTTCT	60.92	20	121	3266	3386	AGCAAACGGAATGATTTTGG	59.938	20	CTTTATTTCCGTCCGGCTTC	60.92	20	122	3266	3387	GATTTTGGTTTTGAAGGGCA	59.916	20	TTTATTTCCGTCCGGCTTCT	60.92	20	109	3278	3386
c18955_g1_i1	1	p1	(A)10	10	285	294	AGCAACCGAAAGCTCTCAAA	60.132	20	CCGAGTAGTCTCCCCTTTCC	60.067	20	276	197	472	AAGCAACCGAAAGCTCTCAA	60.132	20	CCGAGTAGTCTCCCCTTTCC	60.067	20	277	196	472	AGCAACCGAAAGCTCTCAAA	60.132	20	CGGAGCCATGTCTGGATATT	59.917	20	211	197	407
c15105_g1_i2	1	p3	(CTT)5	15	1520	1534	AGCAATTGCCATGGAATCAT	60.304	20	TTCAGAAACCAGGGAGAGGA	59.773	20	104	1466	1569	AGCAATTGCCATGGAATCAT	60.304	20	GGTACTGCAGAAGGGAGTGG	59.721	20	180	1466	1645	TGGGAGCTCTCCAGCATAAG	60.495	20	TTCAGAAACCAGGGAGAGGA	59.773	20	215	1355	1569
c8032_g1_i1	1	p1	(A)11	11	2660	2670	AGCACCCATAGCACCATTTC	59.962	20	GCGAGGAAGGGGATTAAAAG	60.034	20	266	2451	2716	GAAGCACCCATAGCACCATT	59.962	20	GCGAGGAAGGGGATTAAAAG	60.034	20	268	2449	2716	AGCACCCATAGCACCATTTC	59.962	20	AGCGAGGAAGGGGATTAAAA	60.034	20	267	2451	2717
c4953_g1_i1	2	p3	(GAA)5	15	392	406	AGCAGCAGGACACAACCTCT	60.057	20	GCGCTCTCCCTTTCTCTTTT	60.096	20	143	312	454	GGCTGTCATTGTGATGATGG	59.925	20	GCGCTCTCCCTTTCTCTTTT	60.096	20	206	249	454	TCCCATGATCCCTAAACAGC	59.894	20	GCGCTCTCCCTTTCTCTTTT	60.096	20	160	295	454
c16931_g1_i1	1	p3	(GAA)6	18	137	154	AGCAGCTCTCAGAAAGCGAG	60.179	20	ACCTCAATGTGCCTCCAAAG	60.111	20	232	110	341	AGCAGCTCTCAGAAAGCGAG	60.179	20	GCATTGTCACCTCAATGTGC	60.128	20	240	110	349	AGCAGCTCTCAGAAAGCGAG	60.179	20	AAGTCAGTCATGTCCATGCG	59.707	20	268	110	377
c13648_g1_i3	2	p1	(A)11	11	183	193	AGCAGGAGCCTGTGAGTGAT	60.017	20	AGCAACCAAACGATGAGGAG	60.255	20	244	79	322	AGCAGGAGCCTGTGAGTGAT	60.017	20	AAGTTGCTCCAAGGTGGAAA	59.711	20	187	79	265	AGCAGGAGCCTGTGAGTGAT	60.017	20	TTCGTGTCAAAGTTGCTCCA	60.427	20	196	79	274
c14714_g1_i2	1	p2	(AT)9	18	3104	3121	AGCAGGATATGGGAAGCAGA	59.797	20	AAGGCCGAGCTTAACCAAAT	60.095	20	197	3001	3197	TTAGTAGGCATGAGCAGCCA	59.59	20	AAGGCCGAGCTTAACCAAAT	60.095	20	225	2973	3197	CAATGAATGGGAGGATTGGA	60.66	20	AAGGCCGAGCTTAACCAAAT	60.095	20	266	2932	3197
c15630_g1_i1	1	p3	(CAA)5	15	596	610	AGCAGGCAAAGCTTCTTCAA	60.27	20	TCCCATTTTCGTGGATAAGG	59.756	20	195	458	652	AAGCAGGCAAAGCTTCTTCA	60.27	20	TCCCATTTTCGTGGATAAGG	59.756	20	196	457	652	TGAAGCAGGCAAAGCTTCTT	60.27	20	TCCCATTTTCGTGGATAAGG	59.756	20	198	455	652
c21513_g1_i2	2	p3	(TGC)6	18	216	233	AGCAGGCATAGCTCACCATT	59.866	20	CAAGCAAGATTGGCACTTCA	59.988	20	238	33	270	GCAGGCATAGCTCACCATTT	60.243	20	CAAGCAAGATTGGCACTTCA	59.988	20	237	34	270	CACCATTTCTGCAAAGACCA	59.691	20	CAAGCAAGATTGGCACTTCA	59.988	20	225	46	270
c64_g1_i1	2	p3	(CGG)6	18	188	205	AGCAGTTGAGGAGGGAGGAG	60.921	20	CGACTACGTCGACTACGCCT	60.474	20	194	58	251	AGCAGTTGAGGAGGGAGGAG	60.921	20	ACGTCGACTACGCCTACTGC	60.483	20	189	58	246	AGGAGCAGTTGAGGAGGGAG	60.921	20	ACGTCGACTACGCCTACTGC	60.483	20	192	55	246
c16420_g1_i1	1	p1	(A)11	11	390	400	AGCCAAAATGGTTGGATGAA	60.309	20	TGCGTTGTGTTATCATGGCT	60.142	20	267	287	553	TTGGATGAAAGGAGGCATCT	59.629	20	TGCGTTGTGTTATCATGGCT	60.142	20	256	298	553	GATCTGGCATTATGCAACCA	59.504	20	TCCAAACAATCATCCGTTCA	59.9	20	276	192	467
c21227_g1_i1	1	p2	(CT)7	14	46	59	AGCCAAAGCTTGGAGCAG	59.267	18	AGCTTCTTCTTCCTCCGGTC	59.957	20	175	23	197	AGCCAAAGCTTGGAGCAG	59.267	18	GAGCTTCTTCTTCCTCCGGT	59.957	20	176	23	198	AGCCAAAGCTTGGAGCAG	59.267	18	CAAGAGCGTGGAAAATGGAT	60.074	20	122	23	144
c15570_g1_i1	1	p1	(T)10	10	2113	2122	AGCCAAGAGCCTTCTTCTCC	60.096	20	CAACCACTCTTTATCTTTCCACA	58.301	23	278	1878	2155	AGCCAAGAGCCTTCTTCTCC	60.096	20	ACAACCACTCTTTATCTTTCCACA	59.11	24	279	1878	2156	CCAAGAGCCTTCTTCTCCAA	59.545	20	CAACCACTCTTTATCTTTCCACA	58.301	23	276	1880	2155
c16423_g1_i1	1	p1	(T)10	10	108	117	AGCCATATTTCATGGCCCTA	59.392	20	ATGTGTTCTTTGGCCAATCC	59.797	20	159	51	209	AGCCATATTTCATGGCCCTA	59.392	20	AAGATCCCGTGTCAAAGCAG	60.255	20	194	51	244	AGCCATATTTCATGGCCCTA	59.392	20	AGCAGCCTTGTTATGCCAAC	60.278	20	179	51	229
c16442_g1_i1	1	p3	(CGG)5	15	469	483	AGCCCCGTAGTCCACAATC	59.942	19	GATCACTGAAGGATCGGCAC	60.633	20	275	426	700	GTAGTCCACAATCCCGCTGA	61.067	20	GATCACTGAAGGATCGGCAC	60.633	20	269	432	700	CCCGCTGAACTGGAAGAAT	60.203	19	GATCACTGAAGGATCGGCAC	60.633	20	257	444	700
c6905_g1_i1	1	p3	(GAA)5	15	403	417	AGCCCTGAGCCTCTTTTCTC	60.096	20	TGCAGCACAACATCCTTCTC	59.992	20	171	318	488	AGCCCTGAGCCTCTTTTCTC	60.096	20	GCAGCACAACATCCTTCTCA	59.992	20	170	318	487	AGCCCTGAGCCTCTTTTCTC	60.096	20	TCTGCAGCACAACATCCTTC	59.992	20	173	318	490
c13284_g1_i2	1	p1	(T)10	10	467	476	AGCCCTTTCCCTCCTTATGA	60.032	20	GAGTTCGGTCAACACAAGCA	59.88	20	261	360	620	CCCATTTGCACCTTCTTGTT	59.971	20	AATTACGGTGAACAGCAGCC	60.14	20	195	334	528	AGCCCTTTCCCTCCTTATGA	60.032	20	AATTACGGTGAACAGCAGCC	60.14	20	169	360	528
c20152_g3_i1	1	p2	(AT)8	16	1121	1136	AGCCCTTTGGAAGTGTGCTA	59.875	20	CCCAAGATCAGGGAAAGACA	60.042	20	201	967	1167	GCCCTTTGGAAGTGTGCTAA	60.249	20	CCCAAGATCAGGGAAAGACA	60.042	20	200	968	1167	AGCCCTTTGGAAGTGTGCTA	59.875	20	TTCCCAAGATCAGGGAAAGA	59.6	20	203	967	1169
c19887_g1_i1	1	p1	(A)10	10	43	52	AGCCGTTCACACACCTTTCT	59.769	20	GATTTTCTCACGCGCTCATA	59.019	20	187	1	187	AGCCGTTCACACACCTTTCT	59.769	20	TTCTAGGAAGGTCGTTGGCT	58.934	20	143	1	143	AGCCGTTCACACACCTTTCT	59.769	20	CCACACGGATTTTCTCACG	60.096	19	194	1	194
c15075_g1_i1	1	p3	(CTC)5	15	459	473	AGCCTAACCCTTAATTGCCC	59.463	20	GGGAAGGGGATAGAGTTTGG	59.761	20	169	387	555	CTCCCCTCCCAAACCTTAAC	59.799	20	CGGATGTGGAGGAATTTAGG	59.382	20	280	294	573	AACCCTTAATTGCCCCTCTC	59.42	20	GGGAAGGGGATAGAGTTTGG	59.761	20	164	392	555
c19889_g1_i1	1	p3	(TTA)5	15	776	790	AGCCTCAAGGCCTCTCTTTC	60.096	20	AGTGATGTTTTGGATTCCGC	59.939	20	146	703	848	GAGCCTCAAGGCCTCTCTTT	60.096	20	AGTGATGTTTTGGATTCCGC	59.939	20	147	702	848	CTCAAGGCCTCTCTTTCACG	60.126	20	AGTGATGTTTTGGATTCCGC	59.939	20	143	706	848
c6226_g1_i1	2	c	(T)11agtgttcctttgctccttcgtgtacgtatagatggaataaattaaagcggcag(T)13	77	447	523	AGCGAATTGAAGCTCCGTAA	59.982	20	CTAGCTTGCCGGTACATCGT	60.292	20	189	377	565	AGCGAATTGAAGCTCCGTAA	59.982	20	ACTAGCTTGCCGGTACATCG	60.292	20	190	377	566	AGCGAATTGAAGCTCCGTAA	59.982	20	TCGTACCCACACCTTATCCC	59.67	20	173	377	549
c15453_g1_i1	1	p2	(GA)9	18	93	110	AGCGCACACACTCATCATTC	59.87	20	ATCATCTTGCCGAATCGAAC	60.043	20	139	47	185	GCGCACACACTCATCATTCT	59.87	20	ATCATCTTGCCGAATCGAAC	60.043	20	138	48	185	AGCGCACACACTCATCATTC	59.87	20	CGCCAGATCTAAAAGGTTCG	59.839	20	173	47	219
c24408_g1_i1	1	p2	(TA)6	12	24	35	AGCGCGATGGTTTTTGAG	59.948	18	GCCTCTACCACTTTTGTCGC	59.882	20	122	1	122	AGCGCGATGGTTTTTGAG	59.948	18	CCTCCATCCTTCTCCCTCTC	60.149	20	229	1	229	AGCGCGATGGTTTTTGAG	59.948	18	CCTCTACCACTTTTGTCGCC	59.734	20	121	1	121
c26447_g1_i1	1	p3	(GGA)5	15	325	339	AGCGGATCTGGGCTAGGTAT	60.081	20	TTACAAACCCCCAAATGGC	60.55	19	168	204	371	TGGATTTGGGAAATTGTGGT	60.029	20	TTTACAAACCCCCAAATGGC	61.782	20	101	272	372	AGCGGATCTGGGCTAGGTAT	60.081	20	TTTACAAACCCCCAAATGGC	61.782	20	169	204	372
c12674_g1_i1	1	p2	(CT)8	16	2455	2470	AGCGTTCTCCAGAGCCATTA	59.978	20	TCGGATCAAATTTACCGGAC	59.762	20	151	2399	2549	AGTAGATCCCGCGTCCTCTT	60.233	20	CGACGTTTTCGTTTGGAGAT	60.11	20	142	2355	2496	CGTCGAAGTTGGTCGAGTTT	60.291	20	CGACGTTTTCGTTTGGAGAT	60.11	20	249	2248	2496
c3565_g1_i1	1	p1	(A)11	11	847	857	AGCTACTTGATCGGGATGGA	59.653	20	ACATTGAGGCGAATACCTGG	59.955	20	208	788	995	AGCTACTTGATCGGGATGGA	59.653	20	ATTGAGGCGAATACCTGGTG	59.955	20	206	788	993	TGATCGGGATGGATACTGTG	59.322	20	ACATTGAGGCGAATACCTGG	59.955	20	201	795	995
c15900_g1_i1	1	p3	(GCG)5	15	1212	1226	AGCTCCAAGGGCTAGAAAGG	59.976	20	GATCCCTCCATCTTCTTCCC	59.835	20	166	1107	1272	AGCTCCAAGGGCTAGAAAGG	59.976	20	CATGTTCCTCCATTTCGGTC	60.317	20	227	1107	1333	AAGGGCTAGAAAGGACGGAG	59.842	20	CATGTTCCTCCATTTCGGTC	60.317	20	221	1113	1333
c17363_g1_i2	1	p3	(TCA)5	15	627	641	AGCTCCTCAAAGCCTTCTCC	60.096	20	GAGTGACGATGATGGTGGTG	59.962	20	233	456	688	CCAGTTCTTCCATTGCCTGT	60.111	20	GAGTGACGATGATGGTGGTG	59.962	20	254	435	688	ACCAGTTCTTCCATTGCCTG	60.111	20	GAGTGACGATGATGGTGGTG	59.962	20	255	434	688
c20567_g1_i5	1	p2	(AT)6	12	2705	2716	AGCTCCTGCGATTGTAGCAT	60.007	20	CATTGTGATCGCCATTCTTG	60.073	20	227	2539	2765	AGCTCCTGCGATTGTAGCAT	60.007	20	ATTTCAAGCACCGGATTGAG	60.074	20	277	2539	2815	AGCTCCTGCGATTGTAGCAT	60.007	20	AGCACCGGATTGAGATTGAC	60.081	20	271	2539	2809
c7623_g1_i2	1	p3	(CGC)5	15	1580	1594	AGCTCGTCGATGAACACCTT	59.874	20	GCGGCTCTCTCCATACACTC	59.981	20	254	1374	1627	GATTTGAAAGAGAGCACGGG	59.813	20	GCGGCTCTCTCCATACACTC	59.981	20	111	1517	1627	CCATCACACCATACCGATGA	60.201	20	GCGGCTCTCTCCATACACTC	59.981	20	205	1423	1627
c18514_g1_i1	1	p2	(CT)10	20	2535	2554	AGCTCTCCAACACGAGGAAA	59.989	20	ATGTAGTTCCGCATTCTCGG	60.096	20	258	2360	2617	AAGCTCTCCAACACGAGGAA	59.989	20	ATGTAGTTCCGCATTCTCGG	60.096	20	259	2359	2617	GCTCTCCAACACGAGGAAAG	59.989	20	ATGTAGTTCCGCATTCTCGG	60.096	20	257	2361	2617
c19986_g1_i1	1	p3	(GCG)7	21	486	506	AGCTGATTGATTTGGGATCG	60.036	20	TGCAGCTGGACTTCACAATC	59.992	20	161	405	565	TCGAAGAAGAAAGGCTTCCA	60.066	20	TGCAGCTGGACTTCACAATC	59.992	20	260	306	565	AGCTGATTGATTTGGGATCG	60.036	20	GAGCATCTTTCTTCGGCATC	59.923	20	132	405	536
c16233_g1_i1	1	p3	(TCA)5	15	359	373	AGCTGCTTTTGCATACCGAT	59.873	20	GTGGTTGAGCGGTTGCTTAT	60.14	20	249	276	524	CTGCTTTTGCATACCGATCC	60.606	20	GTGGTTGAGCGGTTGCTTAT	60.14	20	247	278	524	AGCTGCTTTTGCATACCGAT	59.873	20	TAACGAAGGTGGTTGAGCG	59.849	19	257	276	532
c19123_g4_i1	1	p2	(AT)7	14	83	96	AGCTGTGTACACGCGTTTTT	58.511	20	GCTTTTCCTCTTCTGTTGCG	60.132	20	274	30	303	AGCTGTGTACACGCGTTTTT	58.511	20	TTTTCCTCTTCTGTTGCGCT	60.132	20	272	30	301	AGCTGTGTACACGCGTTTTT	58.511	20	CGTCCGGATTTTGTCATTTT	59.801	20	175	30	204
c11544_g1_i1	1	p1	(A)10	10	36	45	AGCTTCCAATGTTAAACTTCGT	57.158	22	CCATCAGCGCTTGTTCTGTA	60.011	20	251	2	252	AGCTTCCAATGTTAAACTTCGT	57.158	22	GCAGTATCATCCAATCCGCT	60.066	20	195	2	196	AGCTTCCAATGTTAAACTTCGT	57.158	22	CGCAAGTTACCTCCCAAAAG	59.741	20	224	2	225
c1435_g1_i2	1	p3	(CCG)5	15	1023	1037	AGCTTGAACCGTCTCTTCCA	59.989	20	ACTCCTCTCAGCGTCCGTAA	60.012	20	270	987	1256	AGCTTGAACCGTCTCTTCCA	59.989	20	TATCCGCATCTCCCTGTTTC	60.036	20	221	987	1207	TCTTCCATAATTTCCACGGC	59.901	20	ACTCCTCTCAGCGTCCGTAA	60.012	20	257	1000	1256
c21178_g1_i5	1	p3	(AAG)6	18	2021	2038	AGGAAAAGTTGCCTCCAGGT	60.11	20	CAAAAGGAACGTCAAAGGGA	60.081	20	264	1991	2254	AGGAAAAGTTGCCTCCAGGT	60.11	20	TGTGGTAAGATTCCCCCAAA	60.162	20	280	1991	2270	GAAAAGTTGCCTCCAGGTGA	60.232	20	CAAAAGGAACGTCAAAGGGA	60.081	20	262	1993	2254
c1151_g1_i1	1	p3	(GGC)5	15	29	43	AGGAACTGCGAAAAACCCTT	60.11	20	CGAAGGGCGATGAAAGTAAG	59.839	20	140	3	142	AGGAACTGCGAAAAACCCTT	60.11	20	GCTGAAGGGCGATGAAAATA	60.175	20	223	3	225	AGGAACTGCGAAAAACCCTT	60.11	20	GGCGATGAAAATAAGTTCGC	59.688	20	216	3	218
c15569_g1_i1	1	p1	(T)10	10	1214	1223	AGGAAGCAGAAACCGTTGAA	59.853	20	CCACTTCGGTGGACCATTAG	60.366	20	114	1141	1254	AGGAAGCAGAAACCGTTGAA	59.853	20	AATGGCCATACTGTGCTGTG	59.596	20	170	1141	1310	AGGAAGCAGAAACCGTTGAA	59.853	20	CAATGGCCATACTGTGCTGT	59.596	20	171	1141	1311
c18894_g1_i2	1	p2	(CT)7	14	70	83	AGGAAGGTTCGCATTTTTGA	59.685	20	CATGGTAGAGAAGGGGCAAA	60.066	20	274	25	298	AACAATGGAACCAAAACGGA	60.206	20	GTGGAGGAGGAGAGGAAAGG	60.186	20	167	4	170	AAACAATGGAACCAAAACGG	59.702	20	GTGGAGGAGGAGAGGAAAGG	60.186	20	168	3	170
c19098_g1_i1	2	p3	(GTG)5	15	514	528	AGGACCCTTCCAGTGGAGTT	59.968	20	ATATGTATCCAGGGCCTCCC	60.003	20	272	394	665	AAGGACCCTTCCAGTGGAGT	59.968	20	ATATGTATCCAGGGCCTCCC	60.003	20	273	393	665	AGGACCCTTCCAGTGGAGTT	59.968	20	CCCCACCTCACTATCAGCAT	59.95	20	191	394	584
c21128_g1_i4	1	p3	(GGC)5	15	742	756	AGGAGAGGAGTGGCGGTTT	61.176	19	CCTCCCTTCTCCCCTTGTTA	60.426	20	276	504	779	AAGGAGAGGAGTGGCGGTT	61.176	19	CCTCCCTTCTCCCCTTGTTA	60.426	20	277	503	779	GGAGAGGAGTGGCGGTTT	60.199	18	CCTCCCTTCTCCCCTTGTTA	60.426	20	275	505	779
c20734_g5_i1	1	p3	(TTG)6	18	1362	1379	AGGAGGTGAGGAGGAGGAAG	59.801	20	ACTCCACCGTTTTCTCCCTT	59.972	20	266	1224	1489	TGTTGAAGGAGGTGAGGAGG	60.229	20	ACTCCACCGTTTTCTCCCTT	59.972	20	272	1218	1489	AAGGAGGTGAGGAGGAGGAA	60.186	20	ACCCGAAGTTCCAACCTTTT	59.842	20	245	1223	1467
c40040_g1_i1	1	p3	(CCG)5	15	578	592	AGGAGTGTTCGCTGTCTCGT	60.057	20	GCTACTCCGCCTCTCTCCTT	60.117	20	127	508	634	GAGTGTTCGCTGTCTCGTTG	59.622	20	GCTACTCCGCCTCTCTCCTT	60.117	20	125	510	634	AGGAGTGTTCGCTGTCTCGT	60.057	20	CGCCTCTCTCCTTCCTTTTC	60.455	20	120	508	627
c7571_g1_i1	1	p3	(GAG)6	18	984	1001	AGGATGCTAGGATCGAGTGC	59.415	20	ACCTCCAACCTCCTCGAACT	60.111	20	196	936	1131	AGGATGCTAGGATCGAGTGC	59.415	20	ATCGAATCCTCCATCTCCCT	59.858	20	163	936	1098	AGGATGCTAGGATCGAGTGC	59.415	20	AATTCATCCCAAAAATCCCC	59.83	20	279	936	1214
c17526_g1_i1	1	p3	(GGC)7	21	1157	1177	AGGATTTGTAGGGGATTCGC	60.286	20	GCCGCCATTTTCTCAAATAA	60.04	20	222	1108	1329	AGGATTTGTAGGGGATTCGC	60.286	20	GATGATTCAACATCCGGCTT	59.9	20	256	1108	1363	AGGATTTGTAGGGGATTCGC	60.286	20	AAGATGATTCAACATCCGGC	59.9	20	258	1108	1365
c17104_g2_i1	2	p1	(A)10	10	1103	1112	AGGCAATGAAAACGATGAAGA	59.699	21	TTTTTCCCCCAACTAATCCC	59.992	20	183	970	1152	GGCAATGAAAACGATGAAGA	58.697	20	TTTTTCCCCCAACTAATCCC	59.992	20	182	971	1152	AAAGGCAATGAAAACGATGAA	59.578	21	TTTTTCCCCCAACTAATCCC	59.992	20	185	968	1152
c17876_g1_i1	1	p3	(TCA)5	15	128	142	AGGCCAAGGCACTACAAATG	60.132	20	GCCAGAATCAGCTCTAACCG	59.978	20	267	25	291	AGGCCAAGGCACTACAAATG	60.132	20	CCAGAATCAGCTCTAACCGC	59.978	20	266	25	290	AGGCCAAGGCACTACAAATG	60.132	20	AGGCAATGGTTTGAGAGTGG	60.111	20	221	25	245
c41186_g1_i1	1	p3	(CGC)5	15	123	137	AGGCCTAGGAACCTCAAGGA	60.204	20	CACCCAATAATGCAAAACGA	59.42	20	133	89	221	ATGAAGAACGGATTGCGTGT	60.526	20	CACCCAATAATGCAAAACGA	59.42	20	160	62	221	GGCCTAGGAACCTCAAGGAA	60.569	20	CACCCAATAATGCAAAACGA	59.42	20	132	90	221
c20985_g1_i1	1	p2	(TG)8	16	1737	1752	AGGCTCCAAATATGGCATTG	59.923	20	CACAAGAAAATAACAACACATGGA	58.965	24	194	1587	1780	AGGCTCCAAATATGGCATTG	59.923	20	TCACAAGAAAATAACAACACATGG	58.965	24	195	1587	1781	TTGGAGGGTTCAAGCAGTCT	59.844	20	CACAAGAAAATAACAACACATGGA	58.965	24	228	1553	1780
c19405_g1_i1	1	p3	(GAG)5	15	735	749	AGGCTTTGTTCCATACACCG	59.993	20	ACACCTCCAAAAACACAGCC	60.012	20	165	661	825	AGGCTTTGTTCCATACACCG	59.993	20	CCACAACACAAGCCAAACAC	60.049	20	144	661	804	GATGTCGGGTTTTAGGGGTT	60.053	20	CCACAACACAAGCCAAACAC	60.049	20	245	560	804
c19230_g1_i1	1	p1	(A)12	12	3219	3230	AGGGAACACACAAAACCCTG	59.861	20	GGGGGATTTACATACGGGAC	60.265	20	214	3138	3351	AGGGAACACACAAAACCCTG	59.861	20	AGGGGGATTTACATACGGGA	60.391	20	215	3138	3352	GGGAACACACAAAACCCTGT	59.721	20	GGGGGATTTACATACGGGAC	60.265	20	213	3139	3351
c20332_g2_i3	1	c	(T)11caccaaacagaatattatttctgtttttcttc(T)10	53	635	687	AGGGAATGGGAAGAGGAAGA	60.008	20	GGGAGGTATACGGGAAGGAA	60.145	20	256	474	729	AGAAGGGAATGGGAAGAGGA	60.008	20	GGGAGGTATACGGGAAGGAA	60.145	20	259	471	729	GAGAAGGGAATGGGAAGAGG	60.008	20	GGGAGGTATACGGGAAGGAA	60.145	20	260	470	729
c20658_g1_i1	1	p1	(A)11	11	467	477	AGGGAGATGCTGACAGTGCT	60.017	20	CCCAATTTCCACAGCAGATT	59.933	20	224	293	516	AGGGAGATGCTGACAGTGCT	60.017	20	AATCCCAATTTCCACAGCAG	59.933	20	227	293	519	TCAGGGAGATGCTGACAGTG	59.98	20	CCCAATTTCCACAGCAGATT	59.933	20	226	291	516
c23002_g1_i1	1	p2	(TA)9	18	418	435	AGGGAGCGAGTCACACAGTT	59.907	20	GGGCCTAATCTCAAATGAACC	59.791	21	209	261	469	AAGGGAGCGAGTCACACAGT	59.907	20	GGGCCTAATCTCAAATGAACC	59.791	21	210	260	469	AGGGAGCGAGTCACACAGTT	59.907	20	TCAAATGAACCAAGGTTTGGA	60.329	21	199	261	459
c12966_g1_i1	1	p3	(TGA)6	18	1696	1713	AGGGATTTGGAGAGGCATTT	59.903	20	ATAATCCCGTCCTCTCCGAT	59.75	20	231	1525	1755	AAGGGATTTGGAGAGGCATT	59.903	20	ATAATCCCGTCCTCTCCGAT	59.75	20	232	1524	1755	TTGCTGGATCGGGTAATCTC	60.036	20	GAAACCACGCCCATAATCAG	60.331	20	192	1657	1848
c2686_g1_i1	1	p3	(TCT)5	15	56	70	AGGGTAGGCGGACAGAGTTT	60.132	20	TGCCACAATTTTCGCTGATA	60.215	20	228	4	231	AGGGTAGGCGGACAGAGTTT	60.132	20	GAGCACCCGACATTGCTAGT	60.285	20	137	4	140	GGTAGGCGGACAGAGTTTGA	60.255	20	TGCCACAATTTTCGCTGATA	60.215	20	226	6	231
c21342_g1_i1	1	p2	(AG)6	12	63	74	AGGTCGACGGAGAAAACTCA	59.844	20	GTGGGGAGATGGGGTAAGAT	60.015	20	107	16	122	AGGTCGACGGAGAAAACTCA	59.844	20	AATTCTGTGCCCTAAGCCCT	60.096	20	271	16	286	GGTCGACGGAGAAAACTCAC	59.703	20	GTGGGGAGATGGGGTAAGAT	60.015	20	106	17	122
c7429_g1_i1	1	p3	(CAG)6	18	897	914	AGGTCGAGTTGCGAGAGAAA	60.134	20	ATCTCCTTCTCCCTTAGGCG	59.805	20	278	699	976	GGTCGAGTTGCGAGAGAAAG	60.134	20	ATCTCCTTCTCCCTTAGGCG	59.805	20	277	700	976	GATGAGAATGGCAGTAGCCC	59.658	20	GGTCCTCATCTCCTTCTCCC	60.012	20	233	751	983
c21058_g1_i1	1	p2	(GA)6	12	2263	2274	AGGTGAGAATGGCTGCAGAT	59.834	20	AACTACCCGTTCGTAATTTTGC	59.457	22	265	2041	2305	ATGATTGGACCGGAAATCTG	59.75	20	AACTACCCGTTCGTAATTTTGC	59.457	22	199	2107	2305	CTGATGATTGGACCGGAAAT	59.75	20	AACTACCCGTTCGTAATTTTGC	59.457	22	202	2104	2305
c15785_g1_i1	2	p1	(T)10	10	206	215	AGGTGCTACGGAGAGCTTGA	60.156	20	AGAGACAACAAGGCCAGGAA	59.844	20	151	122	272	AGGTGCTACGGAGAGCTTGA	60.156	20	GAGACAACAAGGCCAGGAAA	60.232	20	150	122	271	AGGTGCTACGGAGAGCTTGA	60.156	20	ACAACAAGGCCAGGAAAAGA	59.711	20	147	122	268
c17936_g1_i1	1	p1	(A)10	10	1882	1891	AGGTGCTTGGTACGCAGAAT	59.763	20	AGTTGGTCCGTTTTCTTTCG	59.215	20	245	1766	2010	GATGGAAGGTGCTTGGTACG	60.517	20	CCTCATGTCCATTCTCCTCC	59.46	20	166	1760	1925	AGGTGCTTGGTACGCAGAAT	59.763	20	GTTGGTCCGTTTTCTTTCGT	59.077	20	244	1766	2009
c21293_g1_i1	1	p2	(TA)6	12	823	834	AGGTGTTGTCCGCAAAAATC	59.978	20	ATCGGTTTTGGCTTTAGGCT	60.095	20	274	598	871	GTGATGACCGAAGGAAGGAA	60.05	20	ATCGGTTTTGGCTTTAGGCT	60.095	20	214	658	871	GAAAGGTGATGACCGAAGGA	60.05	20	ATCGGTTTTGGCTTTAGGCT	60.095	20	219	653	871
c13829_g1_i1	1	p1	(T)11	11	1223	1233	AGGTTGGTGGAGAAGGAGGT	59.968	20	GCTGCTGCTCTCACATTTCA	60.296	20	150	1145	1294	AGGTTGGTGGAGAAGGAGGT	59.968	20	TATCAGAGCCACCCTGTCCT	59.679	20	124	1145	1268	AGGTTGGTGGAGAAGGAGGT	59.968	20	CACCCTGTCCTTTCCCTTTT	60.332	20	115	1145	1259
c13345_g1_i1	1	p2	(AG)8	16	714	729	AGGTTTGAAAGGGGAGCATT	59.94	20	AACATTAACTGCCCCGTCTG	59.993	20	100	660	759	AGGTTTGAAAGGGGAGCATT	59.94	20	AAAATCCAAATTTCAGGGGG	59.992	20	226	660	885	AGGTTTGAAAGGGGAGCATT	59.94	20	GTCCCTGCTTGGTTGAATGT	59.973	20	179	660	838
c20601_g1_i2	1	p1	(T)10	10	1245	1254	AGTACAAGGAAGGCTGCCAA	59.875	20	TGAGCCATGATCCACAAGTC	59.637	20	262	1088	1349	GTACAAGGAAGGCTGCCAAA	60.249	20	TGAGCCATGATCCACAAGTC	59.637	20	261	1089	1349	GCCAAAGAGGCACTGATGTT	60.263	20	TGAGCCATGATCCACAAGTC	59.637	20	247	1103	1349
c26191_g1_i1	1	p1	(T)10	10	43	52	AGTAGACATTCGGGGAAGGA	58.594	20	AGAGCTAAGGGGCTTGATCC	59.811	20	203	20	222	AGTAGACATTCGGGGAAGGA	58.594	20	CCATGCCGACAAGTTGAATA	59.542	20	104	20	123	AGTAGACATTCGGGGAAGGA	58.594	20	TAAGGGGCTTGATCCCAAAT	60.633	20	198	20	217
c3805_g1_i1	2	p3	(CGC)5	15	458	472	AGTATCTCCCTCCCACCACC	60.194	20	TGAAAGCAGTGTTGCCAAAG	60.027	20	189	339	527	GTATCTCCCTCCCACCACCT	60.194	20	TGAAAGCAGTGTTGCCAAAG	60.027	20	188	340	527	CCCACATCAGCCTTCTCTTC	59.803	20	TGAAAGCAGTGTTGCCAAAG	60.027	20	277	251	527
c20476_g1_i2	1	p1	(A)13	13	2566	2578	AGTATGGGCATGAGATTGCC	59.923	20	TTAAGGCTCCATTACCGACG	60.089	20	122	2518	2639	AGTATGGGCATGAGATTGCC	59.923	20	GCCCGTGCATAGTACTCACA	59.746	20	233	2518	2750	GTTCATGAGGTGAGAAGCCC	59.661	20	TTAAGGCTCCATTACCGACG	60.089	20	255	2385	2639
c33473_g1_i1	1	p1	(A)11	11	154	164	AGTCGATCATGTGGGGAAAG	59.927	20	CTTCGGAGAAATCAAGCCAG	59.948	20	207	66	272	AGTCGATCATGTGGGGAAAG	59.927	20	AGCCAGTGGTTCTGATCACC	60.12	20	193	66	258	ATCATGTGGGGAAAGGTTCA	60.173	20	CTTCGGAGAAATCAAGCCAG	59.948	20	202	71	272
c14478_g1_i1	1	p1	(A)10	10	2643	2652	AGTCTGAATGCAAGGCCAGT	59.874	20	CGTGCAGTAAAAGCTTGGTG	59.53	20	141	2581	2721	GCAGAAATGGCTGAAGAACC	59.82	20	CGTGCAGTAAAAGCTTGGTG	59.53	20	261	2461	2721	CATGGGTTTACAATGGCACA	60.234	20	CGTGCAGTAAAAGCTTGGTG	59.53	20	105	2617	2721
c32382_g1_i1	1	p1	(T)10	10	114	123	AGTGAAGTCCCTCCAACGAC	59.153	20	GCGAGACAGTGTGGTCAGAA	60.03	20	212	50	261	AGTGAAGTCCCTCCAACGAC	59.153	20	TTAGTGGCGAGACAGTGTGG	59.897	20	218	50	267	TTAGTGAAGTCCCTCCAACGA	59.72	21	GCGAGACAGTGTGGTCAGAA	60.03	20	214	48	261
c18015_g1_i1	1	p3	(GAG)5	15	953	967	AGTGACGGAGAGAGAGTCGC	59.738	20	TCATCTCCTCCACCAACTCC	60.048	20	241	807	1047	GGGTTCAGTGACGGAGAGAG	59.835	20	ATCCACCATCTCCCATCTCA	60.288	20	217	801	1017	CAATGCGGGAGTAGAGGAAG	59.83	20	ATCCACCATCTCCCATCTCA	60.288	20	110	908	1017
c20182_g1_i1	1	p2	(GA)6	12	2347	2358	AGTGAGTCCATGAACCCCAG	59.962	20	AGGAGTTCCAAAAGCCCCTA	60.068	20	227	2165	2391	AGTGAGTCCATGAACCCCAG	59.962	20	TAGGAGTTCCAAAAGCCCCT	60.068	20	228	2165	2392	GGTTCGCCGATATTGTATGG	60.175	20	TAGGAGTTCCAAAAGCCCCT	60.068	20	196	2197	2392
c28727_g1_i1	1	p3	(GCT)5	15	627	641	AGTGCAGGTTCTCCTCCAGA	59.986	20	TCTTAGCGTCCAACTTGGCT	60.015	20	241	428	668	CAGGCCTAGAAAAGGTGCAA	60.378	20	TCTTAGCGTCCAACTTGGCT	60.015	20	173	496	668	TGGAAGTGCAGGTTCTCCTC	60.386	20	TCTTAGCGTCCAACTTGGCT	60.015	20	245	424	668
c25290_g1_i1	1	p3	(GAT)5	15	1281	1295	AGTGGAAATGGAGACAACGG	59.966	20	GCTCCAAGCTGTTCCTGTTC	59.997	20	120	1220	1339	CCGGGTTGGTAGAGACAGAA	60.103	20	CTCCAAGCTGTTCCTGTTCC	59.844	20	198	1141	1338	TCAATTTGGCGGTTAGCTTT	59.72	20	GCTCCAAGCTGTTCCTGTTC	59.997	20	260	1080	1339
c35035_g1_i1	1	p3	(GAG)6	18	244	261	AGTGGAGAGGCAGGATCTGA	59.945	20	TTTCGGTGCACTTGACAAAG	59.881	20	257	44	300	GTGGAGAGGCAGGATCTGAG	59.945	20	TTTCGGTGCACTTGACAAAG	59.881	20	256	45	300	AGTGGAGAGGCAGGATCTGA	59.945	20	TCGGTGCACTTGACAAAGAC	59.88	20	255	44	298
c10681_g1_i1	1	p3	(CAT)7	21	1514	1534	AGTGGATGATCTGCCTGCTT	59.834	20	CGCTCAGAGTTTAGGGTTGC	60.015	20	237	1442	1678	AGTGGATGATCTGCCTGCTT	59.834	20	CCATTGATCTCTTCCTTCCG	59.623	20	275	1442	1716	GTGGATGATCTGCCTGCTTC	60.779	20	CGCTCAGAGTTTAGGGTTGC	60.015	20	236	1443	1678
c5041_g1_i1	1	p3	(AAG)5	15	720	734	AGTGGGATTTGAACTGTGGG	59.82	20	TCGGAGGTATTGGACTGAGG	60.065	20	189	622	810	TGAGGTCTCGACCTGATCCT	59.792	20	TCGGAGGTATTGGACTGAGG	60.065	20	230	581	810	TTTGGTTCGGAAAGGAAAGA	59.657	20	TCGGAGGTATTGGACTGAGG	60.065	20	251	560	810
c15692_g1_i1	1	p3	(GAG)5	15	433	447	AGTGTCTGAAGTAACGGCCC	59.212	20	CTCCACCTCTCCCATCTCCT	60.605	20	266	250	515	AGTGTCTGAAGTAACGGCCC	59.212	20	ACCTCTCCCATCTCCTCGAC	60.615	20	262	250	511	AGTGTCTGAAGTAACGGCCC	59.212	20	CTCTCCCATCTCCTCGACCT	60.748	20	260	250	509
c18197_g2_i1	1	p3	(GGA)6	18	1141	1158	AGTTATCTAGGCCGACCACG	59.218	20	GTCCGATTCGTTGCATTCTT	60.081	20	239	971	1209	GAGAACGGAAATGCCGAAT	60.029	19	GTCCGATTCGTTGCATTCTT	60.081	20	154	1056	1209	GAGAACGGAAATGCCGAAT	60.029	19	ATCACCTACGCCTCCTCCTT	60.096	20	278	1056	1333
c11347_g1_i2	1	p3	(GAT)6	18	566	583	AGTTCCAGAGGCAGACTCCA	59.986	20	TGCTGCTTTGGTTTCATCAG	59.988	20	152	491	642	AGTTCCAGAGGCAGACTCCA	59.986	20	CTGCTGCTTTGGTTTCATCA	59.988	20	153	491	643	CAGTTCCAGAGGCAGACTCC	59.986	20	TGCTGCTTTGGTTTCATCAG	59.988	20	153	490	642
c25193_g1_i1	2	p3	(AGA)5	15	474	488	AGTTCCATCTGCAAAGACCG	60.255	20	TTCCCATCAGCCAAGAAAAC	60.051	20	183	338	520	GCCTGTGAAAAAGAAGCCAA	60.365	20	TTCCCATCAGCCAAGAAAAC	60.051	20	241	280	520	TTGCCTGTGAAAAAGAAGCC	60.365	20	TTCCCATCAGCCAAGAAAAC	60.051	20	243	278	520
c17969_g1_i3	1	p1	(A)13	13	724	736	AGTTCCTTCCCCAATGGTTC	60.169	20	CATCAGCTCTATGGTGGCAA	59.823	20	197	583	779	AACAGCATCCCCTGTCTCAG	60.261	20	CATCAGCTCTATGGTGGCAA	59.823	20	245	535	779	AAGTTCCTTCCCCAATGGTT	59.668	20	CATCAGCTCTATGGTGGCAA	59.823	20	198	582	779
c12300_g1_i1	1	p2	(GA)7	14	168	181	AGTTTCACGATTGACCCTCG	60.111	20	GGAGACCAACACCTGCAAAT	59.973	20	278	129	406	AGTTTCACGATTGACCCTCG	60.111	20	TGCTTCTTCTTTCGGATCGT	59.955	20	151	129	279	AGTTTCACGATTGACCCTCG	60.111	20	CTGCTTCTTCTTTCGGATCG	60.088	20	152	129	280
c37608_g1_i1	1	p1	(A)10	10	39	48	AGTTTTGGGAGTATTTTGGTCA	57.663	22	GAATCGCCTAACCCGCTAAC	60.949	20	125	1	125	AGTTTTGGGAGTATTTTGGTCA	57.663	22	ATTTCTGCTAACTGCCGGGT	61.006	20	213	1	213	AGTTTTGGGAGTATTTTGGTCA	57.663	22	GAATCGCCTAACCCGCTAA	60.181	19	125	1	125
c3965_g1_i1	1	p3	(TCT)6	18	1568	1585	ATAACCTCGTCCAGCGCTAA	59.867	20	ATCCCCCAAATCACTATCCC	59.843	20	224	1542	1765	ATAACCTCGTCCAGCGCTAA	59.867	20	CCAGTCTCCATTCTCGCAAT	60.218	20	167	1542	1708	TCCTCATCTTCGACCACCTC	60.199	20	ATCCCCCAAATCACTATCCC	59.843	20	259	1507	1765
c15132_g1_i1	1	p1	(T)13	13	286	298	ATAACTCCGCGAATGAGGTG	60.096	20	CGCTACAACCCTCATTTTTCA	60.117	21	279	53	331	CACCCTGCTGCAGATTATCA	59.823	20	CGCTACAACCCTCATTTTTCA	60.117	21	141	191	331	TGGCTCCAGGCTCAGATATT	59.797	20	CGCTACAACCCTCATTTTTCA	60.117	21	261	71	331
c18666_g1_i1	1	p2	(AG)6	12	70	81	ATAATTCTCCTATCACCAATAGAAAGA	57.233	27	TACGGCGAGGTCAACTCTCT	60.012	20	222	1	222	ATAATTCTCCTATCACCAATAGAAAGA	57.233	27	CAAAGCTCTCTCTGCAGCCT	60.035	20	111	1	111	ATAATTCTCCTATCACCAATAGAAAGA	57.233	27	CTTCGTTGAGAAGGACGAGC	60.134	20	199	1	199
c8342_g1_i1	1	p1	(A)10	10	329	338	ATACCCCGGAGACAGAGAGC	60.617	20	TTGTGGATTGAAGACGGATG	59.496	20	264	127	390	GCAACCCAATCACTCTTTTGA	60.103	21	TGGGGAAAGGTTCTCTTGTG	60.081	20	162	301	462	GCAACCCAATCACTCTTTTGA	60.103	21	TGTGGGGAAAGGTTCTCTTG	60.081	20	164	301	464
c17846_g1_i1	1	p2	(AG)10	20	250	269	ATACCGACTCACCATGCACA	59.992	20	ACAACGAAGGGGTCAGTACG	60.028	20	215	124	338	TAACGGCTAAATACCACCGC	59.985	20	ACAACGAAGGGGTCAGTACG	60.028	20	190	149	338	CTGCTGAACGGTCAAGATGA	59.984	20	ACAACGAAGGGGTCAGTACG	60.028	20	234	105	338
c19509_g1_i1	1	p1	(A)10	10	2157	2166	ATAGATGCAGGGATTCGACG	60.059	20	CACACACGTGTAAAAACCCCT	59.805	21	267	1934	2200	ATAGATGCAGGGATTCGACG	60.059	20	CACACACGTGTAAAAACCCC	58.799	20	267	1934	2200	TTACCCGTGAGTTCCTCCTG	60.103	20	CACACACGTGTAAAAACCCCT	59.805	21	116	2085	2200
c20178_g1_i1	2	p3	(TCT)5	15	1928	1942	ATAGCTCTTGGAAGGCAGCA	60.118	20	GCGAGACTTCCCCTCTTCTC	60.477	20	266	1741	2006	ATAGCTCTTGGAAGGCAGCA	60.118	20	TTCCCCTCTTCTCGAAAACC	60.549	20	259	1741	1999	CGCGACTCACGCTAAGTACA	60.217	20	GCGAGACTTCCCCTCTTCTC	60.477	20	143	1864	2006
c25231_g1_i1	1	p3	(CGC)6	18	150	167	ATAGCTTCATAACGCACCGC	60.259	20	CTGCTGTTGCTGCAATTCAT	60.019	20	259	8	266	CAAAGCTAGCGGTGACGATT	60.407	20	GAACCGATGAGATCGGAAAA	60.014	20	253	101	353	CAAAGCTAGCGGTGACGATT	60.407	20	CTGCTGTTGCTGCAATTCAT	60.019	20	166	101	266
c9598_g1_i1	1	p2	(GA)7	14	623	636	ATAGGGAAAGGGAGCGAGAA	60.166	20	ACGTGAGTTGCTTTGAGCCT	60.058	20	185	593	777	AAGGGAGCGAGAAAGGGATA	60.166	20	ACGTGAGTTGCTTTGAGCCT	60.058	20	178	600	777	GGCAAGAGTGGTCTGAGAGG	59.986	20	TGGTTCATTATCCCTTTGCC	59.762	20	233	488	720
c17038_g1_i1	1	p3	(GCG)6	18	597	614	ATAGTCTGATCGGCCGTGAC	60.104	20	CAGAAACACCAGCACTCCAA	59.873	20	185	475	659	GCGTCTTCTTCACCTTCACC	59.851	20	CAGAAACACCAGCACTCCAA	59.873	20	206	454	659	AACAAAGGCCGCTGTTACAC	60.176	20	CAGAAACACCAGCACTCCAA	59.873	20	276	384	659
c21306_g2_i2	1	p1	(T)10	10	2082	2091	ATATACGGCGCATTGGAGTC	59.951	20	CAAGAGTTTTGTGTGGTCCG	59.183	20	107	2018	2124	AACGGATTGATGGAGAGTGG	59.927	20	CAAGAGTTTTGTGTGGTCCG	59.183	20	175	1950	2124	TCACCGTCTTCACTGTTCCA	60.285	20	CAAGAGTTTTGTGTGGTCCG	59.183	20	126	1999	2124
c21053_g2_i1	1	p3	(TCC)5	15	79	93	ATATATCCTTCCCCGCCACT	59.649	20	GTTTGAGGTCGAGGAAGCTG	59.989	20	176	18	193	ATATATCCTTCCCCGCCACT	59.649	20	TGGTACTCCGGTTTGAGGTC	59.966	20	186	18	203	GCCACTCGACAAATCAATCC	60.47	20	GTTTGAGGTCGAGGAAGCTG	59.989	20	162	32	193
c20865_g3_i1	1	p2	(GA)7	14	2285	2298	ATATATGATCGACGGCCAGC	59.914	20	AGGTTAACTCCGACGAAGCA	59.875	20	127	2221	2347	ATATATGATCGACGGCCAGC	59.914	20	GGTTAACTCCGACGAAGCAG	59.875	20	126	2221	2346	ATATATGATCGACGGCCAGC	59.914	20	ATCAGGCTTTTAACGAGGCA	59.845	20	155	2221	2375
c21117_g1_i1	1	p3	(TGA)5	15	473	487	ATATCGGGATTTGACCCCTC	59.981	20	CATGTTTAGGGACCTTCCCA	59.784	20	215	415	629	GAATCTTCTGGGCAACCGTA	60.074	20	CATGTTTAGGGACCTTCCCA	59.784	20	268	362	629	ACCGTATTGCTGGAATGAGC	60.103	20	CATGTTTAGGGACCTTCCCA	59.784	20	254	376	629
c16745_g1_i1	1	p3	(CCG)5	15	134	148	ATATGGAGGCTTACACCCCG	61.08	20	TTCCGGCAATGTCGTTTTAT	60.323	20	116	107	222	CAAGGCATAGCAAAACCTGA	58.917	20	TTCCGGCAATGTCGTTTTAT	60.323	20	167	56	222	ATATGGAGGCTTACACCCCG	61.08	20	GGCGGCTTTAGAAGATGTGA	60.352	20	211	107	317
c14877_g3_i1	1	p3	(CTT)5	15	486	500	ATATGTGGGTGGAGTCGGAA	60.195	20	ACCTCTATTTGGCGCTTGAA	59.845	20	154	434	587	CAGGGTCGATTCTTGCTCAT	60.218	20	ACCTCTATTTGGCGCTTGAA	59.845	20	259	329	587	ATATGTGGGTGGAGTCGGAA	60.195	20	TTGATCACTGCTTCATTGCC	59.805	20	211	434	644
c20436_g2_i1	1	p3	(ATC)5	15	1236	1250	ATATTGCATCCCCCAAAACA	60.016	20	GAATGCGCTGAAAAATTGGT	60.081	20	187	1153	1339	CATATTGCATCCCCCAAAAC	60.016	20	GAATGCGCTGAAAAATTGGT	60.081	20	188	1152	1339	TATTGCATCCCCCAAAACAT	60.016	20	GAATGCGCTGAAAAATTGGT	60.081	20	186	1154	1339
c12200_g2_i1	2	c	(T)10ggttgagaagattgtaagatatgttgaagatcattctgcaaatggagctaatgaccttactcatgg(TCA)5	91	771	861	ATATTGGCAGTTTTGGCGAG	60.096	20	TCCAATGTTTCCCGATTCTC	59.871	20	262	680	941	CAGTTGGGTTGTCAATGCTG	60.152	20	TCCAATGTTTCCCGATTCTC	59.871	20	205	737	941	TTCAGTTGGGTTGTCAATGC	59.547	20	TCCAATGTTTCCCGATTCTC	59.871	20	207	735	941
c11703_g1_i1	1	p1	(T)10	10	66	75	ATATTTTCCTAACTGCGCCA	57.428	20	CTTGCTTCTTTCAAATGCCC	59.823	20	128	40	167	ATATTTTCCTAACTGCGCCA	57.428	20	AGCTCCACTTTACTGCCTGC	59.644	20	162	40	201	TTTATATTTTCCTAACTGCGCCA	60.002	23	CTTGCTTCTTTCAAATGCCC	59.823	20	131	37	167
c18342_g2_i1	1	p1	(A)10	10	47	56	ATCAAAGGGATGACATGGGA	60.135	20	CGAACTGGGTGCACATCATA	60.539	20	258	18	275	ATCAAAGGGATGACATGGGA	60.135	20	GCTTGTTACCGAACTGGGTG	60.55	20	267	18	284	ATCAAAGGGATGACATGGGA	60.135	20	CTTGTTACCGAACTGGGTGC	60.55	20	266	18	283
c17911_g1_i1	1	p3	(TCA)5	15	590	604	ATCAACTTCCCATTCTTGCG	60.074	20	ACGAAGGAAACTTGGCAGAA	59.853	20	211	426	636	ACAGTCTCCAATGGTTGGCT	59.579	20	ACGAAGGAAACTTGGCAGAA	59.853	20	274	363	636	GTCTCCAATGGTTGGCTTTC	59.532	20	ACGAAGGAAACTTGGCAGAA	59.853	20	271	366	636
c12321_g2_i1	1	p1	(A)10	10	101	110	ATCACACCCATACCGCACTT	60.263	20	ACACAGAATGTTTGGTGGCA	60.008	20	165	40	204	AATCACACCCATACCGCACT	60.263	20	ACACAGAATGTTTGGTGGCA	60.008	20	166	39	204	ATCACACCCATACCGCACTT	60.263	20	AGGTTTGGTGGAAAGCACAG	60.149	20	197	40	236
c9582_g1_i1	1	p1	(A)11	11	375	385	ATCACAGGACAAACAAGCCC	59.973	20	CTGTGACCCTTGCGAATTTT	60.11	20	143	321	463	TCCGGTCTCGTTAAGTTTGG	60.103	20	AAGATCGGTGATTGTTTGGC	59.939	20	175	236	410	TCCGGTCTCGTTAAGTTTGG	60.103	20	CGAGGAAGATCGGTGATTGT	60.073	20	180	236	415
c19215_g1_i1	1	p1	(A)11	11	219	229	ATCAGCAAAACAAGGGCAAG	60.249	20	CTTGAGTGATGGGGTCGTTT	59.966	20	272	105	376	ATCAGCAAAACAAGGGCAAG	60.249	20	ATTCTTGAGTGATGGGGTCG	59.927	20	275	105	379	ATCAGCAAAACAAGGGCAAG	60.249	20	TTTCATTCTGTTTTTCGGGG	59.91	20	247	105	351
c20530_g4_i1	1	p2	(TC)6	12	330	341	ATCATCATCTTCCTCGTCGC	60.189	20	TCACAAGCACATGAGCACAA	60.029	20	273	143	415	ATCATCATCTTCCTCGTCGC	60.189	20	AGCACATGAGCACAAACACC	59.758	20	268	143	410	ATCATCATCTTCCTCGTCGC	60.189	20	ACATGAGCACAAACACCAGC	59.758	20	265	143	407
c14995_g1_i1	1	p1	(T)10	10	372	381	ATCATCCGTCTTTGGCTGTC	60.081	20	GGACTCCATGAAGAGGACCA	60.048	20	131	322	452	ATTCATCATCCGTCTTTGGC	59.9	20	GGACTCCATGAAGAGGACCA	60.048	20	135	318	452	TCATTTATGGATGTCGCCAA	59.891	20	GGACTCCATGAAGAGGACCA	60.048	20	113	340	452
c21394_g1_i4	1	p1	(G)10	10	52	61	ATCATGGCATACACGCCTTA	59.019	20	CCTTCCTGTTGAAGGGATGA	60.042	20	112	7	118	ATCATGGCATACACGCCTTA	59.019	20	TCCTTCCTGTTGAAGGGATG	60.042	20	113	7	119	CACGCCTTATAAAGCTTCCC	58.854	20	CCTTCCTGTTGAAGGGATGA	60.042	20	101	18	118
c31851_g1_i1	1	p3	(CTC)5	15	97	111	ATCCCCCGAAACCAAACTAA	60.534	20	CAGGAGAATGGAGGGATTGA	60.003	20	126	23	148	TTATCCCCCGAAACCAAACT	60.534	20	CAGGAGAATGGAGGGATTGA	60.003	20	128	21	148	CTTATCCCCCGAAACCAAAC	60.534	20	CAGGAGAATGGAGGGATTGA	60.003	20	129	20	148
c39772_g1_i1	1	p2	(CA)7	14	209	222	ATCCCTCAAAATGTGTGCAA	58.976	20	CGCCCATGATAGATAATTGGAT	60.029	22	193	112	304	TCCCTCAAAATGTGTGCAAT	58.976	20	CGCCCATGATAGATAATTGGAT	60.029	22	192	113	304	AATCCCTCAAAATGTGTGCAA	60.359	21	CGCCCATGATAGATAATTGGAT	60.029	22	194	111	304
c18712_g1_i2	1	p1	(A)11	11	197	207	ATCCGCGCTATAGTTTGGTG	60.117	20	GCGGATGCAAAAGCTCTAAC	59.988	20	248	64	311	ATCCGCGCTATAGTTTGGTG	60.117	20	GATGGCTTTGCTTTATCCCA	60.038	20	167	64	230	ATAATGCAAGTTTGGGTGCC	59.829	20	GCGGATGCAAAAGCTCTAAC	59.988	20	217	95	311
c12494_g1_i1	2	p3	(GCT)6	18	1250	1267	ATCCTAGGAATTGCTGCCCT	60.06	20	GCATGGAAGAGAAGGGAGTG	59.803	20	276	1144	1419	ATCCTAGGAATTGCTGCCCT	60.06	20	TGCATGGAAGAGAAGGGAGT	59.803	20	277	1144	1420	ATCCTAGGAATTGCTGCCCT	60.06	20	CATGGAAGAGAAGGGAGTGC	59.803	20	275	1144	1418
c11058_g1_i1	2	p2	(AT)6	12	1637	1648	ATCCTGAAGAACTGGAGGCA	59.803	20	CAATAAATTTTCAACCGGCA	58.535	20	231	1481	1711	CATCCTGAAGAACTGGAGGC	59.803	20	CAATAAATTTTCAACCGGCA	58.535	20	232	1480	1711	ATCCTGAAGAACTGGAGGCA	59.803	20	TTTTCAACCGGCACTATTGTT	59.505	21	224	1481	1704
c26899_g1_i1	1	p3	(CGC)5	15	117	131	ATCCTTTACCACCTCCTCGC	60.464	20	CGAGCACTCGAGAACTTCCT	59.745	20	153	67	219	CATTCCTCTCCTCATCACCG	60.612	20	CGAGCACTCGAGAACTTCCT	59.745	20	208	12	219	CATTCCTCTCCTCATCACCG	60.612	20	AACCTTCTTCCGATCTTCCG	60.569	20	151	12	162
c23935_g1_i1	1	p3	(GAT)5	15	194	208	ATCGGCTATGGAACCCTTTT	59.799	20	TCAGGAATCCCTTCTTCTTCC	59.637	21	133	116	248	ATCGGCTATGGAACCCTTTT	59.799	20	GGAATCCCTTCTTCTTCCCT	58.592	20	130	116	245	ATCGGCTATGGAACCCTTTT	59.799	20	AGGAATCCCTTCTTCTTCCC	58.592	20	131	116	246
c9084_g1_i1	1	p2	(CT)11	22	86	107	ATCGTGCGCAAAATCTCTCT	59.985	20	AAGAGCTTTCCCCTTTCTCG	59.955	20	241	41	281	ATCGTGCGCAAAATCTCTCT	59.985	20	CCACCTGAGGCCTTCAAATA	60.066	20	155	41	195	ATCGTGCGCAAAATCTCTCT	59.985	20	CCAGAAAAGAGCTTTCCCCT	59.821	20	247	41	287
c19006_g1_i2	1	p1	(T)10	10	31	40	ATCTAAGGAGATCGGAGGCG	60.693	20	ACCAAGATAGAGCTCGCCAA	59.978	20	226	6	231	ATCTAAGGAGATCGGAGGCG	60.693	20	CCAAAAGATCCACTGCCAAT	59.933	20	210	6	215	ATCTAAGGAGATCGGAGGCG	60.693	20	TCACGAACAAATCCGTTCAA	60.088	20	149	6	154
c22008_g1_i1	1	p3	(CGG)5	15	234	248	ATCTACTGAGGACTCGCGGA	59.973	20	CATCCTCGCTGTTTTCGATT	60.214	20	143	204	346	AGATGTACGGTGATCGGAGG	59.95	20	CATCCTCGCTGTTTTCGATT	60.214	20	195	152	346	ATCTACTGAGGACTCGCGGA	59.973	20	TCCTCGCTGTTTTCGATTTC	60.331	20	141	204	344
c26212_g1_i1	1	p4	(CGGC)5	20	303	322	ATCTCAAAGCACATCTCGGC	60.37	20	TCCAGATTAGATCGATCGCC	60.141	20	182	172	353	CGCATCTCAAAGCACATCTC	59.552	20	TCCAGATTAGATCGATCGCC	60.141	20	185	169	353	GCATCTCAAAGCACATCTCG	59.552	20	TCCAGATTAGATCGATCGCC	60.141	20	184	170	353
c23408_g1_i1	1	p2	(TA)6	12	753	764	ATCTCCAGAAAAGTTGCCGA	59.813	20	TGACGCTCTGTTCGAGTTGT	59.622	20	120	687	806	ATCTCCAGAAAAGTTGCCGA	59.813	20	GTGACGCTCTGTTCGAGTTG	59.622	20	121	687	807	ATCTCCAGAAAAGTTGCCGA	59.813	20	GGTGACGCTCTGTTCGAGTT	60.453	20	122	687	808
c17163_g1_i2	2	p3	(CCG)5	15	346	360	ATCTCCATCCTCCATCACGA	60.439	20	ATATTCGACGAGAGATGCCG	60.199	20	227	261	487	ACTCGCCAGGTACCAACTCA	60.711	20	AACCCATTCACAAGCGAGAC	60.119	20	221	323	543	AACTCGCCAGGTACCAACTC	59.212	20	CGGTTTTAGGCCTGATTTGA	60.067	20	254	322	575
c20714_g1_i1	1	c	(A)11gtaatttctggattttatttttcagg(T)10	47	4700	4746	ATCTCCCTCACCCGTTTCTT	59.935	20	TCAGTTATTTGCCCATTCCC	59.762	20	116	4664	4779	TTTTATGAATCCACCGGAGC	59.901	20	TCAGTTATTTGCCCATTCCC	59.762	20	186	4594	4779	GGAAGCCACACGTCAACATA	59.572	20	TCAGTTATTTGCCCATTCCC	59.762	20	161	4619	4779
c1736_g1_i1	1	p2	(TC)9	18	58	75	ATCTCTCTCCCAGCACAGGA	59.945	20	GGAAGGAAAAATGGGAGAGG	59.875	20	192	16	207	ATCTCTCTCCCAGCACAGGA	59.945	20	GGGAAGGAAAAATGGGAGAG	59.875	20	193	16	208	GATCTCTCTCCCAGCACAGG	59.945	20	GGAAGGAAAAATGGGAGAGG	59.875	20	193	15	207
c19678_g1_i1	1	p1	(A)10	10	161	170	ATCTTACCGATCCTTCGCCT	60.06	20	ATCGGAGGCAAGTTAGGGTT	59.962	20	209	21	229	TCATCTTACCGATCCTTCGC	60.177	20	ATCGGAGGCAAGTTAGGGTT	59.962	20	211	19	229	CCCGTCTCTCATCTTACCGA	60.21	20	ATCGGAGGCAAGTTAGGGTT	59.962	20	219	11	229
c38350_g1_i1	1	p3	(GGA)5	15	479	493	ATCTTCTTGGCTTGGTCGTG	60.255	20	AGCCATATACTCCTCCGGCT	60.081	20	205	386	590	CATCTTCTTGGCTTGGTCGT	60.255	20	AGCCATATACTCCTCCGGCT	60.081	20	206	385	590	CCCTTTCTTCTTTCGTCCCT	59.685	20	AGCCATATACTCCTCCGGCT	60.081	20	239	352	590
c14290_g1_i1	1	p1	(T)10	10	1020	1029	ATGAAAGGCCTGCTGCTATG	60.374	20	TAAATCCAGCCTACCACCCA	60.323	20	252	915	1166	AAGGCCTGCTGCTATGTTTG	60.407	20	TAAATCCAGCCTACCACCCA	60.323	20	248	919	1166	GAAAGGCCTGCTGCTATGTT	59.481	20	TAAATCCAGCCTACCACCCA	60.323	20	250	917	1166
c35536_g1_i1	1	p3	(GGT)5	15	390	404	ATGACCATGAGCCTGAGGAG	60.223	20	GCCCACTGAAGAAAACTCCA	60.232	20	141	307	447	ATGAGTACGAAGACGGCGAT	59.723	20	CTTCTCCCTCTCCAACATGC	59.803	20	216	250	465	ATGAGTACGAAGACGGCGAT	59.723	20	ACCCATCCATGTCTCTCCAC	59.774	20	178	250	427
c30973_g1_i1	1	p3	(GCC)6	18	47	64	ATGACGTGGTAGAGCGTTGG	61.116	20	ATAGTTGGAAGGGTTTGGGG	60.046	20	226	3	228	AAATGACGTGGTAGAGCGTTG	60.183	21	ATAGTTGGAAGGGTTTGGGG	60.046	20	228	1	228	AATGACGTGGTAGAGCGTTG	58.802	20	ATAGTTGGAAGGGTTTGGGG	60.046	20	227	2	228
c14728_g1_i1	1	p3	(GGC)5	15	929	943	ATGAGGTCCTGGTGGTCGTA	60.386	20	CCCTCTTCAACCTCTCCAAA	59.255	20	181	842	1022	ATGAGGTCCTGGTGGTCGTA	60.386	20	CAATCCAAGCTCCCCTTACC	60.817	20	266	842	1107	ATGAGGTCCTGGTGGTCGTA	60.386	20	CCAATCCAAGCTCCCCTTAC	60.817	20	267	842	1108
c16573_g1_i3	1	p2	(CT)9	18	1495	1512	ATGAGTTCTTCCATGGCGAC	60.081	20	CACAAATTCAGAGCCCCATT	59.933	20	110	1429	1538	ATGAGTTCTTCCATGGCGAC	60.081	20	GAAGAAGCAATGATCCCGAA	60.155	20	148	1429	1576	ATGAGTTCTTCCATGGCGAC	60.081	20	TGATGGCTTCTTCCACACAA	60.24	20	125	1429	1553
c19252_g1_i1	1	p1	(A)12	12	218	229	ATGATCCACCAAAAGCGAAC	59.939	20	TTGAGAGATGCTGTCAACGG	59.984	20	272	37	308	ATGATCCACCAAAAGCGAAC	59.939	20	GCTGTCAACGGCTCTTTCTC	60.142	20	263	37	299	ATGATCCACCAAAAGCGAAC	59.939	20	ATGCTGTCAACGGCTCTTTC	60.406	20	265	37	301
c19420_g1_i2	2	p3	(AGA)5	15	1594	1608	ATGATGATGAAAAGCTCCGC	60.185	20	TCACCAAAGGACTTCAAAATCA	59.587	22	124	1528	1651	AAAGCTCCGCCGATGTTAAT	60.949	20	TCACCAAAGGACTTCAAAATCA	59.587	22	114	1538	1651	ATGATGATGAAAAGCTCCGC	60.185	20	CACCAAAGGACTTCAAAATCA	57.715	21	123	1528	1650
c31062_g1_i1	1	p3	(GGA)6	18	124	141	ATGATGCAATTTCTCCTCCG	60.036	20	TGATCGAGTGCTCATGGAAA	60.353	20	152	19	170	ATGATGCAATTTCTCCTCCG	60.036	20	TTGATCGAGTGCTCATGGAA	60.353	20	153	19	171	ATGATGCAATTTCTCCTCCG	60.036	20	TTTGATCGAGTGCTCATGGA	60.353	20	154	19	172
c20863_g1_i4	1	p2	(GA)7	14	1672	1685	ATGATGGTTTTCTCGTTGGC	59.939	20	AAATCTTAAATCGCCCGACC	60.28	20	181	1602	1782	AAGACGGCGAGGATACAGAA	59.836	20	AAATCTTAAATCGCCCGACC	60.28	20	220	1563	1782	CGAGGAGGGTGTCAAGAAAA	60.224	20	AAATCTTAAATCGCCCGACC	60.28	20	144	1639	1782
c25070_g1_i1	1	p3	(AGG)6	18	3070	3087	ATGATTACGCGAGGAGATGG	60.059	20	AGAATGGATGATTTGCCGTC	59.9	20	108	3018	3125	GATTACGCGAGGAGATGGAA	60.177	20	AGAATGGATGATTTGCCGTC	59.9	20	106	3020	3125	GGAAGAGCTGGAGGGTAAGG	60.204	20	AGAATGGATGATTTGCCGTC	59.9	20	174	2952	3125
c4737_g1_i1	1	c	(CAT)5ctgt(TGC)6	37	388	424	ATGATTGAAGGGGCATACCA	60.155	20	CCATTCAAATGCAAGCAATG	60.073	20	180	287	466	GATTGAAGGGGCATACCAAA	59.762	20	CCATTCAAATGCAAGCAATG	60.073	20	178	289	466	ATGATTGAAGGGGCATACCA	60.155	20	CTCCATTCAAATGCAAGCAA	59.809	20	182	287	468
c25101_g1_i1	1	p1	(T)13	13	185	197	ATGCACATCTCCTCGAGCTT	59.981	20	CCCCCAATGAGGGTTTATCT	60.011	20	221	129	349	ATGCACATCTCCTCGAGCTT	59.981	20	ATCTGCCAAACCGATCAGAC	60.081	20	240	129	368	ATGCACATCTCCTCGAGCTT	59.981	20	CCCGTCAAAGACCAATTCAT	59.79	20	277	129	405
c35763_g1_i1	1	p2	(CA)6	12	128	139	ATGCAGGACAGTTTCATGGC	61.078	20	TTGAATTGGTGCATAGGGGT	60.192	20	128	36	163	ATGCAGGACAGTTTCATGGC	61.078	20	GTTGAATTGGTGCATAGGGG	60.192	20	129	36	164	ATGCAGGACAGTTTCATGGC	61.078	20	GGTTGAATTGGTGCATAGGG	60.192	20	130	36	165
c6479_g1_i1	1	p1	(A)10	10	500	509	ATGCCAACAAAGCGAAAAAC	60.117	20	TTTGATCGATTTTCTTCCGA	58.282	20	238	307	544	GCCAACAAAGCGAAAAACAT	60.117	20	TTTGATCGATTTTCTTCCGA	58.282	20	236	309	544	ATGCCAACAAAGCGAAAAAC	60.117	20	TTTGATCGATTTTCTTCCGATT	59.915	22	238	307	544
c4939_g1_i1	1	p1	(A)17	17	203	219	ATGCCAAGTGGAATGGTAGG	59.813	20	CGTTCACCATTCTTGGTCCT	59.966	20	163	167	329	ATGCCAAGTGGAATGGTAGG	59.813	20	CCTGAGGTTTCGTTCACCAT	59.966	20	173	167	339	ATGCCAAGTGGAATGGTAGG	59.813	20	TTCCTGAGGTTTCGTTCACC	60.088	20	175	167	341
c15088_g1_i1	1	p3	(AGA)6	18	1033	1050	ATGCCATTTTTGGCTGAATC	59.907	20	CTATTGTTTTGGCATTGGGG	60.181	20	142	982	1123	ATGCCATTTTTGGCTGAATC	59.907	20	CCTATTGTTTTGGCATTGGG	60.181	20	143	982	1124	ATGCCATTTTTGGCTGAATC	59.907	20	CCCTATTGTTTTGGCATTGG	60.181	20	144	982	1125
c21020_g1_i1	1	p2	(GA)8	16	2849	2864	ATGCCCTCCAGAAGGAGATT	60.037	20	ATCATTCGACCGCATGTAGC	61.034	20	147	2752	2898	CTCAAGATGCCCTCCAGAAG	59.943	20	ATCATTCGACCGCATGTAGC	61.034	20	153	2746	2898	ATGCCCTCCAGAAGGAGATT	60.037	20	ATTCGACCGCATGTAGCTG	59.838	19	144	2752	2895
c6937_g1_i1	1	p3	(ATT)6	18	140	157	ATGCCTCAAAAGAAGTCCCA	59.67	20	ACCCCATGCCCATGTATTTA	59.901	20	239	40	278	TGCCTCAAAAGAAGTCCCAT	59.67	20	ACCCCATGCCCATGTATTTA	59.901	20	238	41	278	ATGCCTCAAAAGAAGTCCCAT	59.954	21	ACCCCATGCCCATGTATTTA	59.901	20	239	40	278
c12493_g1_i1	1	c	(TGA)5aacagcgccgccgggcccattggagactggtcaggagaagcagaagcgcgctgatggtgctgcatcgccgggttcatgaagaacatccgcatagccgtc(GAG)6	132	921	1052	ATGCCTTCTCCGAACAAGAA	59.813	20	AAGCAACATGGAATGAACCC	59.797	20	215	872	1086	ATGCCTTCTCCGAACAAGAA	59.813	20	CCTCAGCCGTTCATGAAGAT	60.218	20	253	872	1124	TCTCCGAACAAGAAAGCCTG	60.508	20	AAGCAACATGGAATGAACCC	59.797	20	209	878	1086
c17668_g1_i1	1	p2	(GA)9	18	1085	1102	ATGCGAAGGAAAGGGATCTT	60.039	20	AAGCAAACCCTTCTCAGCCT	60.382	20	210	916	1125	ATGCGAAGGAAAGGGATCTT	60.039	20	TCAAGCAAACCCTTCTCAGC	60.517	20	212	916	1127	ATGCGAAGGAAAGGGATCTT	60.039	20	CGAGTCAAGCAAACCCTTCT	59.473	20	216	916	1131
c13744_g1_i1	2	p1	(A)10	10	562	571	ATGCGGAATTAGTTCTTGCG	60.23	20	CAAATGTTTGTACCAAAAGCTGA	59.216	23	152	470	621	GCGGAATTAGTTCTTGCGTT	59.365	20	CAAATGTTTGTACCAAAAGCTGA	59.216	23	150	472	621	GGTGCGAATTGAGGATTTCT	59.129	20	CAAATGTTTGTACCAAAAGCTGA	59.216	23	116	506	621
c2941_g1_i1	2	p1	(A)10	10	524	533	ATGCGTCCAAGAAGGTAGGA	59.694	20	TCCAGCTCCCATCCTAAAAA	59.64	20	177	381	557	GGATAATGCGTCCAAGAAGG	59.528	20	CACTCCAGCTCCCATCCTAA	60.21	20	185	376	560	ACGCTTTTTATGCAGAAGCC	59.501	20	CACTCCAGCTCCCATCCTAA	60.21	20	249	312	560
c18485_g2_i1	1	p3	(TGA)5	15	442	456	ATGCTACTGAGAAGGGCCAA	59.836	20	GATTTCGATCGCATCCCTAA	60.001	20	143	419	561	TGAGGATTTCGCCTGTTTTC	60.192	20	GATTTCGATCGCATCCCTAA	60.001	20	206	356	561	ATCAAGAAATCGGTCATGGG	59.75	20	GATTTCGATCGCATCCCTAA	60.001	20	267	295	561
c6731_g1_i1	2	p2	(TA)8	16	626	641	ATGCTGCGAAAGGTTCTCAT	59.843	20	TCACACATTCAAAGGGCAGA	60.24	20	189	532	720	TGAACGATCTCGAATCCACA	60.201	20	TCACACATTCAAAGGGCAGA	60.24	20	278	443	720	ATGCTGCGAAAGGTTCTCAT	59.843	20	CAAAGGGCAGACAATTAGGC	59.708	20	180	532	711
c21617_g1_i1	1	p1	(T)13	13	1244	1256	ATGCTTATGGCCATGGTTGT	60.221	20	TCCAGAATTCCCAACTCCTG	60.042	20	253	1045	1297	GGTTGTGGTTTATTGGGCAG	60.227	20	TCCAGAATTCCCAACTCCTG	60.042	20	239	1059	1297	GAAAATTGGAAAGTGCTCCG	59.685	20	TCCAGAATTCCCAACTCCTG	60.042	20	141	1157	1297
c10435_g1_i1	1	p1	(A)10	10	2802	2811	ATGCTTTTGAAGGTGGATGC	60.081	20	TCAAAGTTTTGATGTGAGATATGTAAA	58.332	27	204	2705	2908	GGATGCCCTTGGAGACAATA	59.894	20	TCAAAGTTTTGATGTGAGATATGTAAA	58.332	27	190	2719	2908	TCCATCAGCTGTTCTTGCTG	60.136	20	TCAAAGTTTTGATGTGAGATATGTAAA	58.332	27	269	2640	2908
c20594_g1_i1	2	p1	(A)12	12	764	775	ATGGAAGGGAAGGCTTTTGT	59.94	20	CAAAGGGTTTAGGTGTTGTGTATG	59.738	24	130	683	812	ATGGAAGGGAAGGCTTTTGT	59.94	20	ACAAAGGGTTTAGGTGTTGTGT	57.575	22	131	683	813	AATGGAAGGGAAGGCTTTTG	60.423	20	CAAAGGGTTTAGGTGTTGTGTATG	59.738	24	131	682	812
c12322_g1_i4	1	p2	(TA)6	12	345	356	ATGGACAATCAAAGGCTTGC	60.081	20	TCATTTTACCTGGGGTAGATTC	57.132	22	264	147	410	GGGAGGCTATGGACAATCAA	59.894	20	TCATTTTACCTGGGGTAGATTC	57.132	22	272	139	410	TTGGGAGGCTATGGACAATC	59.894	20	TCATTTTACCTGGGGTAGATTC	57.132	22	274	137	410
c3208_g1_i2	2	p3	(AGG)5	15	477	491	ATGGAGAGAACGTCGCTGAT	59.834	20	TTCGATCCATAGATCCCGAG	59.991	20	174	442	615	TCGCTGATGAATTGTTTGGA	60.197	20	TTCGATCCATAGATCCCGAG	59.991	20	162	454	615	ATGGAGAGAACGTCGCTGAT	59.834	20	TGCTCCCTTCTTCTTCTCCA	60.065	20	114	442	555
c19746_g1_i2	1	p3	(CGG)6	18	1029	1046	ATGGAGAGCGATCACCAGAG	60.372	20	CGCTCTCAAATTCCTCCGTA	60.344	20	253	891	1143	ATGGAGAGCGATCACCAGAG	60.372	20	TACGCTCTCAAATTCCTCCG	60.344	20	255	891	1145	GAAACTCGATTTACGCGGTG	60.637	20	ACGCTCTTCGGATCAAACAT	59.7	20	193	1004	1196
c4735_g1_i1	1	p3	(GAG)5	15	182	196	ATGGAGAGGGGGTAGTGGAC	60.194	20	GAGCGAAGCATTTCCATCTC	59.923	20	156	95	250	GGAGAGTGGGGGAGGAATTA	60.264	20	GAGCGAAGCATTTCCATCTC	59.923	20	239	12	250	ATGGAGAGGGGGTAGTGGAC	60.194	20	ACAGAGCGAAGCATTTCCAT	59.843	20	159	95	253
c18174_g1_i1	1	p3	(TTC)6	18	1519	1536	ATGGATCAGGTTTCGGTTCA	60.317	20	CTGGATTAGTTCTCAGCGCC	59.978	20	189	1462	1650	ATGGATCAGGTTTCGGTTCA	60.317	20	GCCTGGATTAGTTCTCAGCG	59.978	20	191	1462	1652	ATGGATCAGGTTTCGGTTCA	60.317	20	TAGTTCTCAGCGCCCTCATT	59.978	20	183	1462	1644
c17397_g1_i1	1	p1	(A)10	10	512	521	ATGGCAAGTCGTTATTTGGG	59.823	20	TCAAATCCTCATCCTCCGAC	60.011	20	129	448	576	CGCGTCAAACACATTCAGTT	59.764	20	TCAAATCCTCATCCTCCGAC	60.011	20	161	416	576	CCAGGTTTGTCTCGCCTAAA	60.241	20	TCAAATCCTCATCCTCCGAC	60.011	20	189	388	576
c38857_g1_i1	1	c	(A)11ctaaatttatgaagcttgaaactgaggatagatatgcaaagagttactgttttgtggaatattcaaatcggagatcaaaaag(A)11	104	1317	1420	ATGGCACTGATACCGGAAAG	59.955	20	ATTGCGATCCGAAACCTAAA	59.547	20	275	1201	1475	ATGGCACTGATACCGGAAAG	59.955	20	AATTGCGATCCGAAACCTAA	59.547	20	276	1201	1476	GCACTGATACCGGAAAGGAA	60.074	20	ATTGCGATCCGAAACCTAAA	59.547	20	272	1204	1475
c13747_g1_i1	1	p2	(TA)7	14	716	729	ATGGCCTAATTGTTGGCATC	59.791	20	CAAGCGACAAGTGATTAGAAAGG	60.295	23	231	600	830	GGCCTAATTGTTGGCATCAT	59.791	20	CAAGCGACAAGTGATTAGAAAGG	60.295	23	229	602	830	ATGGCCTAATTGTTGGCATC	59.791	20	GCGACAAGTGATTAGAAAGGAA	58.516	22	228	600	827
c22531_g1_i1	2	p1	(A)11	11	732	742	ATGGCGGCTGAAGAAGTAGA	59.978	20	AACCCCCTGATTCAAAAACC	60.032	20	145	631	775	TGGCGGCTGAAGAAGTAGAT	59.978	20	AACCCCCTGATTCAAAAACC	60.032	20	144	632	775	AGAGAGAGAAGCAACGCGAG	60.035	20	AACCCCCTGATTCAAAAACC	60.032	20	184	592	775
c19479_g1_i1	1	p3	(GCG)5	15	1243	1257	ATGGCGTGGTTGAGGTTTAT	59.316	20	TCCTCCGAGATCAAATCCAC	60.011	20	128	1209	1336	CGGATCATGGTGTTGTAGGA	59.369	20	CAACCTCTCCATCTCCCTCA	60.191	20	219	1152	1370	CGGATCATGGTGTTGTAGGA	59.369	20	GTCACCATCACCGGAGAAAT	59.786	20	272	1152	1423
c7382_g1_i1	1	p3	(GAT)5	15	240	254	ATGGCTTCTGCAAATATGGC	60.067	20	AAAGAGATAGAGAGCCCGCC	59.947	20	260	32	291	ACAACCATTGGGGTCATCAT	59.91	20	AAAGAGATAGAGAGCCCGCC	59.947	20	166	126	291	ACTTCCTGCATCAACCTTGG	60.111	20	AAAGAGATAGAGAGCCCGCC	59.947	20	142	150	291
c241_g1_i1	1	p3	(ATC)6	18	290	307	ATGGGAACAGCTTTGACAGG	60.111	20	GGGTAATGAGGATGGCAAGA	59.894	20	184	148	331	ATGGGAACAGCTTTGACAGG	60.111	20	GAGGGTAATGAGGATGGCAA	59.894	20	186	148	333	ACTGGCCATTTATGGGAACA	60.192	20	GGGTAATGAGGATGGCAAGA	59.894	20	195	137	331
c10338_g1_i1	1	p2	(GA)6	12	765	776	ATGGGGTTTTCCCAGCTACT	59.827	20	CCACCATAAAAACCCTCCCT	60.046	20	108	695	802	CATAGCCTAGGCCGAGATTG	59.823	20	CCACCATAAAAACCCTCCCT	60.046	20	267	536	802	ATGGGGTTTTCCCAGCTACT	59.827	20	ACCACCATAAAAACCCTCCC	59.919	20	109	695	803
c12885_g1_i1	1	p1	(T)10	10	1854	1863	ATGGGTTGGTTCTTGACTGC	59.973	20	TTTGCCATCTGGAGCTATCC	60.177	20	190	1767	1956	TCTTCAGGTGGGCTAAATGG	60.066	20	TTTGCCATCTGGAGCTATCC	60.177	20	206	1751	1956	TATTGCCAGAAAAGGTTGGG	59.931	20	TTTGCCATCTGGAGCTATCC	60.177	20	230	1727	1956
c33754_g1_i1	1	p3	(ACA)5	15	184	198	ATGGTCATGTCATTCACCGA	59.769	20	AGAACTTCATGTATCAATGGGTTAC	57.64	25	148	80	227	TGGTCATGTCATTCACCGAG	60.534	20	AGAACTTCATGTATCAATGGGTTAC	57.64	25	147	81	227	AATGGTCATGTCATTCACCG	59.219	20	AGAACTTCATGTATCAATGGGTTAC	57.64	25	149	79	227
c13987_g1_i1	1	p1	(A)14	14	84	97	ATGTACAGTACCCCCGTCCA	60.111	20	TGATGGTCCGGTTTTTGATT	60.17	20	159	21	179	ATGTACAGTACCCCCGTCCA	60.111	20	TTGATGGTCCGGTTTTTGAT	60.17	20	160	21	180	TGTACAGTACCCCCGTCCAT	60.111	20	TGATGGTCCGGTTTTTGATT	60.17	20	158	22	179
c26886_g1_i1	1	p3	(GGA)6	18	230	247	ATGTACTCCACGTTCTCGGG	59.989	20	CCCTAATACCATCAGCCCAA	59.778	20	274	48	321	GTGAATATGGATCGTTCCCG	60.155	20	CCCTAATACCATCAGCCCAA	59.778	20	227	95	321	GAATATGGATCGTTCCCGTG	60.155	20	CCCTAATACCATCAGCCCAA	59.778	20	225	97	321
c16968_g1_i1	1	p1	(A)12	12	1651	1662	ATGTCGGCGGAAAGCTAGTA	59.867	20	CTCCCTTCCCTTCAAGTTCC	60.045	20	271	1543	1813	ATGTCGGCGGAAAGCTAGTA	59.867	20	CCTCCCTTCCCTTCAAGTTC	60.045	20	272	1543	1814	ATGTCGGCGGAAAGCTAGTA	59.867	20	ATCCCACAAATCTTTGCGTC	59.939	20	172	1543	1714
c12620_g1_i1	1	p3	(GAA)6	18	246	263	ATGTTCAACTTTTGCAGGGC	60.118	20	CTTCACCGTCCACTATCGCT	60.277	20	169	188	356	ATAGGCCATGCCTTCTTCCT	60.06	20	CGAACAAGAAGAACCTCGGA	60.366	20	262	75	336	ACAAGCCAGTTCCAGTGACC	60.159	20	CTTCACCGTCCACTATCGCT	60.277	20	246	111	356
c40812_g1_i1	1	p1	(T)12	12	45	56	ATTAAAGGGGGCTTCACCAC	60.187	20	TCTTGGAGCAGGAAGATGGT	59.803	20	195	19	213	ATTAAAGGGGGCTTCACCAC	60.187	20	GCTGAGGTTGGAGATCTTGG	59.803	20	209	19	227	ATTAAAGGGGGCTTCACCAC	60.187	20	GTTGGAGATCTTGGAGCAGG	59.803	20	203	19	221
c21353_g1_i3	1	p3	(AGA)5	15	1065	1079	ATTATGTAGGCGGCGAATTG	59.95	20	TCCTGCCCTTCTTACCCTTT	60.068	20	144	977	1120	ATTATGTAGGCGGCGAATTG	59.95	20	CCTGCCCTTCTTACCCTTTC	60.068	20	143	977	1119	ATTATGTAGGCGGCGAATTG	59.95	20	TACCATCTGTCCTGCCCTTC	60.073	20	153	977	1129
c19181_g2_i1	1	p4	(TGTT)5	20	851	870	ATTATTCGTCTCCGCCTCCT	60.06	20	CCCTAAGAAAACAATCAGGATGA	59.489	23	266	633	898	CCTCGTTACTCGCCTTATGC	59.867	20	CCCTAAGAAAACAATCAGGATGA	59.489	23	249	650	898	CCGGTAAAATTGGCCTTCTT	60.305	20	CCCTAAGAAAACAATCAGGATGA	59.489	23	133	766	898
c20780_g1_i3	1	p3	(TCT)5	15	251	265	ATTATTGCACGAAAGCACCC	59.967	20	TGGTAGTGGGAAGTGGGAAG	59.959	20	133	195	327	ATTATTGCACGAAAGCACCC	59.967	20	TCCATGGAGTCCTCAAATCC	59.862	20	279	195	473	ATTATTGCACGAAAGCACCC	59.967	20	AAGCTTGTGATGGCAAAAGG	60.249	20	222	195	416
c22004_g1_i1	1	p1	(T)10	10	160	169	ATTATTGGGTGGAACATGGG	59.363	20	CCCTCACTCCAAAAGACCAA	60.081	20	268	118	385	ATTATTGGGTGGAACATGGG	59.363	20	ACCCTCACTCCAAAAGACCA	59.549	20	269	118	386	ATTATTGGGTGGAACATGGG	59.363	20	CACTCCAAAAGACCAATGCC	60.495	20	264	118	381
c14390_g1_i3	1	p1	(A)11	11	3271	3281	ATTCAACAAATCCGGAGCAG	60.074	20	TGCTGTGTACCCTTCTTCCC	60.111	20	159	3178	3336	CCCTTACCGAGACCAATGAA	59.926	20	TGCTGTGTACCCTTCTTCCC	60.111	20	217	3120	3336	AACAAATCCGGAGCAGAAAA	59.685	20	TGCTGTGTACCCTTCTTCCC	60.111	20	155	3182	3336
c6797_g1_i1	1	p3	(GAA)5	15	76	90	ATTCCCTTCCCCTGAAAAAC	59.261	20	CCGCCATGTTATTCTCCACT	59.955	20	157	30	186	ATTCCCTTCCCCTGAAAAAC	59.261	20	ATGTTATTCTCCACTCGCCG	60.096	20	152	30	181	ATTCCCTTCCCCTGAAAAAC	59.261	20	ACCGCCATGTTATTCTCCAC	59.82	20	158	30	187
c13527_g1_i1	2	p1	(A)10	10	2128	2137	ATTCTCATGGCTTCGCAGAT	59.803	20	AAAAGCATCTTCCTGACCGA	59.813	20	206	1956	2161	ATTCTCATGGCTTCGCAGAT	59.803	20	AAAGCATCTTCCTGACCGAA	59.813	20	205	1956	2160	TCATGGCTTCGCAGATTATG	59.792	20	AAAAGCATCTTCCTGACCGA	59.813	20	202	1960	2161
c21313_g1_i1	1	p1	(A)11	11	158	168	ATTGAAAGGCCAATCACAGG	59.933	20	TGCCATGCAGAGGTGTAGAG	60.008	20	125	99	223	ATTGAAAGGCCAATCACAGG	59.933	20	AAATTTTTGCCATGCAGAGG	60.074	20	132	99	230	ATTGAAAGGCCAATCACAGG	59.933	20	TTTGCCATGCAGAGGTGTAG	59.864	20	127	99	225
c21404_g4_i1	1	p2	(CT)6	12	65	76	ATTGAAGAGAAGCCTCTGCG	59.717	20	CTGCAGCGAAGGGAAACTAC	60.015	20	171	41	211	ATTGAAGAGAAGCCTCTGCG	59.717	20	GCGATCTTCAGAGACCAGGA	60.497	20	104	41	144	ATTGAAGAGAAGCCTCTGCG	59.717	20	GAAAAAGACGTCAGCGCATC	60.925	20	275	41	315
c20243_g1_i1	1	p3	(GAT)6	18	870	887	ATTGATGTGGCCTGGAATGT	60.203	20	CTGCATGCATTTCTGAGGTG	60.413	20	193	770	962	ATTGATGTGGCCTGGAATGT	60.203	20	TCTGCATGCATTTCTGAGGT	59.399	20	194	770	963	GAGGAAATTGATGTGGCCTG	60.461	20	CTGCATGCATTTCTGAGGTG	60.413	20	199	764	962
c19325_g1_i1	1	p2	(TA)6	12	221	232	ATTGCAAGGCCAACACATCT	60.526	20	TCGTTATTTGGAGTGCACGTA	59.24	21	232	36	267	GCAAGGCCAACACATCTCTC	60.812	20	TCGTTATTTGGAGTGCACGTA	59.24	21	229	39	267	ATTGCAAGGCCAACACATCT	60.526	20	TCGTTATTTGGAGTGCACGTAG	60.186	22	232	36	267
c8102_g1_i1	1	p3	(GGC)5	15	833	847	ATTGCCTCCGACAGATTGAG	60.218	20	AATTGCGGGATAAGTCGATG	59.923	20	236	792	1027	CCTCCGACAGATTGAGGAAC	59.655	20	AATTGCGGGATAAGTCGATG	59.923	20	232	796	1027	ATTGCCTCCGACAGATTGAG	60.218	20	AATTCACGATAAATTGCGGG	59.795	20	247	792	1038
c20749_g1_i3	2	p1	(A)15	15	3015	3029	ATTGCGCCATCTATTTCACC	59.929	20	GCCACCTCTATGGCTTTGAC	59.7	20	275	2779	3053	GAGCATTGCGCCATCTATTT	60.203	20	GCCACCTCTATGGCTTTGAC	59.7	20	279	2775	3053	AGCATTGCGCCATCTATTTC	60.203	20	GCCACCTCTATGGCTTTGAC	59.7	20	278	2776	3053
c21440_g4_i1	3	p1	(T)10	10	884	893	ATTGCTCCTTAACCCCGTCT	59.962	20	GCTCCACGATTTAAGAAGCG	59.982	20	122	812	933	TACATTGCTCCTTAACCCCG	59.953	20	CTCCACGATTTAAGAAGCGG	59.839	20	124	809	932	ATTGCTCCTTAACCCCGTCT	59.962	20	CCACGATTTAAGAAGCGGAA	60.202	20	119	812	930
c31_g1_i1	1	p2	(AG)8	16	50	65	ATTGGAGCCACTACGAGCTT	58.961	20	AGGTGTCAAAGAGCTTCCGA	59.989	20	159	19	177	TGGAGCCACTACGAGCTTAGA	60.161	21	AGGTGTCAAAGAGCTTCCGA	59.989	20	157	21	177	ATTGGAGCCACTACGAGCTT	58.961	20	CCCTTCGGAGGTTCTCTCTT	59.811	20	102	19	120
c25165_g1_i1	1	p1	(T)12	12	1446	1457	ATTGGCATTTTCAGAGGTGC	60.081	20	CAACTCAGAAACAAAGCAAAAACA	60.681	24	278	1217	1494	ATTGGCATTTTCAGAGGTGC	60.081	20	CAACTCAGAAACAAAGCAAAAA	57.315	22	278	1217	1494	CGACCTCGTTTTCTCAGCTC	60.134	20	CAACTCAGAAACAAAGCAAAAACA	60.681	24	251	1244	1494
c16299_g1_i1	1	p1	(A)10	10	40	49	ATTGGCCGGTCATCACTCT	60.491	19	CCGCTCAAAATTTCTGGAAG	59.817	20	214	16	229	ATTGGCCGGTCATCACTCT	60.491	19	TCGATTCCAGAAACTCTCCG	60.331	20	250	16	265	AATTGGCCGGTCATCACTCT	61.819	20	CCGCTCAAAATTTCTGGAAG	59.817	20	215	15	229
c29006_g1_i1	1	p3	(CTT)5	15	687	701	ATTGTCTGAGAAGGAGGCGA	59.95	20	CTTGACGAAGTTTCAAGCCC	59.853	20	267	563	829	ATTGTCTGAGAAGGAGGCGA	59.95	20	TTGACGAAGTTTCAAGCCCT	59.853	20	266	563	828	AGCAAATCACCGCCAATATC	59.929	20	CTTGACGAAGTTTCAAGCCC	59.853	20	244	586	829
c19799_g1_i1	1	p3	(GGC)6	18	386	403	ATTGTGTCCAGGTTGCTTCC	59.973	20	ACACATCCCATCTCCTCTGC	60.08	20	233	208	440	GATGATGTGGCGTTGTGAAG	60.12	20	CAATCGCGAGTACGATCTCA	59.972	20	279	277	555	ATGATGTGGCGTTGTGAAGA	60.12	20	CAATCGCGAGTACGATCTCA	59.972	20	278	278	555
c18200_g1_i1	1	p1	(A)10	10	40	49	ATTTACGCAATCCTGCCTCA	60.606	20	GATGAGGAGGGGGAAGAAAG	60.008	20	225	0	224	ATTTACGCAATCCTGCCTCA	60.606	20	AGATGAGGAGGGGGAAGAAA	60.008	20	226	0	225	GCCTCAAACTGCCTTCGTAT	59.34	20	GATGAGGAGGGGGAAGAAAG	60.008	20	211	14	224
c18384_g1_i1	1	p3	(TAT)5	15	1344	1358	ATTTCAGTTTCAGAGCCCGA	59.813	20	AGCTACAGCGATTCTGTGGT	57.571	20	193	1274	1466	TTCAGTTTCAGAGCCCGAAT	59.813	20	AGCTACAGCGATTCTGTGGT	57.571	20	191	1276	1466	GAAGCCGTGCCTATTACTGG	59.73	20	AGCTACAGCGATTCTGTGGT	57.571	20	163	1304	1466
c20195_g2_i1	1	p1	(T)10	10	272	281	ATTTCTTTCCCATGCCATCA	60.274	20	GAGACAGAGAGCCGCAGAGT	59.89	20	183	247	429	ATTTCTTTCCCATGCCATCA	60.274	20	CTGCAGCAGCAGTCTGAATC	59.887	20	233	247	479	TTCTTCCCCTATTGCTTTGC	59.297	20	GACAGCCGAGACACACTCAA	60.03	20	155	168	322
c17682_g1_i2	1	p1	(T)10	10	462	471	ATTTGCCAGTCGGAAAGTTG	60.11	20	CCATCATCCAAAGCTTGTCA	59.648	20	160	377	536	TGTGCTCCAGGCATCATTAG	59.823	20	CCATCATCCAAAGCTTGTCA	59.648	20	105	432	536	TTGTGCTCCAGGCATCATTA	60.22	20	CCATCATCCAAAGCTTGTCA	59.648	20	106	431	536
c39953_g1_i1	1	p3	(GCT)5	15	451	465	ATTTGGAGGGCTTGATTGTG	59.933	20	CAGCAAAACTCCATCGACAA	59.84	20	190	316	505	AGGGCTTGATTGTGAGGTTG	60.111	20	CAGCAAAACTCCATCGACAA	59.84	20	184	322	505	AGAGTTTGGGTTTGGTGGTG	59.861	20	CAGCAAAACTCCATCGACAA	59.84	20	142	364	505
c13305_g1_i1	1	p1	(A)10	10	768	777	ATTTTGCACAATTGAAGCCC	59.945	20	GCTGCCAACCTATCAAGCTC	59.985	20	244	690	933	ATTTTGCACAATTGAAGCCC	59.945	20	GCCAACCTATCAAGCTCTGC	59.985	20	241	690	930	ATTTTGCACAATTGAAGCCC	59.945	20	CCAACCTATCAAGCTCTGCC	59.836	20	240	690	929
c31384_g1_i1	1	p2	(GA)8	16	158	173	ATTTTGGAGTGTGGTAGCGG	59.993	20	CACGTACACCTTTCAGTGCC	59.213	20	171	42	212	GTTTTGGATGGTTTAGCGGA	59.938	20	CACGTACACCTTTCAGTGCC	59.213	20	137	76	212	TTTTGGATGGTTTAGCGGAG	60.067	20	CACGTACACCTTTCAGTGCC	59.213	20	136	77	212
c9866_g1_i1	1	p1	(T)10	10	827	836	ATTTTTGCAACTTTGGCTGC	60.251	20	TAGGAGTCCCGACCCTTCTT	60.067	20	214	753	966	GGCTGCGGCTTATATAGGTG	59.726	20	TAGGAGTCCCGACCCTTCTT	60.067	20	200	767	966	ATTTTTGCAACTTTGGCTGC	60.251	20	CCGACCCTTCTTTCTCTTCC	60.183	20	206	753	958
c10954_g1_i1	1	p3	(GCA)5	15	1979	1993	CAAAACATGGAATGGGGTTC	60.029	20	AACCTTCCAACTCAGCGAAA	59.853	20	220	1870	2089	CAAAACATGGAATGGGGTTC	60.029	20	TTCGGAACCTTCCAACTCAG	60.224	20	225	1870	2094	CAAAACATGGAATGGGGTTC	60.029	20	CTCAGCGAAATTCAGCCAAT	60.352	20	210	1870	2079
c13690_g1_i1	1	p1	(T)11	11	174	184	CAAAATCTGCCATGTGTCTG	57.673	20	TCGGACTGGGTAGTCGGTAG	60.126	20	144	132	275	ACAAAATCTGCCATGTGTCTG	58.637	21	TCGGACTGGGTAGTCGGTAG	60.126	20	145	131	275	CAAAATCTGCCATGTGTCTG	57.673	20	CATTTCGGACTGGGTAGTCG	60.508	20	148	132	279
c5419_g1_i2	1	p3	(ATA)5	15	80	94	CAAACGGCCCCTAAGGTATT	60.197	20	GAAGTGTGCCGATGTGACTG	60.319	20	199	8	206	CAAACGGCCCCTAAGGTATT	60.197	20	CAAGTTTGAAATGGTTCGGG	60.336	20	235	8	242	CAAACGGCCCCTAAGGTATT	60.197	20	CCTCAAGAACTCGCCGTTTA	60.378	20	277	8	284
c21282_g1_i2	1	p1	(T)10	10	136	145	CAAAGAATCTCTCCAGTGATGG	58.789	22	TAGGTGCTGGAAATGGGAAG	60.066	20	104	88	191	CAAAGAATCTCTCCAGTGATGG	58.789	22	CTAGGTGCTGGAAATGGGAA	60.066	20	105	88	192	CAAAGAATCTCTCCAGTGATGG	58.789	22	TGAATCATCAAGGCGGTGTA	60.073	20	221	88	308
c15922_g1_i2	1	p3	(AGA)5	15	1178	1192	CAAAGGAAGACACTGGGGAA	60.081	20	TTGTGCACTGGATGCTTCTT	59.445	20	233	1023	1255	TTCAAAGGAAGACACTGGGG	60.081	20	TTGTGCACTGGATGCTTCTT	59.445	20	235	1021	1255	TTCAAAGGAAGACACTGGGG	60.081	20	TTCTTGTGCACTGGATGCTT	59.445	20	238	1021	1258
c18510_g1_i1	1	p1	(T)10	10	160	169	CAAAGGTGTAAGGGTGTTGTG	58.051	21	ATTGATGGGGATTTTGTGGA	59.991	20	231	15	245	CAAAGGTGTAAGGGTGTTGTG	58.051	21	TTGATGGGGATTTTGTGGAT	59.991	20	230	15	244	AGGTGTAAGGGTGTTGTGTACG	58.958	22	ATTGATGGGGATTTTGTGGA	59.991	20	228	18	245
c20306_g1_i2	1	p2	(TC)9	18	26	43	CAAATCCACCAGTGGACGAC	61.383	20	GGAGATCTCAGACGGACGAC	59.799	20	149	2	150	CAAATCCACCAGTGGACGAC	61.383	20	AGCGATGAGGAGGACGATAA	59.797	20	192	2	193	CAAATCCACCAGTGGACGAC	61.383	20	TGAGGAGGACGATAACGAGG	60.21	20	187	2	188
c21278_g1_i1	1	p3	(AGA)5	15	1453	1467	CAAATGAAAAGGAAGCTCGC	59.96	20	GATAAACATGAATACTGCTGATTGC	59.128	25	136	1375	1510	CCTGGAAGATGCGAAATGTT	60.074	20	GATAAACATGAATACTGCTGATTGC	59.128	25	108	1403	1510	CAAATGAAAAGGAAGCTCGC	59.96	20	TAAACATGAATACTGCTGATTGC	57.073	23	134	1375	1508
c4002_g1_i1	1	p1	(A)14	14	101	114	CAAATGAGGCCTGAAAACAA	58.745	20	GAAACAACCACCTGCGAAAT	59.978	20	147	77	223	CAAATGAGGCCTGAAAACAAG	59.733	21	GAAACAACCACCTGCGAAAT	59.978	20	147	77	223	CAAATGAGGCCTGAAAACAA	58.745	20	GTCTGCCGGTAGAGGTCAAG	59.867	20	171	77	247
c16621_g1_i1	1	p3	(GGT)5	15	244	258	CAAATGGAATCCGCCATTAC	60.153	20	CAAATCAAACATCAATGCCG	59.93	20	277	69	345	AAGCCGACTTGCTTCTCAAA	60.132	20	TTTCCACTGCCGTGATGTAA	60.111	20	257	53	309	AATGGAATCCGCCATTACAG	59.784	20	CAAATCAAACATCAATGCCG	59.93	20	275	71	345
c22444_g1_i1	1	p1	(A)10	10	113	122	CAAATGGCATACAAATCGAAAA	59.84	22	GCATGCAATTTATCTTGCGTTA	60.122	22	145	36	180	GACAAATGGCATACAAATCGAA	59.838	22	GCATGCAATTTATCTTGCGTTA	60.122	22	147	34	180	CAAATGGCATACAAATCGAAA	58.548	21	GCATGCAATTTATCTTGCGTTA	60.122	22	145	36	180
c15706_g1_i1	1	p3	(TCT)6	18	70	87	CAAATTGCTCCTCCTCCTCA	60.331	20	AGTTCCTCGGGTTGGAATCT	59.935	20	170	13	182	CAAATTGCTCCTCCTCCTCA	60.331	20	CTTCTTGGCGATGTTCCATT	60.074	20	247	13	259	CAAATTGCTCCTCCTCCTCA	60.331	20	AGTATTTCGCCAATCGAACG	60.096	20	113	13	125
c34868_g1_i1	1	p3	(GAA)5	15	67	81	CAACAAATTGGGAAAAATGGA	59.663	21	TCTCATGCTCGTAGTGCTGC	60.319	20	124	30	153	CAACAAATTGGGAAAAATGGA	59.663	21	CTCATGCTCGTAGTGCTGCT	59.369	20	123	30	152	GGGACTGAAGTGGTTCAGAAA	59.173	21	TCTCATGCTCGTAGTGCTGC	60.319	20	145	9	153
c15373_g1_i1	2	p3	(CGG)6	18	454	471	CAACCCTTCATACCAAACCG	60.22	20	GAGGAGAACCGTGGAGACAG	59.835	20	195	348	542	CAACCCTTCATACCAAACCG	60.22	20	GATCTGGCGACTGTGATGAA	59.794	20	246	348	593	ACCGATTCCTCCTCCTCTTC	59.636	20	GAGGAGAACCGTGGAGACAG	59.835	20	179	364	542
c13070_g1_i1	1	p2	(AG)9	18	103	120	CAACCGAAGAGAGGGAGAGA	59.525	20	AGGAGGCAAATATGTGGTGG	59.813	20	268	69	336	GTACGTTTTCAAGGGCGAGA	60.249	20	CGCTTCCCTATTCCCTTTTT	59.567	20	153	19	171	GTACGTTTTCAAGGGCGAGA	60.249	20	CCTTTTTCCTCCTGGCTCAT	60.569	20	140	19	158
c20178_g1_i1	1	p1	(A)10	10	56	65	CAACGGTTTCGTGTGCTATG	60.172	20	TGGTCATGCAATGCTCAAAT	60.08	20	226	20	245	CAACGGTTTCGTGTGCTATG	60.172	20	TGTGGGGAGAGCTTTGATTC	60.195	20	279	20	298	CAACGGTTTCGTGTGCTATG	60.172	20	CTCCTTCCCTGAGCATGTGT	60.261	20	192	20	211
c7647_g1_i1	1	p1	(A)10	10	33	42	CAACGTTCTAATATTCCCCTTATC	57.351	24	AATTACTCGTCAGGAGGCCA	59.694	20	219	6	224	CAACGTTCTAATATTCCCCTTATC	57.351	24	TAACCAGGATGGTGCACTTG	59.566	20	129	6	134	ACAACGTTCTAATATTCCCCTTATC	58.102	25	AATTACTCGTCAGGAGGCCA	59.694	20	220	5	224
c14443_g2_i1	1	c	(A)12gatgatgt(A)10	30	79	108	CAACTGATTGGAAAACACTGACA	60.06	23	TCGAGTGAATGTTGCTGAGG	59.984	20	228	18	245	CAACTGATTGGAAAACACTGACA	60.06	23	CGAGTGAATGTTGCTGAGGA	59.984	20	227	18	244	CAACTGATTGGAAAACACTGACA	60.06	23	CAATTGCTGCTCTTGATGGA	59.948	20	271	18	288
c20802_g1_i4	1	p1	(A)11	11	1102	1112	CAAGAAATTCCGACCCAAGA	60.044	20	CTTCCTCCCCTCCAATCTTC	60.008	20	135	1021	1155	CAAGAAATTCCGACCCAAGA	60.044	20	TTCCTCCCCTCCAATCTTCT	60.008	20	134	1021	1154	CAAGAAATTCCGACCCAAGA	60.044	20	TTCTTCCTCCCCTCCAATCT	60.008	20	137	1021	1157
c17853_g1_i1	1	p1	(T)10	10	3543	3552	CAAGAAGGGCGGATTATTGA	60.031	20	CAAACTGCTGCGTCTCACAT	60.056	20	232	3371	3602	TCAAGAAGGGCGGATTATTG	60.031	20	CAAACTGCTGCGTCTCACAT	60.056	20	233	3370	3602	GCGGATTATTGAGATTGGGA	59.862	20	CAAACTGCTGCGTCTCACAT	60.056	20	224	3379	3602
c29792_g1_i1	1	p3	(TCT)5	15	243	257	CAAGACGCACAAGCATCATT	59.871	20	CCCGAAATCACAGAAATTCAA	59.924	21	164	185	348	ACGAGGGTATCGAACGTGAG	60.134	20	CCCGAAATCACAGAAATTCAA	59.924	21	141	208	348	CCTCGCTCTCGTCTTCTTTG	60.269	20	CCCGAAATCACAGAAATTCAA	59.924	21	224	125	348
c6583_g1_i1	1	p3	(CTC)5	15	291	305	CAAGAGCAAGAACCTCCTCG	60.126	20	TATGGAAGGAACACAAGGGC	59.933	20	266	75	340	CCACAAGAGCAAGAACCTCC	59.844	20	TATGGAAGGAACACAAGGGC	59.933	20	269	72	340	GCAATCTTCGCAAACCCTAA	60.209	20	TATGGAAGGAACACAAGGGC	59.933	20	168	173	340
c34724_g1_i1	1	p1	(A)10	10	93	102	CAAGATCCATGGCTACTTTGA	57.836	21	GCCGCAAAGATTAAGAGCAC	59.988	20	230	12	241	CAAGATCCATGGCTACTTTGA	57.836	21	ACCATGCCGCAAAGATTAAG	60.096	20	235	12	246	CAAGATCCATGGCTACTTTGA	57.836	21	ATGCCGCAAAGATTAAGAGC	59.461	20	232	12	243
c23156_g1_i1	1	p3	(CTT)5	15	476	490	CAAGATCCCAACCTCCTTCA	60.042	20	TCTTGTGCAGTGGAGACTGG	60.022	20	240	340	579	GATCCCAACCTCCTTCATCA	59.862	20	TCTTGTGCAGTGGAGACTGG	60.022	20	237	343	579	AGTGTTCACATCAGGTGGCA	60.162	20	TCTTGTGCAGTGGAGACTGG	60.022	20	272	308	579
c202_g1_i1	1	p2	(CT)7	14	123	136	CAAGCAGGGAGAGAGACCAC	59.986	20	GGACGACAGAAGAGTGAGGC	59.993	20	189	97	285	CAAGCAGGGAGAGAGACCAC	59.986	20	AAAGAGTAGAAGCGGTGGCA	60.015	20	260	97	356	CCAATCCATTCTCTTGCGAT	60.036	20	GGACGACAGAAGAGTGAGGC	59.993	20	241	45	285
c20378_g2_i1	2	p1	(A)10	10	2140	2149	CAAGCGAGAACTGTAAGGGG	59.869	20	TTTCCACAAACCCAAATACAC	57.383	21	236	1938	2173	GAAGGGATTAGGGTTGCCAT	60.152	20	TTTCCACAAACCCAAATACAC	57.383	21	160	2014	2173	GATGATTGTGTTGAAGGGGG	60.173	20	TTTCCACAAACCCAAATACAC	57.383	21	200	1974	2173
c8763_g1_i1	1	p3	(TCC)8	24	134	157	CAAGCTAAAGCGCAGGTCTT	59.791	20	TGGAGGGATATGGTGAAGGA	60.272	20	186	67	252	AACAAGCTAAAGCGCAGGTC	59.66	20	TGGAGGGATATGGTGAAGGA	60.272	20	188	65	252	ATGGCCTCCTTCTTCTCCAT	60.037	20	GTGGAAGAAGATGTCGTCGG	60.656	20	251	96	346
c24997_g1_i1	1	p3	(GAA)5	15	103	117	CAAGGAGCTCTCAAAAGCCA	60.647	20	GCCTGTATGGCATCCAAAAT	59.791	20	220	44	263	GACCGCCTTTTAACTCTCCA	59.312	20	GCCTGTATGGCATCCAAAAT	59.791	20	238	26	263	CAAGGAGCTCTCAAAAGCCA	60.647	20	ACAGTCTCTGGCTGCTGCTT	60.352	20	124	44	167
c20913_g3_i1	1	p1	(T)10	10	58	67	CAAGGATTTTGTGTGATATGTATGT	57.127	25	CCAGGTTTGTTGTGGAGAGG	60.536	20	132	20	151	ACAAGGATTTTGTGTGATATGTATG	57.127	25	CCAGGTTTGTTGTGGAGAGG	60.536	20	133	19	151	CAAGGATTTTGTGTGATATGTATGT	57.127	25	ATGCCTTCCAGGTTTGTTGT	59.454	20	139	20	158
c21343_g3_i2	1	p1	(G)11	11	616	626	CAAGGGACTAAATGGGAGCA	60.066	20	TATCCCCAGGAAAAGTGGTG	59.784	20	276	554	829	GAAGGGCCATTTCAGATCAA	60.014	20	TGTCTCGTGAGGCTGATGAA	60.557	20	179	523	701	ATGGCCTAGGGGTAAATTGG	60.034	20	TGTCTCGTGAGGCTGATGAA	60.557	20	237	465	701
c24551_g1_i1	1	p1	(T)10	10	64	73	CAAGGGCAGGTGTCCATATC	60.34	20	AGTGTGCACCCAATTGAGAA	59.139	20	112	41	152	ATCAAGGGCAGGTGTCCATA	60.34	20	AGTGTGCACCCAATTGAGAA	59.139	20	114	39	152	ATCAAGGGCAGGTGTCCATA	60.34	20	AGTGTGCACCCAATTGAGAAT	59.468	21	114	39	152
c15552_g1_i1	1	p1	(A)10	10	151	160	CAAGGGTTTTGTGTGTTGTG	57.475	20	CTCAGGCTTGTTGGTGGATT	60.111	20	179	6	184	CAAGGGTTTTGTGTGTTGTGT	58.438	21	CTCAGGCTTGTTGGTGGATT	60.111	20	179	6	184	ACAAGGGTTTTGTGTGTTGTG	58.438	21	CTCAGGCTTGTTGGTGGATT	60.111	20	180	5	184
c17074_g1_i1	1	p1	(A)22	22	190	211	CAAGTCGCAAGCTGTTCAGT	59.239	20	CAGGTGACGGCTCAGAAAAT	60.255	20	225	155	379	CAAGTCGCAAGCTGTTCAGT	59.239	20	TGACGGCTCAGAAAATAGCC	60.352	20	221	155	375	CAAGTCGCAAGCTGTTCAGT	59.239	20	ATTTTCCACTGCTGCTCAGG	60.397	20	157	155	311
c3464_g1_i2	1	p2	(AC)9	18	170	187	CAAGTGCCCCTCATTTCCTA	60.066	20	ATGGAAGCCGGTGTTGATAG	59.955	20	198	72	269	CAAGTGCCCCTCATTTCCTA	60.066	20	GCCATAACCATTTGGCCTTA	59.795	20	245	72	316	CAAGTGCCCCTCATTTCCTA	60.066	20	AATGGAAGCCGGTGTTGATA	60.331	20	199	72	270
c14293_g1_i1	1	p3	(GAA)5	15	312	326	CAATAGGCAAGTCTCCTGGC	59.836	20	GCCTGCGAGCATAAAGAAAC	59.988	20	179	171	349	TTCTAACACCCACCACCCTC	59.82	20	GCCTGCGAGCATAAAGAAAC	59.988	20	137	213	349	CAATAGGCAAGTCTCCTGGC	59.836	20	CCTGACAAGCCAAAGGAAAG	59.846	20	208	171	378
c20605_g2_i1	1	p1	(A)11	11	51	61	CAATATCACAGGGGATCAACG	60.199	21	ATGTTTGGTGGGTGTTTGGT	59.989	20	127	21	147	CAATATCACAGGGGATCAACG	60.199	21	TGATGTTTGGTGGGTGTTTG	60.255	20	129	21	149	CAATATCACAGGGGATCAACG	60.199	21	CTCCTGAGGCTTGACATGGT	60.261	20	235	21	255
c21409_g4_i1	1	p3	(GTG)5	15	77	91	CAATCATTGATGACGACGGT	59.374	20	TAAACCCGCTTCTGGAGCTA	59.975	20	149	49	197	CAATCATTGATGACGACGGT	59.374	20	ACCCGCTTCTGGAGCTAAAT	60.228	20	146	49	194	CAATCATTGATGACGACGGT	59.374	20	CATCCCCAACCAATTCTCAG	60.309	20	275	49	323
c31556_g1_i1	1	p1	(T)11	11	80	90	CAATCGGGGGCTTGTAATAA	59.789	20	GTGTTGCAGTGCTCTATCCG	59.47	20	104	21	124	CAATCGGGGGCTTGTAATAA	59.789	20	TGTTGCAGTGCTCTATCCGA	60.562	20	103	21	123	TCAATCGGGGGCTTGTAATA	60.281	20	GTGTTGCAGTGCTCTATCCG	59.47	20	105	20	124
c26586_g1_i1	1	p3	(GAG)5	15	1192	1206	CAATGAGGCTTGTGCTGAAA	59.988	20	TATCACAGGCAAGCTCCGAT	60.765	20	208	1024	1231	GAAGAGGCAAAGACGACGAG	60.134	20	TATCACAGGCAAGCTCCGAT	60.765	20	264	968	1231	CGCATCGAAAAGCTTAAACC	59.853	20	TATCACAGGCAAGCTCCGAT	60.765	20	129	1103	1231
c19422_g1_i1	1	p1	(T)14	14	1362	1375	CAATGCAGAATGGCTCAATG	60.22	20	CCACCCCTCCTCTTCACATA	59.92	20	186	1245	1430	TACCCTCCCCCAGTTTCATT	60.549	20	CCACCCCTCCTCTTCACATA	59.92	20	280	1151	1430	GAATGGCTCAATGGAAGCTG	60.744	20	CCACCCCTCCTCTTCACATA	59.92	20	179	1252	1430
c31653_g1_i1	1	p2	(TC)6	12	45	56	CAATGTTTCGCCCTTGCTAT	60.096	20	GATCCGTAACGTTAGCTCGC	59.873	20	199	21	219	CAATGTTTCGCCCTTGCTAT	60.096	20	GCAATGTTCTTCTCCCCTCA	60.195	20	175	21	195	CAATGTTTCGCCCTTGCTAT	60.096	20	TCCCGAAATAGAAGCACCAG	60.206	20	127	21	147
c13746_g1_i1	1	p3	(TTA)5	15	1065	1079	CACAAAGCCATGACTGAGGA	59.831	20	TGCCCGAATTTTAAGACAGG	60.067	20	200	958	1157	CACAAAGCCATGACTGAGGA	59.831	20	CCTGCCCGAATTTTAAGACA	60.067	20	202	958	1159	GGTTATGTGCAGGCCATTTT	59.829	20	TGCCCGAATTTTAAGACAGG	60.067	20	275	883	1157
c10340_g1_i3	1	p1	(T)13	13	246	258	CACAACACTACTTCCCTTGCC	59.648	21	ACTCGATTACCAAACGACCG	59.993	20	210	210	419	CACAACACTACTTCCCTTGCC	59.648	21	CCTTTCTTTGATGAGCTCCG	59.948	20	240	210	449	CACAACACTACTTCCCTTGCC	59.648	21	GCCTCATGAGTTGAAGGGAG	59.803	20	163	210	372
c17255_g1_i1	1	p2	(TC)9	18	61	78	CACACAAAGTAAACAAGCCTCAA	59.362	23	TTAGACCCCGACGAAAAATG	59.931	20	268	31	298	CACACAAAGTAAACAAGCCTCAA	59.362	23	TCTTAGACCCCGACGAAAAA	59.679	20	270	31	300	CACACAAAGTAAACAAGCCTCA	58.016	22	TTAGACCCCGACGAAAAATG	59.931	20	268	31	298
c19283_g1_i2	1	p3	(CTC)7	21	226	246	CACACCACCTCTTCCTCCTC	59.682	20	GGGTGAAAAGGGTCTTCCTC	59.912	20	121	155	275	CACACCACCTCTTCCTCCTC	59.682	20	GTAAGCAGACCGTGCAAACA	59.911	20	191	155	345	CACACCACCTCTTCCTCCTC	59.682	20	TAAGCAGACCGTGCAAACAC	59.911	20	190	155	344
c11244_g2_i2	1	p2	(TC)6	12	647	658	CACACGATACCGTATGCACC	59.871	20	CGGTCACCCATCAACTTCTT	59.966	20	237	454	690	CACACGATACCGTATGCACC	59.871	20	CCCCCTTCCTTTTGCTCTAC	60.068	20	269	454	722	CACACGATACCGTATGCACC	59.871	20	ACCCCCTTCCTTTTGCTCTA	60.068	20	270	454	723
c1614_g1_i1	1	p2	(TA)6	12	57	68	CACAGTTGGTCCTATAAGCTACC	57.062	23	GCCTGCAATAAGAACGAGGA	60.352	20	245	19	263	CACAGTTGGTCCTATAAGCTACC	57.062	23	TCGTGGAAGTCTTCTTTGCC	60.375	20	262	19	280	CACAGTTGGTCCTATAAGCTACC	57.062	23	TTTTCAGTCTCCGTGTGCAA	60.427	20	124	19	142
c19098_g1_i1	1	p2	(TA)6	12	34	45	CACATTTTGTTTATGTTGACATGC	59.342	24	CTGCCGGATGTTTGTCTTTT	60.11	20	177	7	183	CACATTTTGTTTATGTTGACATGC	59.342	24	CATGGTGTCTTTGAAGCGAA	59.84	20	258	7	264	CACATTTTGTTTATGTTGACATGC	59.342	24	AGCTGGGATCAACGTGAAGT	59.727	20	223	7	229
c39593_g1_i1	1	p3	(CGG)5	15	488	502	CACCAACCTAGCTCCTCTGC	60.012	20	GGGTTAGTGCTTGTGGTGGT	59.891	20	279	410	688	CACCAACCTAGCTCCTCTGC	60.012	20	GTGGTTTTAGTGGTGGTGGG	60.126	20	264	410	673	CACCAACCTAGCTCCTCTGC	60.012	20	GGTGGTTTTAGTGGTGGTGG	60.126	20	265	410	674
c19314_g1_i1	2	p1	(T)10	10	1285	1294	CACCAATGGAAGAGCCAGTT	60.111	20	CAATCTTCACTGCCCCAAAG	60.626	20	267	1069	1335	GAAGAGCCAGTTCGCTTGAC	60.142	20	CAATCTTCACTGCCCCAAAG	60.626	20	259	1077	1335	TTGACACGTGGAAGGTTGAG	59.72	20	CAATCTTCACTGCCCCAAAG	60.626	20	244	1092	1335
c28751_g1_i1	1	p2	(TA)6	12	104	115	CACCATTTGATGGTAATATATGGG	59.276	24	ACACAAGCCAATCGGATAGC	60.103	20	164	29	192	TGACATTTTTATGACACCATTTGA	59.275	24	ACACAAGCCAATCGGATAGC	60.103	20	178	15	192	ACACCATTTGATGGTAATATATGGG	59.991	25	ACACAAGCCAATCGGATAGC	60.103	20	165	28	192
c6684_g1_i1	1	p3	(GAA)7	21	197	217	CACCGCCTGCCTTTTTATTA	60.089	20	CATCTCGCTGTCGTTCAAAA	59.988	20	264	2	265	GGATGGGGTGAAGATGAAGA	59.862	20	CATCTCGCTGTCGTTCAAAA	59.988	20	164	102	265	GAGGATGGGGTGAAGATGAA	59.862	20	CATCTCGCTGTCGTTCAAAA	59.988	20	166	100	265
c2011_g1_i1	1	p2	(TC)9	18	293	310	CACCTCTAAGAAAGTCGCCG	60.008	20	TTGGTACTTTGCCATCGACA	60.111	20	104	245	348	CACCTCTAAGAAAGTCGCCG	60.008	20	CGCTCTTCTTCTTGTCGAGG	60.269	20	132	245	376	CACCTCTAAGAAAGTCGCCG	60.008	20	TGGTACTTTGCCATCGACAG	59.716	20	103	245	347
c4103_g1_i1	1	p2	(GA)6	12	841	852	CACCTGAATTGGTGTTGTGC	60.008	20	CTTTCATGGTTGACCACTCTG	58.201	21	225	672	896	GGAAAACATGGTTTGCGACT	59.978	20	CTTTCATGGTTGACCACTCTG	58.201	21	259	638	896	CACCTGAATTGGTGTTGTGC	60.008	20	CTTTCATGGTTGACCACTCTGT	59.112	22	225	672	896
c24788_g1_i1	1	p1	(T)10	10	3312	3321	CACCTGCTCCACCTAAGAGC	60.012	20	AGGAAAAGAGCAGGGAGGAA	60.319	20	250	3098	3347	GGCTATTGCCTTCAAAGCTG	59.982	20	AGGAAAAGAGCAGGGAGGAA	60.319	20	275	3073	3347	CACCTGCTCCACCTAAGAGC	60.012	20	GGAAAAGAGCAGGGAGGAAT	59.651	20	249	3098	3346
c14985_g1_i1	1	p3	(GCG)5	15	1360	1374	CACGTTCTTGTCGTCTCCAA	59.873	20	CCGACTCCTAACTCAGAGCG	60.149	20	247	1151	1397	ATCTGCAAGCGGGTGATAAG	60.235	20	CTCCGAAGACCTCCTCCTCT	59.945	20	264	1224	1487	ATCTGCAAGCGGGTGATAAG	60.235	20	CTCTCCGAAGACCTCCTCCT	59.945	20	266	1224	1489
c17775_g2_i1	1	p3	(GGC)5	15	1074	1088	CACTCAACTTCTTGGCGTGA	60.025	20	GCTGCCTGAAGAGAGATGCT	59.857	20	244	947	1190	CACTCAACTTCTTGGCGTGA	60.025	20	GGCGTTCCCTGAAGTAACTG	59.734	20	206	947	1152	AGCACTCAACTTCTTGGCGT	60.058	20	GGCGTTCCCTGAAGTAACTG	59.734	20	208	945	1152
c19281_g1_i1	1	p1	(T)13	13	193	205	CACTCCCCCAATCTTTCTCA	60.042	20	GCAAGAGCTGGGTTGTCTTC	59.997	20	274	54	327	TTGTTTCTTTTCGCAATCCC	60.053	20	GCAAGAGCTGGGTTGTCTTC	59.997	20	202	126	327	AGCACTCCCCCAATCTTTCT	60.074	20	GCAAGAGCTGGGTTGTCTTC	59.997	20	276	52	327
c14717_g1_i1	1	p1	(T)10	10	405	414	CACTCGAATCATTCATCCCC	60.281	20	AGAAGCAAAATAGCTGGCGA	60.117	20	180	271	450	CCACTCGAATCATTCATCCC	60.281	20	AGAAGCAAAATAGCTGGCGA	60.117	20	181	270	450	CCCCACTCGAATCATTCATC	60.281	20	AGAAGCAAAATAGCTGGCGA	60.117	20	183	268	450
c14991_g1_i1	2	p3	(GCC)5	15	157	171	CACTCGACCTCACTCCCTTC	59.835	20	CGTCTCCGTTCTCCATCATC	60.622	20	126	76	201	CTTCCACTCGACCTCACTCC	59.835	20	CGTCTCCGTTCTCCATCATC	60.622	20	130	72	201	CCTTCCACTCGACCTCACTC	59.835	20	CGTCTCCGTTCTCCATCATC	60.622	20	131	71	201
c11244_g1_i1	1	p1	(A)10	10	328	337	CACTCTTCCAGCCCCAGTAA	60.246	20	TGTGCCACCCATATTTAGCA	59.953	20	266	233	498	CACTCTTCCAGCCCCAGTAA	60.246	20	TTTAATCCCGACCTAATGCG	59.922	20	129	233	361	CACTCTTCCAGCCCCAGTAA	60.246	20	TCGATTTTGAACACCCATCA	59.9	20	197	233	429
c23133_g1_i1	1	p1	(A)10	10	206	215	CACTGCGTAGGCTGGTGTTA	59.928	20	TTCAAGGGCAAAAACGTACC	59.975	20	220	103	322	CATTTCTGTTCTGGGGTTGC	60.495	20	TTCAAGGGCAAAAACGTACC	59.975	20	194	129	322	CACTGCGTAGGCTGGTGTTA	59.928	20	AAAACGTACCGCCCATTTTA	59.363	20	210	103	312
c17368_g1_i1	1	p1	(A)10	10	529	538	CACTTCTTCCCCTGCATAGC	59.836	20	CGTTCAAACGTTGGACTCCT	60.149	20	235	327	561	TCACCTCTCACCTCTCGGTC	60.397	20	CGTTCAAACGTTGGACTCCT	60.149	20	196	366	561	TTACTAACTCGAGGGAGCCG	59.471	20	CGTTCAAACGTTGGACTCCT	60.149	20	277	285	561
c35517_g1_i1	1	p3	(CCT)5	15	386	400	CACTTTGGCATTGTTGGTTG	60.004	20	CGTCTCATCAAGGAGGGAAA	60.187	20	181	276	456	GATTGTGCCCATGGAGACTT	59.934	20	GAGGGAAATCATCTCCACCA	59.862	20	247	198	444	GATTGTGCCCATGGAGACTT	59.934	20	CGTCTCATCAAGGAGGGAAA	60.187	20	259	198	456
c16538_g2_i1	1	p1	(A)10	10	94	103	CACTTTTCAAGCAGGATATTAAATTG	59.532	26	TTACTTTTCCCGGCATGTTC	59.938	20	160	62	221	CACTTTTCAAGCAGGATATTAAATTG	59.532	26	ATCAAGCATAGACCGCGAAC	60.243	20	240	62	301	TCACTTTTCAAGCAGGATATTAAA	57.286	24	TTACTTTTCCCGGCATGTTC	59.938	20	161	61	221
c8528_g1_i1	1	p3	(CTT)5	15	187	201	CAGAAATGCCTCCCTCTCAG	59.943	20	CGACTTCTGGCGATCTTCTC	60.096	20	132	148	279	CCATGTAATGGGGAATGAGC	60.155	20	CGACTTCTGGCGATCTTCTC	60.096	20	277	3	279	TCATCAGAAATGCCTCCCTC	60.158	20	CGACTTCTGGCGATCTTCTC	60.096	20	136	144	279
c13399_g1_i1	1	p1	(T)10	10	739	748	CAGAAGCCGAGAAGGAAGAA	59.688	20	CACATCAAATGTCACCACCA	58.755	20	175	672	846	CAGAAGCCGAGAAGGAAGAA	59.688	20	CACATCAAATGTCACCACCAA	60.271	21	175	672	846	CAGAAGCCGAGAAGGAAGAA	59.688	20	ACACATCAAATGTCACCACCA	59.717	21	176	672	847
c19905_g1_i1	2	p3	(CGG)5	15	1081	1095	CAGAATGGACCGACTTCCTC	59.655	20	CGAGTATCAGCTGCTGTGGA	60.16	20	237	905	1141	CATTTTTGGCTGTGCTGAAC	59.322	20	CGAGTATCAGCTGCTGTGGA	60.16	20	108	1034	1141	CATTTTTGGCTGTGCTGAAC	59.322	20	TCTCTGCGGTAACATCACCA	60.263	20	206	1034	1239
c13588_g1_i1	2	p3	(TCA)5	15	3368	3382	CAGACATCACAACCCTGTGG	59.997	20	TGCAGAATGGCGTTCTAGTG	60.011	20	237	3214	3450	CAGACATCACAACCCTGTGG	59.997	20	ACTCTCTTGCAGAATGGCGT	60.02	20	244	3214	3457	CAGACATCACAACCCTGTGG	59.997	20	AGTGAGCAGGTGGAAAATGG	60.111	20	221	3214	3434
c3470_g1_i1	1	p1	(A)10	10	62	71	CAGACCACTAGGAATATTTACAGCC	59.511	25	GGGAAATGAAGCAGTTGGAA	60.051	20	171	17	187	CAGACCACTAGGAATATTTACAGCC	59.511	25	GCTTTTGGCCATCAGAAGAA	60.331	20	256	17	272	CAGACCACTAGGAATATTTACAGCC	59.511	25	GGTATCAGGTGGGGAAATGA	59.605	20	182	17	198
c14716_g1_i1	1	p3	(AGC)5	15	1604	1618	CAGACCCATCAAGTTCCACC	60.363	20	AGGGTTCCGCTGTATCCTTT	59.962	20	215	1542	1756	GACCCATCAAGTTCCACCTG	60.363	20	AGGGTTCCGCTGTATCCTTT	59.962	20	213	1544	1756	CAGACCCATCAAGTTCCACC	60.363	20	CCTTTATTGTTGGCAGGCAT	59.96	20	200	1542	1741
c21175_g1_i1	1	p3	(CGG)5	15	265	279	CAGACTCACCGAGGAGGAAG	59.978	20	TATAAAGCGCCACCAGTTCC	60.096	20	218	165	382	CAGACTCACCGAGGAGGAAG	59.978	20	GCCACCAGTTCCTGTAGCTC	59.874	20	210	165	374	GCCTCCATAGGTGGGACATA	59.773	20	CTGCTCGCTGTCCTCTCTCT	60.033	20	275	53	327
c14789_g1_i1	2	p1	(T)10	10	1618	1627	CAGAGACAAACGCCTTGTGA	60.025	20	AACTGACATGCCTGACCTCC	60.12	20	227	1450	1676	GCCTTGTGAAGAGGGATCTG	59.803	20	AACTGACATGCCTGACCTCC	60.12	20	216	1461	1676	TTCAGCTATTGATGCCCACA	60.22	20	AACTGACATGCCTGACCTCC	60.12	20	158	1519	1676
c1904_g1_i1	1	p1	(T)14	14	192	205	CAGAGAGAGGGAAGGCATTG	59.943	20	AAAGCTGGTATGTTGGGCAC	60	20	271	9	279	AAACCAGAGAGAGGGAAGGC	59.817	20	AAAGCTGGTATGTTGGGCAC	60	20	275	5	279	CAGAGAGAGGGAAGGCATTG	59.943	20	TGGTATGTTGGGCACTGCTA	60.134	20	266	9	274
c10477_g1_i1	1	p3	(CCA)5	15	2370	2384	CAGAGATTGAGAAGAGGCCG	60.088	20	ATAACTCGACCAGCTCAGGC	59.459	20	267	2217	2483	CAGAGATTGAGAAGAGGCCG	60.088	20	CCCGGTGAACTTTATCACCA	60.745	20	246	2217	2462	AGAGTTCCTAGGCCACCTCC	59.699	20	ATAACTCGACCAGCTCAGGC	59.459	20	244	2240	2483
c36985_g1_i1	1	p2	(GA)7	14	180	193	CAGAGGCAGGATTTCTTTGC	59.955	20	GAGGTGATATTCACGGTGGC	60.348	20	166	77	242	TTGCCGTAAGTCCCCATAAG	59.953	20	GAGGTGATATTCACGGTGGC	60.348	20	237	6	242	CTTGCCGTAAGTCCCCATAA	59.953	20	GAGGTGATATTCACGGTGGC	60.348	20	238	5	242
c16742_g1_i3	1	p3	(CTG)5	15	1170	1184	CAGATGCTCGCAGAAGACAG	59.88	20	CCTTTACAGCAATTTTTGCCTT	59.68	22	195	1016	1210	CAGATGCTCGCAGAAGACAG	59.88	20	AACCTTTACAGCAATTTTTGCC	59.561	22	197	1016	1212	CGTCAAGAAAAAGAGCTGGC	60.132	20	AACCTTTACAGCAATTTTTGCC	59.561	22	237	976	1212
c29203_g1_i1	1	p3	(AAG)5	15	832	846	CAGCAGTATGGGGGCTAGAG	59.853	20	CATGCTGGAAGAAGGGTCAT	60.073	20	231	688	918	GGCTGTATTGTTGCTGACCA	59.722	20	CATGCTGGAAGAAGGGTCAT	60.073	20	182	737	918	CAGCAGTATGGGGGCTAGAG	59.853	20	AGTGCTGTGAGAGAGGCACA	59.764	20	249	688	936
c13090_g1_i1	1	p3	(CCG)5	15	135	149	CAGCCATAAAGCTCACATGC	59.449	20	CGATGGTACTGATGCGATTG	60.096	20	130	86	215	TGCAGCCATAAAGCTCACAT	59.449	20	CGATGGTACTGATGCGATTG	60.096	20	132	84	215	ATGCAGCCATAAAGCTCACA	59.449	20	CGATGGTACTGATGCGATTG	60.096	20	133	83	215
c13539_g1_i1	1	p3	(TGA)5	15	720	734	CAGCGAAATTAATGGGTGCT	60.096	20	CAGGGAACATTGTCAAACAGAA	60.008	22	113	671	783	TGATGCAGCGAAATTAATGG	59.662	20	CAGGGAACATTGTCAAACAGAA	60.008	22	118	666	783	TACTCCCCAACTGTTGCCAT	60.375	20	CAGGGAACATTGTCAAACAGAA	60.008	22	269	515	783
c18438_g1_i1	1	p2	(AT)7	14	2464	2477	CAGCTATGCTCAGGCCTCTC	60.263	20	CACACATTTTCACCTTCAGCA	59.749	21	126	2376	2501	AGCTATGCTCAGGCCTCTCA	60.263	20	CACACATTTTCACCTTCAGCA	59.749	21	125	2377	2501	ACCAGGTTCTGGAAAGCAAA	59.711	20	CACACATTTTCACCTTCAGCA	59.749	21	277	2225	2501
c21324_g1_i2	1	p1	(T)10	10	1067	1076	CAGCTGCCTCATCATTTTCA	59.948	20	CACGCCCTTTCAATGGTAAT	59.823	20	267	1010	1276	TCGGTTGTGATGAGGAATCA	60.048	20	AAGCTGGGTCAGAGATGGAA	59.803	20	204	992	1195	CAGCTGCCTCATCATTTTCA	59.948	20	AAGCTGGGTCAGAGATGGAA	59.803	20	186	1010	1195
c18867_g1_i1	2	p3	(GGA)5	15	385	399	CAGCTTTTACCCCGATTCAA	60.067	20	ACCACTCCCGCAAGTACATC	59.997	20	172	305	476	CTCAAGCGCTTTCAGCTTTT	59.904	20	ACCACTCCCGCAAGTACATC	59.997	20	184	293	476	CAGCTTTTACCCCGATTCAA	60.067	20	CTGCTTCTCCCCTTTCCTCT	59.95	20	120	305	424
c13368_g1_i2	1	p1	(A)10	10	1208	1217	CAGCTTTTCCAGCCTCTTTG	60.125	20	CACCGACCGGTTTCTTCTAA	60.103	20	279	1040	1318	TTTTCCAGCCTCTTTGATGG	60.184	20	CACCGACCGGTTTCTTCTAA	60.103	20	275	1044	1318	GGTTCGAATGACCTGGAATG	60.317	20	ATATGCCCTAGCCAATGCAC	59.951	20	273	1063	1335
c19120_g1_i1	1	p3	(GCG)5	15	1385	1399	CAGGAGGAGTAGGAGGAGGG	60.2	20	CCCTTGAATTGCTCAGCTTC	59.955	20	240	1352	1591	GGTTTGCGACAGGAGGAGTA	60.255	20	CCCTTGAATTGCTCAGCTTC	59.955	20	249	1343	1591	CAGGAGGAGTAGGAGGAGGG	60.2	20	TTTTCATCGGAATCTGCCTC	60.155	20	118	1352	1469
c18046_g1_i1	1	p3	(TCT)5	15	161	175	CAGGAGTTCGGTGTTCTGGT	60.151	20	CTTCCGCCTACGTCTACAGC	60.037	20	251	14	264	CAGGAGTTCGGTGTTCTGGT	60.151	20	TTCAACTTCCGCCTACGTCT	59.875	20	256	14	269	CAGGAGTTCGGTGTTCTGGT	60.151	20	CTTCAACTTCCGCCTACGTC	59.875	20	257	14	270
c18135_g1_i1	1	p2	(TA)8	16	2761	2776	CAGGCCATCTCCTCAGCTAC	59.973	20	CTACTTGTTCGGAGCCTTGC	60.015	20	213	2587	2799	TGCCAGGAATGGAGTTCTTC	60.195	20	CTACTTGTTCGGAGCCTTGC	60.015	20	156	2644	2799	GAAAGAGACATTCCAGGCCA	60.195	20	CTACTTGTTCGGAGCCTTGC	60.015	20	226	2574	2799
c21490_g1_i2	1	p3	(CGG)5	15	1582	1596	CAGGCCGTCTCTTCTTGAAC	59.989	20	TACTTGGCGAGGATTGAACC	60.074	20	209	1541	1749	CCGTCTCTTCTTGAACGGAG	59.982	20	TACTTGGCGAGGATTGAACC	60.074	20	205	1545	1749	GAACGGAGCTGGATGGAATA	60.036	20	TACTTGGCGAGGATTGAACC	60.074	20	193	1557	1749
c33188_g1_i1	1	p3	(CAT)6	18	28	45	CAGGGGCCAACATAGTTGTTA	59.869	21	AGAAATAGGCCAATATAAATAAACTCA	57.293	27	168	1	168	CAGGGGCCAACATAGTTGTTAC	60.642	22	AGAAATAGGCCAATATAAATAAACTCA	57.293	27	168	1	168	AGGGGCCAACATAGTTGTTA	57.096	20	AGAAATAGGCCAATATAAATAAACTCA	57.293	27	167	2	168
c6435_g1_i1	1	p3	(AAT)5	15	109	123	CAGGTATGAGGCCACAGGTT	59.989	20	CTCACTGAATGAAGCACCGA	59.984	20	234	63	296	CAGGTATGAGGCCACAGGTT	59.989	20	AATGAAGCACCGAACCAAAC	59.978	20	227	63	289	CAGGTATGAGGCCACAGGTT	59.989	20	TCACTGAATGAAGCACCGAA	60.39	20	233	63	295
c6435_g1_i1	2	p2	(AG)6	12	229	240	CAGGTATGAGGCCACAGGTT	59.989	20	CTCACTGAATGAAGCACCGA	59.984	20	234	63	296	CAGGTATGAGGCCACAGGTT	59.989	20	AATGAAGCACCGAACCAAAC	59.978	20	227	63	289	CAGGTATGAGGCCACAGGTT	59.989	20	TCACTGAATGAAGCACCGAA	60.39	20	233	63	295
c33649_g1_i1	2	p3	(CCG)6	18	265	282	CAGTAGCCGAGGAGTGGAAG	60.005	20	CTCCGGCTTTGTCCTTTTTA	59.334	20	112	194	305	GAAATGCAGTAGCCGAGGAG	59.978	20	CTCCGGCTTTGTCCTTTTTA	59.334	20	118	188	305	GTGTCTCCGGTCCAGTCTTC	59.688	20	CTCCGGCTTTGTCCTTTTTA	59.334	20	229	77	305
c28284_g1_i1	1	p1	(T)10	10	1385	1394	CAGTCCATACCTCGATCCGT	59.95	20	GGCTTTGGTATGGTGGTCAT	59.676	20	199	1243	1441	CTGATGCCTTGCAGTCCATA	59.823	20	GGCTTTGGTATGGTGGTCAT	59.676	20	210	1232	1441	CAGTCCATACCTCGATCCGT	59.95	20	CTTTCGGCTTTGGTATGGTG	60.493	20	204	1243	1446
c17809_g1_i2	1	p2	(CG)6	12	155	166	CAGTCGTCTCCTTCCTCCTG	59.978	20	CCTTTTTCATGATCCGGCTA	60.031	20	267	35	301	ATCCCAGTCGTCTCCTTCCT	60.073	20	CCTTTTTCATGATCCGGCTA	60.031	20	271	31	301	CTCCTGTCTTCTCCAGCGTC	60.135	20	CCTTTTTCATGATCCGGCTA	60.031	20	253	49	301
c17255_g1_i1	2	p3	(GAG)6	18	1251	1268	CAGTGGAGGTTGGAGGAGAG	59.828	20	TTTCCCTCAAAAATGTTCGC	60.053	20	155	1137	1291	TGTTTTGGGAGAAGGAGTCG	60.224	20	TTTCCCTCAAAAATGTTCGC	60.053	20	103	1189	1291	CAGTGGAGGTTGGAGGAGAG	59.828	20	CCAAAATCCCATCTTTCCCT	60.124	20	168	1137	1304
c21371_g1_i4	1	p1	(A)14	14	210	223	CAGTTCGCATCTTCCTCTCC	59.95	20	GGTGGCACCTAATGGAGAAA	59.933	20	270	15	284	GCAGTTCGCATCTTCCTCTC	60.104	20	GGTGGCACCTAATGGAGAAA	59.933	20	271	14	284	CTCTTTGCCACACACCAATG	60.152	20	GGTGGCACCTAATGGAGAAA	59.933	20	211	74	284
c25443_g1_i1	1	p3	(TCG)5	15	138	152	CATAGGCTTCCATCGTCGTT	60.096	20	CCTGCGACTTCGACTTCTTT	59.615	20	163	26	188	GTCGTCGAAGCCAGAGTAGC	60.164	20	CCTGCGACTTCGACTTCTTT	59.615	20	143	46	188	CATAGGCTTCCATCGTCGTT	60.096	20	CACCTGCGACTTCGACTTCT	60.589	20	165	26	190
c3189_g1_i1	1	p1	(A)10	10	121	130	CATATCCAACATTGCTGCCA	60.488	20	GTATCGGGAAGACCGTGAAA	59.933	20	266	63	328	CATATCCAACATTGCTGCCA	60.488	20	GAGTATCGGGAAGACCGTGA	60.073	20	268	63	330	CATATCCAACATTGCTGCCA	60.488	20	AAAGGAACCTGAAGGGGAAA	59.912	20	205	63	267
c12381_g1_i1	1	p1	(T)10	10	1023	1032	CATATGATGCGCTGCTGAGT	60.003	20	TTTGCTCGAAGTTGTGCATC	59.995	20	116	945	1060	GATGATGTTGCCGAGGAAGT	60.081	20	TTTGCTCGAAGTTGTGCATC	59.995	20	262	799	1060	ATGTTGCCGAGGAAGTTGAC	60.119	20	TTTGCTCGAAGTTGTGCATC	59.995	20	258	803	1060
c17756_g1_i1	1	p1	(T)10	10	3330	3339	CATATTTAATCGCGAGGGGA	59.886	20	AAACTCGCACAACCCCATAC	59.859	20	261	3221	3481	CATATTTAATCGCGAGGGGA	59.886	20	TAACCACAAAACAGCGCAAA	60.286	20	147	3221	3367	TATTCTGAGGATTCTGGCGG	60.17	20	TAACCACAAAACAGCGCAAA	60.286	20	280	3088	3367
c213_g1_i1	1	p3	(GAG)5	15	1086	1100	CATCAACGAGGAAGGTCCTG	60.646	20	ACCTCGCCCAGTTATCCTCT	60.096	20	165	995	1159	CATCAACGAGGAAGGTCCTG	60.646	20	GCTAGCGATCGAGAGCACTT	59.888	20	221	995	1215	CATCAACGAGGAAGGTCCTG	60.646	20	ATGAAAATCCAGACGACGCT	59.7	20	238	995	1232
c20548_g1_i1	1	p1	(A)10	10	95	104	CATCACAGTCATCATCCCTGA	59.489	21	TGAGAGGTTTGAGATTGGGG	60.042	20	210	69	278	CATCACAGTCATCATCCCTGA	59.489	21	ATGGACTGTCATTGGCATCA	59.925	20	170	69	238	CATCACAGTCATCATCCCTGA	59.489	21	TGCAGCTGATGAGAGGTTTG	60.136	20	219	69	287
c17434_g1_i1	2	p3	(CCG)5	15	340	354	CATCACCATTCTGACCTCCC	60.326	20	CGATCGTCCATGCTATACCC	60.318	20	277	274	550	CATCACCATTCTGACCTCCC	60.326	20	CCCGATCGTCCATGCTATAC	60.318	20	279	274	552	CCATCACCATTCTGACCTCC	60.326	20	CGATCGTCCATGCTATACCC	60.318	20	278	273	550
c35088_g1_i1	1	p3	(CTT)7	21	66	86	CATCACTCTCCTCCCCACAT	59.92	20	CGATTGACTTCCACAGCAGA	59.984	20	181	22	202	CATCACTCTCCTCCCCACAT	59.92	20	TGAGTTTATTCATGGCTGCG	59.833	20	199	22	220	CATCACTCTCCTCCCCACAT	59.92	20	TTTATTCATGGCTGCGATTG	59.662	20	195	22	216
c15184_g1_i1	1	p3	(TCT)6	18	495	512	CATCAGCCTTATCGCCTAGC	59.967	20	TGAATTTGGCATCAGGTCAG	59.648	20	276	309	584	GCAAAGGCAGAGATGGAAAG	59.955	20	TGAATTTGGCATCAGGTCAG	59.648	20	202	383	584	AGCAAAGGCAGAGATGGAAA	59.955	20	TGAATTTGGCATCAGGTCAG	59.648	20	203	382	584
c21300_g2_i1	1	p3	(TCT)5	15	88	102	CATCCAAGCACCTCCATACA	59.522	20	CGATGCCTAGTTGGAGAAGG	59.83	20	237	27	263	GCATCCAAGCACCTCCATAC	60.492	20	CGATGCCTAGTTGGAGAAGG	59.83	20	238	26	263	CATCCAAGCACCTCCATACA	59.522	20	ATTGATGAGGAAGTGAGCCG	60.218	20	180	27	206
c18817_g1_i1	1	p3	(CAT)5	15	71	85	CATCCATAGATTAGTTTACACCATTGA	59.624	27	CGACAGAGAAGAATCCTCCG	59.943	20	136	27	162	TCATCCATAGATTAGTTTACACCATTG	59.624	27	CGACAGAGAAGAATCCTCCG	59.943	20	137	26	162	CATCCATAGATTAGTTTACACCATTGA	59.624	27	CCTAATGAAGCTGCCAGAGC	60.118	20	260	27	286
c21018_g1_i1	1	p2	(CT)6	12	75	86	CATCCATCTAACCGCCTCTC	59.653	20	CGAGTTTCAGCGAGGTAAGG	60.008	20	226	7	232	TTCCCACCATCCATCTAACC	59.605	20	CGAGTTTCAGCGAGGTAAGG	60.008	20	233	0	232	ATCCATCTAACCGCCTCTCC	60.431	20	CGAGTTTCAGCGAGGTAAGG	60.008	20	225	8	232
c18666_g1_i1	2	p3	(CCA)5	15	1317	1331	CATCCATCTCCAGCACCTCT	60.223	20	CATCCATTTGAAGTTGGGCT	59.933	20	242	1272	1513	GTACACAAACTGCCTTGCCA	59.764	20	CATCCATTTGAAGTTGGGCT	59.933	20	260	1254	1513	CATCCATCTCCAGCACCTCT	60.223	20	CTGGATCTGGTTCGACTGGT	60.112	20	179	1272	1450
c18130_g1_i1	1	p2	(TC)6	12	1275	1286	CATCCGAGACCATCGTTTTT	59.933	20	TCTGAGGAAGACTCAGACGGA	60.12	21	275	1043	1317	CATCCGAGACCATCGTTTTT	59.933	20	TGAGGAAGACTCAGACGGAAG	59.583	21	273	1043	1315	CATCCGAGACCATCGTTTTT	59.933	20	CTGAGGAAGACTCAGACGGAA	59.583	21	274	1043	1316
c13035_g1_i1	1	p3	(TCC)5	15	71	85	CATCCTCCTCCCTCTCCTCT	59.76	20	GCTCGCCTTTGAGATTATGC	59.951	20	143	47	189	CTCTCCATCCTCCTCCCTCT	59.76	20	GCTCGCCTTTGAGATTATGC	59.951	20	148	42	189	CTCTCCATCCTCCTCCCTCT	59.76	20	GGAAGATTGGGCCGTAGATT	60.286	20	199	42	240
c20386_g1_i1	1	p3	(GAA)6	18	189	206	CATCCTCTCCTCTTCTTGCG	60.088	20	AGAAGAAGACTCGCCACCAA	59.989	20	179	69	247	CCTCTCCTCTTCTTGCGTTG	60.126	20	AGAAGAAGACTCGCCACCAA	59.989	20	176	72	247	GAAGCGGGACTAGTGGAGTG	59.867	20	CCCAATTACCTCCCATTCCT	60.011	20	246	149	394
c10542_g1_i1	1	p1	(A)11	11	61	71	CATCCTGAACAAAGGGAACAA	59.956	21	TAATGCTGGGATCAAGGAGG	60.029	20	177	18	194	CATCCTGAACAAAGGGAACAA	59.956	21	CCTAATGCTGGGATCAAGGA	60.029	20	179	18	196	CATCCTGAACAAAGGGAACAA	59.956	21	AAGACAATTTTGGTGTCGGG	59.83	20	155	18	172
c11866_g1_i1	1	p2	(AG)8	16	977	992	CATCGATCAACCCCTCTGAT	59.886	20	GAGGCGAGAGTAATTGCTGG	59.978	20	218	817	1034	CATCGATCAACCCCTCTGAT	59.886	20	CCGAGAGGCGAGAGTAATTG	59.971	20	222	817	1038	CGCAAACACCATAGACATCG	60.134	20	GAGGCGAGAGTAATTGCTGG	59.978	20	233	802	1034
c13270_g1_i1	1	p2	(CT)7	14	1028	1041	CATCGGCTAGGCAAGATTTC	59.807	20	GAGCGCCAAAAGGAAGAGAT	60.846	20	181	908	1088	GGCTAGGCAAGATTTCCACA	60.214	20	GAGCGCCAAAAGGAAGAGAT	60.846	20	177	912	1088	ATCGAACCAAGGGAAATCCT	59.766	20	GAGCGCCAAAAGGAAGAGAT	60.846	20	113	976	1088
c17419_g2_i1	1	p2	(AG)8	16	323	338	CATCTCCAACCCAAGCTCAT	60.073	20	CTCAGCAAAAGGATAACGCC	59.845	20	172	228	399	TCTCCAACCCAAGCTCATTC	60.195	20	CTCAGCAAAAGGATAACGCC	59.845	20	170	230	399	ACTCTAAAGATCCGCGACGA	59.978	20	CGAAATCGTGGACATTCTGA	59.648	20	252	118	369
c17284_g2_i3	2	p3	(GAT)5	15	1179	1193	CATCTTGGGGCAGTTCAAAT	59.933	20	TTCTTGGTTGATTGCTGCTG	59.988	20	156	1082	1237	CATCTTGGGGCAGTTCAAAT	59.933	20	TTGATTGCTGCTGATCTTGC	60.104	20	149	1082	1230	AGCAGTCCCTAATTGGCTGA	59.836	20	TTCTTGGTTGATTGCTGCTG	59.988	20	226	1012	1237
c32446_g1_i1	1	p1	(A)10	10	373	382	CATGAGGAGGTGTCATGTGG	59.954	20	GGCTAATCACCCTCCTTTCC	59.903	20	168	282	449	CCATGAGGAGGTGTCATGTG	59.954	20	GGCTAATCACCCTCCTTTCC	59.903	20	169	281	449	CATGAGGAGGTGTCATGTGG	59.954	20	ATCAGGACGGATTGGTTTTG	59.79	20	129	282	410
c27629_g1_i1	1	p2	(TA)6	12	154	165	CATGCTCATGAATGCAGTAAA	57.397	21	AACCATATGGCAGGTTGACG	60.776	20	208	41	248	ACATGCTCATGAATGCAGTAAA	58.32	22	AACCATATGGCAGGTTGACG	60.776	20	209	40	248	TTTGCATCTTTTCATATGCATTC	59.126	23	AACCATATGGCAGGTTGACG	60.776	20	121	128	248
c20176_g1_i2	1	p3	(ACA)5	15	223	237	CATGGCCTGAAAGCATGTTA	59.688	20	TCAGCATGTCGACCACTAGC	60.016	20	226	184	409	CATGGCCTGAAAGCATGTTA	59.688	20	ATCCAAAGCCATTAGCAACG	60.096	20	279	184	462	CATGGCCTGAAAGCATGTTA	59.688	20	TTTCTCAGCATGTCGACCAC	59.837	20	230	184	413
c17256_g1_i1	1	p1	(T)11	11	2033	2043	CATGGCGATAGGTGTTGATG	59.948	20	CAAGTGGGCTTTTTGGAGAC	59.711	20	248	1888	2135	GCCTGCAGTTCTTTGAGGAG	60.134	20	CAAGTGGGCTTTTTGGAGAC	59.711	20	131	2005	2135	CCTGCAGTTCTTTGAGGAGC	60.134	20	CAAGTGGGCTTTTTGGAGAC	59.711	20	130	2006	2135
c20813_g1_i1	1	p3	(CTC)5	15	232	246	CATGGTCTCACATCACCTGC	60.121	20	GAAGGAGTTGGAGGAGAGGG	60.186	20	146	164	309	TGGTCTCACATCACCTGCTC	59.827	20	GAAGGAGTTGGAGGAGAGGG	60.186	20	144	166	309	TGGTCTCACATCACCTGCTC	59.827	20	AGGAGTTGGAGGAGAGGGAG	59.801	20	142	166	307
c4463_g1_i1	1	p1	(A)10	10	1057	1066	CATGGTTTCCTTCCCTTGAA	59.903	20	TGCGTATGCGCTACAAATAAA	59.411	21	110	1028	1137	CATGGTTTCCTTCCCTTGAA	59.903	20	TGCGTATGCGCTACAAATAA	58.069	20	110	1028	1137	CATGGTTTCCTTCCCTTGAA	59.903	20	TAAATGCGTATGCGCTACAA	58.069	20	114	1028	1141
c18623_g2_i1	1	p2	(GA)9	18	374	391	CATGTAAGAATGGAGGGCGT	59.955	20	GTTCCTGCACCAGCTTTTTC	59.859	20	221	285	505	AAATGTTCTGTTCGTTCGCC	60.118	20	GTTCCTGCACCAGCTTTTTC	59.859	20	255	251	505	GTTCTGTTCGTTCGCCAAAT	60.118	20	GTTCCTGCACCAGCTTTTTC	59.859	20	251	255	505
c22082_g1_i1	1	p1	(A)10	10	103	112	CATGTCGCACCACTGAAATC	60.12	20	CAAGGAGATCAAGAGCCCTG	59.943	20	209	74	282	CGCACCACTGAAATCTGAAA	59.84	20	CAAGGAGATCAAGAGCCCTG	59.943	20	204	79	282	GTCGCACCACTGAAATCTGA	59.837	20	CAAGGAGATCAAGAGCCCTG	59.943	20	206	77	282
c4095_g1_i1	1	p1	(A)10	10	110	119	CATGTGACCAGTTGGAGTGG	59.997	20	CTGCGAGCAGCAACTCAGTA	60.494	20	101	87	187	GAAAGCACTATCCCCTGCAC	59.7	20	TCAGAGATGGGTCTGCTTCC	60.349	20	100	43	142	GAAAGCACTATCCCCTGCAC	59.7	20	CTGCGAGCAGCAACTCAGTA	60.494	20	145	43	187
c22056_g1_i1	1	p3	(CCG)5	15	161	175	CATGTTCAACGACCACCAAG	60.001	20	TTAAAGAAAAGCTCGTCGGC	59.609	20	195	66	260	ACATGTTCAACGACCACCAA	59.855	20	TTAAAGAAAAGCTCGTCGGC	59.609	20	196	65	260	AACATGTTCAACGACCACCA	59.855	20	TTAAAGAAAAGCTCGTCGGC	59.609	20	197	64	260
c7790_g1_i1	1	p1	(T)11	11	1182	1192	CATTAGTTGGGGATCCATGC	60.155	20	TCAAACTGGTATGAGATTGAGCA	59.761	23	129	1112	1240	GGTGCAATTCAGAGCTTGGT	60.263	20	TCAAACTGGTATGAGATTGAGCA	59.761	23	203	1038	1240	GGATCCATGCACATGAACAA	60.339	20	TCAAACTGGTATGAGATTGAGCA	59.761	23	119	1122	1240
c21850_g1_i1	1	p1	(T)11	11	48	58	CATTCACATCAATGCCTTCG	60.073	20	GCCCAGCAAGTTCTGCTTAC	60.022	20	202	14	215	CATTCACATCAATGCCTTCG	60.073	20	CCCAGTTTCAGTTTCAGGGA	60.081	20	250	14	263	CATTCACATCAATGCCTTCG	60.073	20	TCCCAGTTTCAGTTTCAGGG	60.081	20	251	14	264
c33646_g1_i1	1	p1	(T)10	10	182	191	CATTCATAGCTGAGTGTGGCA	59.879	21	TGTAACGCCTTCACCTCCTT	59.734	20	100	139	238	CCATTCATAGCTGAGTGTGGC	60.672	21	TGTAACGCCTTCACCTCCTT	59.734	20	101	138	238	CATTCATAGCTGAGTGTGGCA	59.879	21	AATGTAACGCCTTCACCTCC	59.056	20	102	139	240
c39667_g1_i1	1	p1	(C)10	10	126	135	CATTCATGCTTGAGCTTCCA	59.948	20	GATTTCGATGAGTTGGGGAA	59.871	20	197	12	208	CATTCATGCTTGAGCTTCCA	59.948	20	AGATTTCGATGAGTTGGGGA	59.483	20	198	12	209	CATTCATGCTTGAGCTTCCA	59.948	20	AAGATTTCGATGAGTTGGGG	58.981	20	199	12	210
c17434_g1_i1	3	p3	(GCT)5	15	488	502	CATTCCCTGCTTCAAAGCTC	59.955	20	CCCACAGTCTCTCTTAGCCG	60.005	20	253	320	572	CATTCCCTGCTTCAAAGCTC	59.955	20	CACAGTCTCTCTTAGCCGCC	60.156	20	251	320	570	CATTCCCTGCTTCAAAGCTC	59.955	20	CCACAGTCTCTCTTAGCCGC	60.156	20	252	320	571
c38647_g1_i1	1	p1	(T)10	10	513	522	CATTCCGAGGTCCGTTTTTA	59.931	20	ATTTCCACAGCGACATACCC	59.82	20	159	413	571	CTTTTTACGGGGCTCTGATG	59.702	20	ATTTCCACAGCGACATACCC	59.82	20	271	301	571	GGTTATCCTTTTTACGGGGC	59.68	20	ATTTCCACAGCGACATACCC	59.82	20	278	294	571
c801_g1_i1	1	p3	(CTT)6	18	271	288	CATTCTCCTCTGCTTCTGCC	60.096	20	CAGTCCGAACTGTGAGAGCA	60.178	20	216	143	358	CTGCTTCTGCCCTGACTTCT	59.745	20	CAGTCCGAACTGTGAGAGCA	60.178	20	207	152	358	CTCTGCTTCTGCCCTGACTT	59.745	20	CAGTCCGAACTGTGAGAGCA	60.178	20	209	150	358
c2665_g1_i1	1	p1	(G)10	10	259	268	CATTGAAGGTGGGAAGAAGC	59.67	20	TCCACATAGCTACAAAAGAAGCA	59.088	23	130	169	298	CCATTGAAGGTGGGAAGAAG	59.521	20	TCCACATAGCTACAAAAGAAGCA	59.088	23	131	168	298	AGGAGTGGTTGATTTCGTGC	60.119	20	TCCACATAGCTACAAAAGAAGCAA	60.301	24	153	146	298
c38784_g1_i1	1	p2	(GA)6	12	32	43	CATTGAGAGAGGATTGAGAGAGAG	58.761	24	GGTACCTCACTGTCGGCATC	60.542	20	180	4	183	CATTGAGAGAGGATTGAGAGAGA	57.747	23	GGTACCTCACTGTCGGCATC	60.542	20	180	4	183	CATTGAGAGAGGATTGAGAGAGAG	58.761	24	CTTCCGGGTCATCCTTATCC	60.652	20	249	4	252
c9719_g1_i1	1	p3	(CCT)6	18	129	146	CATTTCCAATCCATTCCACC	59.991	20	TGGCAACTTTTGTGAAGCAC	59.888	20	256	49	304	CACCATTTCCAATCCATTCC	59.991	20	TGGCAACTTTTGTGAAGCAC	59.888	20	259	46	304	CCATTTCCAATCCATTCCAC	59.991	20	TGGCAACTTTTGTGAAGCAC	59.888	20	257	48	304
c13578_g1_i1	1	p1	(T)11	11	389	399	CATTTGACGGCATTGATGAG	60.073	20	GAAAAACCGAGCCAAACTGA	60.227	20	258	171	428	CATTTGACGGCATTGATGAG	60.073	20	AAAAACCGAGCCAAACTGAA	59.724	20	257	171	427	TTTGCAGCAGATGGATTTTG	59.809	20	GAAAAACCGAGCCAAACTGA	60.227	20	206	223	428
c21343_g2_i1	1	c	(AT)6agagagagaaagaaagagat(AG)6	44	91	134	CCAAACAAATTTGCAAAACTAGC	60.051	23	ATCCCAATTTATCCCCGAAG	59.978	20	273	56	328	TTTGCAAAACTAGCACAAACAA	58.591	22	ATCCCAATTTATCCCCGAAG	59.978	20	264	65	328	CAAATTTGCAAAACTAGCACAAA	59.37	23	ATCCCAATTTATCCCCGAAG	59.978	20	268	61	328
c17019_g1_i3	2	c	(CCT)6catctc(CCT)5	39	183	221	CCAAAGACAGCAACAGCAAA	60.027	20	GGGAAGAGGGAAGGTGTGAT	60.314	20	201	68	268	CCAAAGACAGCAACAGCAAA	60.027	20	AGGGTGTAGTCTCGCCAGTG	60.321	20	240	68	307	TCCACCAAAGACAGCAACAG	59.873	20	GGGAAGAGGGAAGGTGTGAT	60.314	20	205	64	268
c31425_g1_i1	1	p1	(T)11	11	46	56	CCAACCAAATAAACTCCGTTC	58.479	21	CGCACACAAGATTCACTTGG	60.301	20	119	22	140	ACCAACCAAATAAACTCCGTTC	59.286	22	CGCACACAAGATTCACTTGG	60.301	20	120	21	140	AAACCAACCAAATAAACTCCG	58.039	21	CGCACACAAGATTCACTTGG	60.301	20	122	19	140
c19620_g1_i1	1	p2	(GA)6	12	1041	1052	CCAACCGGTAGTTAAGGGGT	60.102	20	CAAACCTTCGTTTTCTTCGC	59.861	20	147	950	1096	TCCTATCCTTCCTCGTGTCG	60.21	20	CAAACCTTCGTTTTCTTCGC	59.861	20	258	839	1096	TCGTCCTATCCTTCCTCGTG	60.21	20	CAAACCTTCGTTTTCTTCGC	59.861	20	261	836	1096
c7180_g1_i1	1	p3	(AAG)5	15	1291	1305	CCAACTCCTCAAAGCAATCC	59.67	20	TGCTTCGCTCCTAACCAAGT	60.015	20	128	1221	1348	CCAACTCCTCAAAGCAATCC	59.67	20	CTTCGCTCCTAACCAAGTGC	60.015	20	126	1221	1346	CCAACTCCTCAAAGCAATCC	59.67	20	GCTTCGCTCCTAACCAAGTG	60.015	20	127	1221	1347
c8053_g1_i1	1	p2	(AT)6	12	131	142	CCAACTCCTCATCTAGCAAAAA	58.515	22	ACTACGGTCACCTCGACAGG	60.174	20	248	74	321	CCAACTCCTCATCTAGCAAAAA	58.515	22	CAACTACGGTCACCTCGACA	59.745	20	250	74	323	CCAACTCCTCATCTAGCAAAAA	58.515	22	AGGGACTGCGACAATGACTT	59.727	20	124	74	197
c15028_g1_i1	2	p3	(GCG)6	18	413	430	CCAACTCGACGCTCTCTACC	60.012	20	CGCCCAAGAAATTGTTCTGT	60.11	20	200	368	567	CGCTGTAAGGAGAAATGGGA	60.206	20	GAGCTCAATCGATCCTCTGC	60.065	20	197	267	463	CCAACTCGACGCTCTCTACC	60.012	20	CGTCTTCCACAATAGCCTCC	59.694	20	157	368	524
c17391_g1_i1	1	p1	(A)10	10	163	172	CCAAGAACACTACCCCCAGA	59.959	20	CAACAGCGAGAACACCAAGA	60.025	20	190	75	264	CCAAGAACACTACCCCCAGA	59.959	20	TCAACAGCGAGAACACCAAG	60.025	20	191	75	265	CCAAGAACACTACCCCCAGA	59.959	20	GTCAAGCATCAACAGCGAGA	60.144	20	199	75	273
c21727_g1_i1	1	p3	(ATT)6	18	64	81	CCAAGAATCATCAAGGGGTT	58.836	20	AAGCTTGGAATTGGATGTGG	59.933	20	266	5	270	CCAAGAATCATCAAGGGGTTT	60.173	21	AAGCTTGGAATTGGATGTGG	59.933	20	266	5	270	GCCAAGAATCATCAAGGGGT	61.223	20	AAGCTTGGAATTGGATGTGG	59.933	20	267	4	270
c25192_g1_i1	1	p4	(AAAT)5	20	410	429	CCAAGAGAGCCTGGTGAAAG	59.982	20	GAGCCTTTTTAATTTGGGGC	59.915	20	279	322	600	CCAAGAGAGCCTGGTGAAAG	59.982	20	TGTTTAGGCTTTTCGGTTGG	60.103	20	221	322	542	CCAAGAGAGCCTGGTGAAAG	59.982	20	GCTTTTCGGTTGGCTCATAA	60.209	20	214	322	535
c15227_g1_i1	1	p3	(GAG)5	15	891	905	CCAATAGAGGCTGCATGGTT	60.096	20	GAGAGATGCCGATCCCAATA	59.998	20	268	790	1057	GTGGAAGTTCCTGTGGCAAT	59.973	20	TCCATCCAATGGCTCTTCTC	60.158	20	247	687	933	ATGAACTCTCCACACCCGTC	59.969	20	TCCATCCAATGGCTCTTCTC	60.158	20	177	757	933
c2386_g1_i1	1	p3	(CAT)5	15	195	209	CCAATCATTCTCCTAGCCCA	60.029	20	GGTGAACGAGAGGCTCGTAG	60.012	20	252	73	324	CACCTTCACCACCAATACCC	60.088	20	GGTGAACGAGAGGCTCGTAG	60.012	20	212	113	324	TCTCCATCACACCTTCACCA	60.088	20	CGAGAGGCTCGTAGAATTGG	59.971	20	215	104	318
c17138_g2_i1	1	p1	(T)11	11	71	81	CCACAAAGGGTACTTTTCAGC	58.754	21	TGCCCCACAATATGGCTAGT	60.352	20	223	7	229	CCACAAAGGGTACTTTTCAGC	58.754	21	CTCCTTTCATCTTGATGCCC	59.629	20	238	7	244	CCACAAAGGGTACTTTTCAGC	58.754	21	CTTTCATCTTGATGCCCCAC	60.461	20	235	7	241
c19320_g1_i2	1	p3	(AAT)5	15	176	190	CCACAACCAATTCAGTCAACA	59.45	21	GGGGCTCCAACTTCTCCTAC	60.074	20	211	144	354	CATCCACAACCAATTCAGTCA	59.405	21	GGGGCTCCAACTTCTCCTAC	60.074	20	214	141	354	CCACAACCAATTCAGTCAACA	59.45	21	TCCAACTTCTCCTACGACCG	60.246	20	206	144	349
c7568_g1_i1	1	p3	(AAG)6	18	543	560	CCACAAGGCAGAAGAGAAGG	59.982	20	AACACATCTACCGGCGTTTC	60	20	267	400	666	CCACAAGGCAGAAGAGAAGG	59.982	20	GAACACATCTACCGGCGTTT	60	20	268	400	667	ACAGCTCCAGCTCTTCAAGC	59.898	20	AACACATCTACCGGCGTTTC	60	20	202	465	666
c13413_g1_i1	1	p2	(GA)6	12	763	774	CCACAATAAATGGGTCGGTC	60.051	20	AAGCCATTTGCGTTTCAGTT	59.752	20	230	658	887	GGCAAACCACAATAAATGGG	60.053	20	AAGCCATTTGCGTTTCAGTT	59.752	20	236	652	887	CCACAATAAATGGGTCGGTC	60.051	20	ATTTGCGTTTCAGTTGCCTC	60.257	20	225	658	882
c2333_g1_i1	1	p3	(ATT)7	21	140	160	CCACAGAGAAAGCTAACGCA	59.22	20	TCAGGTGCTGTGTGGAGAAG	60.022	20	187	38	224	CCACAGAGAAAGCTAACGCA	59.22	20	GGTGCTGTGTGGAGAAGTGA	59.872	20	184	38	221	CCACAGAGAAAGCTAACGCA	59.22	20	TGTGGATTCAGGTGCTGTGT	60.162	20	194	38	231
c20597_g2_i1	1	p3	(AGA)5	15	47	61	CCACAGCTGCTTTCAGTCAA	60.175	20	AATCGATATTCTTCACGGCG	60.06	20	255	5	259	CCACAGCTGCTTTCAGTCAA	60.175	20	GGTTGGCCTTCTTGCTACTG	59.875	20	180	5	184	GCTTTCAGTCAACCGCGTAT	60.278	20	AATCGATATTCTTCACGGCG	60.06	20	247	13	259
c20644_g1_i2	1	p2	(GA)6	12	112	123	CCACGTGCCTCTCCATTTAT	59.955	20	GCTGCAGTCAGTGCAACTTC	59.783	20	134	27	160	CCACGTGCCTCTCCATTTAT	59.955	20	CGGAAGGAAACTCTTCCACA	60.224	20	275	27	301	CCACGTGCCTCTCCATTTAT	59.955	20	CTGCAGTCAGTGCAACTTCC	59.622	20	133	27	159
c19777_g1_i1	1	p2	(GA)7	14	1668	1681	CCAGAATACGCCGAGGATTA	60.053	20	CTTCCTCTCCCCTCCCTTTT	60.908	20	191	1536	1726	CGGACATTCTTGGCTTTGAT	60.074	20	CTTCCTCTCCCCTCCCTTTT	60.908	20	166	1561	1726	GAGATGGTGGAAGAGGGTGA	60.048	20	TCCTCTCCCCTCCCTTTTT	59.993	19	264	1461	1724
c16376_g1_i1	2	p3	(GCC)5	15	225	239	CCAGAGAAGATGAAGCAGGTG	59.997	21	GCCACGTTTTGAGGGAGATA	60.074	20	200	196	395	CCAGAGAAGATGAAGCAGGTG	59.997	21	GGTGGAGATTTTGGTGGAGA	59.903	20	136	196	331	CCAGAGAAGATGAAGCAGGTG	59.997	21	GTTTGGGGATAGGGATGGAT	59.843	20	173	196	368
c16406_g1_i1	1	p1	(T)10	10	3018	3027	CCAGAGAATGGTGAAACCCT	58.989	20	TTTGGCTTTCCTTTTGCTTC	59.451	20	208	2930	3137	CCAGAGAATGGTGAAACCCT	58.989	20	GGCTTTCCTTTTGCTTCCAT	60.562	20	205	2930	3134	CATGGGGAAACCTTGTCATT	59.647	20	GGGGATGGAGTGGACCTTA	59.722	19	246	2811	3056
c18829_g1_i2	1	p3	(CAG)6	18	2064	2081	CCAGCAGCATCAACAGCTAC	59.621	20	AAGTGCATCGGTAACTTGGC	60.14	20	184	2038	2221	CAGCCACAGCAACAACAGAT	59.905	20	AGAGACCCGGATGAGGGTAG	60.468	20	277	1829	2105	AGCCACAGCAACAACAGATG	59.905	20	AGAGACCCGGATGAGGGTAG	60.468	20	276	1830	2105
c20663_g1_i1	1	p3	(GGC)5	15	2106	2120	CCAGGAAGACGAGTTGAAGC	59.989	20	CAGACTTCTCCCTCACCTGC	59.986	20	245	1999	2243	CCAGGAAGACGAGTTGAAGC	59.989	20	CTCCACACTCTCCACAGCAA	60.022	20	181	1999	2179	AATTTTGAGGATTGGCATCG	59.901	20	CAGACTTCTCCCTCACCTGC	59.986	20	175	2069	2243
c14123_g1_i1	2	p1	(A)10	10	2261	2270	CCAGTACACGCTTCAGTCCA	59.897	20	CTTCCATTTCTTCTGCGAGG	59.948	20	277	2154	2430	CCAGTACACGCTTCAGTCCA	59.897	20	GCTCTTCCATTTCTTCTGCG	60.096	20	280	2154	2433	GACAGGACTGTGGGCGTACT	60.182	20	CCGCTCTTCCATTTCTTCTG	59.948	20	233	2203	2435
c13928_g1_i1	1	p2	(GA)7	14	1370	1383	CCAGTTAGAGGGGATGGGTT	60.183	20	TTCCATCTCTCTTGCTCCCT	58.966	20	156	1260	1415	CCAGTTAGAGGGGATGGGTT	60.183	20	CTTCCATCTCTCTTGCTCCC	58.966	20	157	1260	1416	CCAGTTAGAGGGGATGGGTT	60.183	20	CTTCCATCTCTCTTGCTCCCT	59.965	21	157	1260	1416
c20200_g2_i1	2	p2	(AG)7	14	1255	1268	CCAGTTTTGAAGACGATCCC	59.526	20	AGACGCAGTGGAGAACCCT	59.85	19	133	1166	1298	CCAGTTTTGAAGACGATCCC	59.526	20	ATTTCGCCTCAATTCCGAG	60.163	19	150	1166	1315	TGGACCAGTTTTGAAGACGA	59.262	20	AGACGCAGTGGAGAACCCT	59.85	19	137	1162	1298
c2854_g1_i1	1	p2	(AG)7	14	88	101	CCATCCAACTCGACAAAACC	60.353	20	ACAGCCAATCCTTCCATCTG	60.073	20	238	14	251	CCATCCAACTCGACAAAACC	60.353	20	ATCCTTCCATCTGGACAACG	59.927	20	231	14	244	CCATCCAACTCGACAAAACC	60.353	20	TGTTCGCCATCTGAGATTTG	59.799	20	153	14	166
c16927_g1_i1	1	p3	(GAT)6	18	632	649	CCATCGTTCTCTTGATGGCT	60.218	20	CCAATTCGGATTCCAGAAGA	60.006	20	231	468	698	CCATCGTTCTCTTGATGGCT	60.218	20	CCCCATCTCCTATTCCCAAT	59.974	20	246	468	713	CCATCGTTCTCTTGATGGCT	60.218	20	TATTCCCAATTCGGATTCCA	60.088	20	236	468	703
c25057_g1_i1	1	c	(CTC)5ccccatcatccccaaacccctccaccgccgccgcctcccccgt(CTC)6	76	83	158	CCATGATAGAATCCGGCCT	59.862	19	CCGATCTTGTCGGAGATCAT	60.034	20	262	57	318	CCATGATAGAATCCGGCCT	59.862	19	TGTCGGAGATCATTTGTTGC	59.654	20	255	57	311	CCATGATAGAATCCGGCCT	59.862	19	GTCGGAGATCATTTGTTGCC	60.47	20	254	57	310
c16901_g1_i1	3	p1	(T)10	10	550	559	CCATGGAGGAGTTGCAGAAT	60.073	20	TTCTCCTCTTCCAAAGCCCT	60.319	20	209	394	602	ATGGAGGAGTTGCAGAATGC	60.226	20	TTCTCCTCTTCCAAAGCCCT	60.319	20	207	396	602	GAGGAGTTGCAGAATGCGAT	60.37	20	TTCTCCTCTTCCAAAGCCCT	60.319	20	204	399	602
c20661_g2_i5	1	p3	(CGC)8	24	1461	1484	CCATGGCTTCTGGTTGAGAT	60.073	20	GACTCGCCGTAGCAGTCTTC	60.164	20	164	1353	1516	TGTAATCAACCTCGCCCTTC	60.074	20	GACTCGCCGTAGCAGTCTTC	60.164	20	111	1406	1516	GTACCGGCCTTCGACTTGTA	60.132	20	GACTCGCCGTAGCAGTCTTC	60.164	20	127	1390	1516
c15923_g1_i1	1	p2	(TC)7	14	1095	1108	CCATTAAAAACTGCCTGGGA	59.931	20	GCAATCTGTAAGCTTTGCCC	59.851	20	279	860	1138	CCGCAGAAGACACAAATCCT	60.255	20	CCTTCTCGGACAGAGCAATC	59.95	20	152	1001	1152	CCGCAGAAGACACAAATCCT	60.255	20	CATTCCTTCTCGGACAGAGC	59.95	20	156	1001	1156
c19439_g1_i1	1	p2	(AT)6	12	40	51	CCATTCATTAAGAATTTGCATCA	58.992	23	TATTTGGGAGAGCAGGATGG	60.029	20	253	14	266	CCATTCATTAAGAATTTGCATCA	58.992	23	CTGGTGAGCTACCCGTTTGT	60.171	20	180	14	193	CCATTCATTAAGAATTTGCATCA	58.992	23	CAGGATGGCATTCCAATTTT	59.762	20	241	14	254
c7465_g1_i1	1	p3	(CAC)5	15	135	149	CCATTGCGATCACCTCTCTT	60.218	20	CAGCGTAGAGGTGAGGAAGG	60.005	20	123	99	221	CCTCACCTCCTCCTCTTCCT	59.801	20	ATAGGATGGCGTCGAAGATG	60.059	20	235	71	305	CCATTGCGATCACCTCTCTT	60.218	20	ATAGGATGGCGTCGAAGATG	60.059	20	207	99	305
c1559_g1_i1	1	p1	(A)11	11	115	125	CCCAACTTGGTGAAGGAAAA	59.942	20	CTAGCTTTGACGGCTTGGAG	60.147	20	256	34	289	CCCAACTTGGTGAAGGAAAA	59.942	20	TTATGCCTCGCCTCAAAAAC	60.209	20	174	34	207	CCCAACTTGGTGAAGGAAAA	59.942	20	CCTCGCCTCAAAAACAAAAA	60.215	20	169	34	202
c20962_g1_i1	1	p3	(GGC)5	15	1726	1740	CCCAATCATCTCCTCATGCT	60.034	20	TGCTATTGAGCCACTGATGC	59.979	20	151	1670	1820	TCATGCTCCTCCTCCATACC	60.034	20	TGCTATTGAGCCACTGATGC	59.979	20	138	1683	1820	ATCATCCGAAGTAACCTGCG	60.096	20	TGCTATTGAGCCACTGATGC	59.979	20	184	1637	1820
c15921_g1_i1	1	p2	(GA)7	14	75	88	CCCAATGAAATAGCCCGTTA	59.789	20	TGGAGAAGGAATTCTGGGTG	60.042	20	190	48	237	CCCAATGAAATAGCCCGTTA	59.789	20	GAACACAGATTGGGGATGCT	59.934	20	277	48	324	CCCAATGAAATAGCCCGTTA	59.789	20	ACAGATTGGGGATGCTGTTC	59.934	20	273	48	320
c14324_g1_i1	2	p3	(TCA)5	15	185	199	CCCACCAGTCCATTCTTCAT	59.779	20	ACCACGGCTACAAGAAGCTC	59.501	20	135	147	281	CCCACCAGTCCATTCTTCAT	59.779	20	GAGTAGAGCTGCACGCAAGA	59.495	20	100	147	246	CCCACCAGTCCATTCTTCAT	59.779	20	CAGGAACTTAAGGCATCGCT	59.476	20	276	147	422
c6674_g1_i1	1	p3	(CAA)6	18	541	558	CCCACCTATTTCTTCCCCTC	59.761	20	TTCATGTAGCTGACCCCACA	60.112	20	234	359	592	AAATTGCTCGCAAGGTCAAC	60.257	20	TTCATGTAGCTGACCCCACA	60.112	20	107	486	592	CATCCTAGGCATCACCCATC	60.303	20	TTCATGTAGCTGACCCCACA	60.112	20	205	388	592
c32106_g1_i1	1	p2	(TC)6	12	100	111	CCCAGAATACCTCCCCAAAT	60.011	20	ATTGGAGCCAAACAAAGACG	60.11	20	118	74	191	CGGAGAAGAAACTGGTCGAG	59.982	20	ATTGGAGCCAAACAAAGACG	60.11	20	188	4	191	CCCAGAATACCTCCCCAAAT	60.011	20	ACGTGAAACACCCCATTCTC	59.827	20	216	74	289
c20637_g1_i1	1	p3	(CAT)6	18	219	236	CCCAGCCTTGTACCTCAAAA	60.103	20	AGAAGGAACCTACGGCCATT	59.962	20	245	37	281	TAGAAGCCGTGCTCTTCGAT	60.118	20	AGAAGGAACCTACGGCCATT	59.962	20	127	155	281	TTCGATCTTCCATTTTTCGC	60.153	20	AGAAGGAACCTACGGCCATT	59.962	20	113	169	281
c1821_g1_i1	1	p3	(CGC)5	15	337	351	CCCAGCTCGTTATTCCGATA	60.053	20	AACTTTACATCGCCACCGAC	60	20	267	194	460	GTTATTCCGATATTCGGGCA	59.757	20	AACTTTACATCGCCACCGAC	60	20	259	202	460	TTATTCCGATATTCGGGCAC	59.757	20	AACTTTACATCGCCACCGAC	60	20	258	203	460
c34767_g1_i1	1	p3	(TCC)5	15	301	315	CCCATCATTATCGTTCTCCG	60.288	20	GAGCCTCGTTGAGAAGATGG	59.95	20	234	270	503	GTGGCTGACACTTTTCTCCC	59.703	20	GAGCCTCGTTGAGAAGATGG	59.95	20	251	253	503	TCCAGAAAATTCCAGTGGCT	59.67	20	GAGCCTCGTTGAGAAGATGG	59.95	20	265	239	503
c14744_g1_i1	1	p1	(T)11	11	209	219	CCCATTAGTTGCCCTTTGAA	59.931	20	GGCTACCACCATGTCTTGTG	59.01	20	236	131	366	CCCATTAGTTGCCCTTTGAA	59.931	20	AGGCTACCACCATGTCTTGTG	60.043	21	237	131	367	CCTTTCAAGCCTCTCCAACA	60.366	20	GGCTACCACCATGTCTTGTG	59.01	20	182	185	366
c12356_g1_i1	1	p3	(GAG)5	15	384	398	CCCCAAATTTGTAAAAGCGA	59.937	20	AAGAGAGGAATGCTGACGGA	59.95	20	256	262	517	CCCCAAATTTGTAAAAGCGA	59.937	20	GAAGAGAGGAATGCTGACGG	59.95	20	257	262	518	TCCCCAAATTTGTAAAAGCG	59.937	20	AAGAGAGGAATGCTGACGGA	59.95	20	257	261	517
c20483_g2_i1	1	p1	(A)10	10	248	257	CCCCAACTCTGCCTACAAAG	59.728	20	TGCGTAGAAAACAGGAGGAGA	60.001	21	221	205	425	CTGCCTACAAAGAGGGCAAA	60.378	20	TGCGTAGAAAACAGGAGGAGA	60.001	21	213	213	425	ACCCCAACTCTGCCTACAAA	59.592	20	TGCGTAGAAAACAGGAGGAGA	60.001	21	222	204	425
c29065_g1_i1	1	p1	(T)10	10	34	43	CCCCACATCTTTACTCATTATTCG	60.902	24	ATTTCTGTGAAATTAATGCAGCTA	57.308	24	168	1	168	CATCTTTACTCATTATTCGTGCC	57.86	23	ATTTCTGTGAAATTAATGCAGCTA	57.308	24	163	6	168	CATCTTTACTCATTATTCGTGCCT	58.781	24	ATTTCTGTGAAATTAATGCAGCTA	57.308	24	163	6	168
c12253_g1_i1	1	p1	(T)15	15	110	124	CCCCATCAAAACTTTACAATCAA	60.095	23	TAGTTGAAAAACCAACCGCC	59.975	20	123	26	148	CCCCATCAAAACTTTACAATCA	58.852	22	AGCTTTAGCTTTGGTGGCAA	60.018	20	163	26	188	CCCCATCAAAACTTTACAATCA	58.852	22	TAGTTGAAAAACCAACCGCC	59.975	20	123	26	148
c10984_g1_i1	1	p1	(T)10	10	2358	2367	CCCCATCTTTTTGGTGAAGA	59.903	20	TTTTTCTGTTGACGGTGGTG	59.585	20	278	2169	2446	CCCCATCTTTTTGGTGAAGA	59.903	20	TTTCTGTTGACGGTGGTGTC	59.571	20	276	2169	2444	CCCCATCTTTTTGGTGAAGA	59.903	20	GTTGACGGTGGTGTCAGAAA	59.571	20	271	2169	2439
c14324_g1_i1	1	p1	(T)10	10	28	37	CCCCCATCAACATCATCAAT	60.404	20	GCCTCGGAAGCTCAACTTTA	59.592	20	146	2	147	CCCCCATCAACATCATCAAT	60.404	20	ACCACGGCTACAAGAAGCTC	59.501	20	280	2	281	CCCCCATCAACATCATCAAT	60.404	20	GAGTAGAGCTGCACGCAAGA	59.495	20	245	2	246
c14539_g1_i2	1	p1	(T)10	10	26	35	CCCCCTGTTAAATGCACA	57.878	18	AAGAAGGGGTGGCTTGTCTT	60.11	20	105	3	107	CCCCCTGTTAAATGCACA	57.878	18	TCATGAAGGATGCACCAGAA	60.201	20	153	3	155	CCCCCTGTTAAATGCACA	57.878	18	GGATTACCTGGAAGAAGGGG	59.761	20	116	3	118
c14120_g1_i1	1	p3	(TGA)5	15	3055	3069	CCCCGTAAAAGCAGTCTCTG	59.869	20	CTTTCCTCAGCCCACGTATC	59.694	20	274	3025	3298	CCCCGTAAAAGCAGTCTCTG	59.869	20	TCTTTCCTCAGCCCACGTAT	59.694	20	275	3025	3299	CCCCGTAAAAGCAGTCTCTG	59.869	20	CTCTTTCCTCAGCCCACGTA	60.388	20	276	3025	3300
c17963_g1_i1	1	p2	(AG)8	16	841	856	CCCCTTCTTAACAGCACCAG	59.728	20	TGATTCTGTTCCCGACCTTC	60.05	20	203	690	892	CCCCTTCTTAACAGCACCAG	59.728	20	TTTCCGTTGATTCTGTTCCC	59.91	20	210	690	899	TGCACTACGGGTTGAAATTG	59.585	20	TGATTCTGTTCCCGACCTTC	60.05	20	164	729	892
c4078_g1_i1	1	c	(CGG)6tggcggcgtcatcgataagctcgccggcgtccacgtcggaggggttccactacaactacctcaatcaccatcaggacaccccgtggggcccgcagtccct(GGC)5	133	457	589	CCCGATGCCTATGTGGATAA	60.681	20	ATTCTTCCCTCCTCAGTCGC	60.735	20	258	381	638	CCCGATGCCTATGTGGATAA	60.681	20	TCTTCCCTCCTCAGTCGCT	60.08	19	256	381	636	ATGCCTATGTGGATAAGCCC	58.884	20	ATTCTTCCCTCCTCAGTCGC	60.735	20	254	385	638
c12370_g1_i1	1	p1	(T)10	10	497	506	CCCGCTAACTTGTCTTCCAC	59.734	20	TGGTTTCCATTTCTCGGGTA	60.301	20	225	391	615	CCGCTAACTTGTCTTCCACC	59.734	20	TGGTTTCCATTTCTCGGGTA	60.301	20	224	392	615	ATATCCCTTCAAAGTCCCGC	60.286	20	TGGTTTCCATTTCTCGGGTA	60.301	20	240	376	615
c14363_g1_i2	1	p3	(TCA)5	15	3159	3173	CCCGCTTACGATGTTTATGG	60.335	20	CTGCAGTGGAAACTTCGGAT	60.255	20	141	3132	3272	ATGGGATTGAACCCCTGTTT	60.422	20	CTGCAGTGGAAACTTCGGAT	60.255	20	263	3010	3272	TTTTGGCTTCTCTTTCTGCC	59.569	20	CTGCAGTGGAAACTTCGGAT	60.255	20	217	3056	3272
c552_g1_i1	1	p1	(T)14	14	4047	4060	CCCGGATATCAAGACTCGAA	60.029	20	TAATGCCACCCACACTTGAA	59.964	20	100	4004	4103	ATTGCATTGAGAATGTGCCA	60.08	20	TAATGCCACCCACACTTGAA	59.964	20	155	3949	4103	TCTCATCATCTCATCGCTGG	59.9	20	TAATGCCACCCACACTTGAA	59.964	20	134	3970	4103
c20452_g1_i2	1	p1	(T)10	10	23	32	CCCGTATAACCGTGCAGC	60.096	18	GTGGATCCTTCGGAGTTGAA	60.05	20	249	1	249	CCCGTATAACCGTGCAGC	60.096	18	CCTTCGGAGTTGAATTTTGC	59.685	20	243	1	243	CCCGTATAACCGTGCAGC	60.096	18	TGGATCCTTCGGAGTTGAAT	59.483	20	248	1	248
c2515_g1_i1	1	p1	(T)14	14	191	204	CCCGTGCTCACTAAATCCAT	59.955	20	TCCTTTGAGGGACTGTTTGG	60.081	20	174	104	277	CCCGTGCTCACTAAATCCAT	59.955	20	GGACTGTTTGGCAACGTCTT	60.156	20	165	104	268	ACCCGTGCTCACTAAATCCA	60.517	20	TCCTTTGAGGGACTGTTTGG	60.081	20	175	103	277
c2224_g1_i1	1	p1	(T)10	10	1058	1067	CCCTATGAGATATGCTCGCC	59.651	20	AGAGTGATCTCAAACGGCCC	61.566	20	133	966	1098	TAGAAAAGGAAGTCGCACGG	60.378	20	AGAGTGATCTCAAACGGCCC	61.566	20	223	876	1098	CCCTATGAGATATGCTCGCC	59.651	20	GAGTGATCTCAAACGGCCC	60.616	19	132	966	1097
c20905_g1_i2	1	p3	(CCG)6	18	1494	1511	CCCTCCTCTCCTTCCAAATC	60.008	20	CTCGTTTATGGCTTCGTCGT	60.27	20	132	1423	1554	AGGATATGGTCATCCCCCTC	59.977	20	CTCGTTTATGGCTTCGTCGT	60.27	20	152	1403	1554	CCCTCCTCTCCTTCCAAATC	60.008	20	AGCTCTGCAGCATCTCGTTT	60.307	20	145	1423	1567
c18331_g1_i1	1	p3	(TTC)6	18	1657	1674	CCCTCCTCTCTCCATTCTCC	60.149	20	CCTTTGAAACCTCAGCGAAG	59.986	20	264	1450	1713	CATCCAAACCCTTCATCTGG	60.309	20	CCTTTGAAACCTCAGCGAAG	59.986	20	111	1603	1713	ATCTGGCCTTCCTTCTCCTC	59.778	20	CCGAAAGCTCGAAACAGAAG	60.125	20	144	1617	1760
c26824_g1_i1	1	p2	(GA)8	16	427	442	CCCTCTACCATCATCCGCTA	60.051	20	TTGTAAGTGATCGCAGTGGC	59.871	20	260	279	538	TACCATCATCCGCTACACCA	59.948	20	TTGTAAGTGATCGCAGTGGC	59.871	20	255	284	538	AACACTAGCGCGAGGAAGAG	59.78	20	CGGGAATTCCTTCTGTCAAA	60.044	20	209	374	582
c10681_g2_i1	1	p2	(CT)7	14	130	143	CCCTCTTGAATTGAGGCAAA	60.184	20	AACGTGAGGGAACAAAGGTG	60.005	20	275	91	365	CCCTCTTGAATTGAGGCAAA	60.184	20	CAACGTGAGGGAACAAAGGT	60.005	20	276	91	366	CCCTCTTGAATTGAGGCAAA	60.184	20	AAATCGGCCAAAGAGTTCCT	60.074	20	144	91	234
c20717_g2_i2	3	p3	(GGA)6	18	496	513	CCCTGATCTCAGCCATCATT	60.034	20	CGGAAGTTTTCAACTTGGGA	60.081	20	105	470	574	CCCTGATCTCAGCCATCATT	60.034	20	CACAAAGTCCACCGGTCTCT	60.151	20	182	470	651	CCCTGATCTCAGCCATCATT	60.034	20	GTTCACAGCCTCCACAACCT	60.159	20	224	470	693
c17250_g1_i1	1	p3	(GAT)5	15	4068	4082	CCCTGCTTCCTCCTATTTCC	60.032	20	GCCTCACCTTTTTCAAGCAG	59.993	20	274	3916	4189	CCCCTGCTTCCTCCTATTTC	60.032	20	GCCTCACCTTTTTCAAGCAG	59.993	20	275	3915	4189	ATCGGAGTGGGTTTTAGCCT	59.962	20	GCCTCACCTTTTTCAAGCAG	59.993	20	218	3972	4189
c15845_g1_i1	2	p1	(A)11	11	185	195	CCCTTATCTTGTTGGCCTCA	60.066	20	CTCGCCATGGTTCAGTAACA	59.716	20	221	131	351	CCCTTATCTTGTTGGCCTCA	60.066	20	TCTCCTCATTCAAATCCCCA	60.395	20	173	131	303	CCCTTATCTTGTTGGCCTCA	60.066	20	CCTCGCCATGGTTCAGTAAC	60.517	20	222	131	352
c29097_g1_i1	1	p2	(TA)6	12	57	68	CCCTTCCAAATGATCTCCAA	59.864	20	CACATCAATCTCCCAATGGA	59.296	20	277	9	285	TTCCAAATGATCTCCAAGGG	59.864	20	GACTTGAGTGCTGCCTGAGA	59.288	20	219	12	230	CCCTTCCAAATGATCTCCAA	59.864	20	GACTTGAGTGCTGCCTGAGA	59.288	20	222	9	230
c13719_g1_i1	2	p3	(CGG)6	18	588	605	CCCTTCGTTCGTAGAGCTTG	60.008	20	ACTTTCATCCAAGCCGACAC	60.119	20	181	506	686	GCTTGAAAGCTGGCTTCTTG	60.27	20	ACTTTCATCCAAGCCGACAC	60.119	20	166	521	686	CGTAGAGCTTGAAAGCTGGC	60.292	20	ACTTTCATCCAAGCCGACAC	60.119	20	172	515	686
c26347_g1_i1	1	p1	(T)10	10	435	444	CCCTTCTGTTGGAGAAACCA	60.081	20	CAACCTGCCAGTCAGTGAGA	60.022	20	241	266	506	CCCTTCTGTTGGAGAAACCA	60.081	20	TCAACCTGCCAGTCAGTGAG	60.022	20	242	266	507	CCCTTCTGTTGGAGAAACCA	60.081	20	AGCTCAACCTGCCAGTCAGT	60.057	20	245	266	510
c7024_g1_i1	1	c	(TCA)5ccac(CAT)7	40	806	845	CCCTTGGAGAAAGCACTCTG	59.982	20	CAGGGAGGCATTAACCTCAA	60.066	20	260	665	924	CCCTTGGAGAAAGCACTCTG	59.982	20	GGTCAGTCAGGGAGGCATTA	60.073	20	267	665	931	CTATCCCCCTTGGAGAAAGC	60.032	20	CAGGGAGGCATTAACCTCAA	60.066	20	266	659	924
c7426_g1_i2	1	p2	(TG)8	16	268	283	CCCTTGGATAACACCCTCCT	60.183	20	AGAGGAGAGCCATCAAACGA	59.95	20	158	219	376	GGATGCATGCACTTGAAGAA	59.805	20	AGAGGAGAGCCATCAAACGA	59.95	20	198	179	376	GGATGCATGCACTTGAAGAA	59.805	20	GAGAGGAGAGCCATCAAACG	59.95	20	199	179	377
c15451_g1_i1	1	p2	(CT)7	14	94	107	CCGAACTCCACTACCCACTG	60.557	20	CTCTGCCGTTGGATCTTCTC	59.95	20	157	35	191	CCGAACTCCACTACCCACTG	60.557	20	TGGATCTTCTCGTGGAGCTT	59.95	20	148	35	182	CCGAACTCCACTACCCACTG	60.557	20	GTTGGATCTTCTCGTGGAGC	59.81	20	150	35	184
c17482_g1_i1	1	p3	(AAG)5	15	278	292	CCGAACTTCCTTTCAATCCA	60.044	20	AATCCCTTGCGGTCCTTATC	60.286	20	265	53	317	CAAGCAATCCTTCTTCTGCC	59.955	20	AATCCCTTGCGGTCCTTATC	60.286	20	168	150	317	TGCAAGCAATCCTTCTTCCT	59.955	20	AATCCCTTGCGGTCCTTATC	60.286	20	236	82	317
c19538_g3_i1	1	p3	(AGA)6	18	1703	1720	CCGACAATGCCATATCCTTT	59.784	20	TATGTTCCCGTGGGGTTTTA	60.046	20	274	1614	1887	CCGACAATGCCATATCCTTT	59.784	20	ATTTGGCGGGATTTAACCTC	60.15	20	205	1614	1818	CCGACAATGCCATATCCTTT	59.784	20	CGTAGCGCCGTAGTCTCTTC	60.176	20	146	1614	1759
c16568_g1_i1	1	p3	(GAG)8	24	738	761	CCGACATACGGATTTCAAGG	60.323	20	AATAACAGAGCACCGATGGC	60.103	20	222	622	843	GGATTTCAAGGAGGAAGGCT	59.651	20	AATAACAGAGCACCGATGGC	60.103	20	213	631	843	ACGGATTTCAAGGAGGAAGG	60.434	20	AATAACAGAGCACCGATGGC	60.103	20	215	629	843
c19282_g1_i3	1	p3	(TAT)5	15	2348	2362	CCGACGCTTCTCTCAGTCTT	59.745	20	CAAGAGTTTTGAATGCCATGT	57.742	21	154	2242	2395	CTCCGACGCTTCTCTCAGTC	60.284	20	CAAGAGTTTTGAATGCCATGT	57.742	21	156	2240	2395	TCCGACGCTTCTCTCAGTCT	60.284	20	CAAGAGTTTTGAATGCCATGT	57.742	21	155	2241	2395
c17985_g1_i3	1	p1	(T)13	13	270	282	CCGAGAATCCAAGTCCAGAA	60.187	20	TCCCCTCCTACTCGATTCCT	60.03	20	255	165	419	CCGAGAATCCAAGTCCAGAA	60.187	20	TCCTTCCCCTCCTACTCGAT	60.03	20	259	165	423	AAAATTGCAAACGTGAACCC	59.845	20	AAACTCTGGAACGTGCGATT	59.74	20	254	66	319
c8553_g1_i1	1	p2	(CT)6	12	89	100	CCGAGTCCCAATGACTCCTA	60.065	20	GCGATAGCGCGGAAATATAG	59.831	20	182	11	192	GCTGCTATCTTGACGGGTTC	59.843	20	GGATGTGACTGCAGTGATGG	60.121	20	233	60	292	CAGATAATCCCGAGTCCCAA	59.887	20	GCGATAGCGCGGAAATATAG	59.831	20	191	2	192
c20676_g1_i2	1	p3	(CGG)7	21	1820	1840	CCGATTCCACGATCTCTGAT	60.034	20	CGACCTAGAATCCCCTCTCC	60.03	20	218	1668	1885	CCGATTCCACGATCTCTGAT	60.034	20	TCCGACCTAGAATCCCCTCT	60.03	20	220	1668	1887	CCGATTCCACGATCTCTGAT	60.034	20	CCGACCTAGAATCCCCTCTC	60.03	20	219	1668	1886
c13905_g1_i1	1	p3	(GGA)5	15	226	240	CCGATTTCTCCTTCTCCTCC	60.147	20	CAGCGAGCTTTACCCAAAAG	60.011	20	260	86	345	CCCGATTTCTCCTTCTCCTC	60.147	20	CAGCGAGCTTTACCCAAAAG	60.011	20	261	85	345	CCGATTTCTCCTTCTCCTCC	60.147	20	CGAGCTTTACCCAAAAGCAG	60.011	20	257	86	342
c14789_g1_i1	1	p3	(CTC)5	15	341	355	CCGCAAATCAATTTCTGCTT	60.209	20	ACACCGTAAGTGAAGAGGCG	60.312	20	261	151	411	CCCACTCATTCTTTTCCCCT	60.298	20	ACACCGTAAGTGAAGAGGCG	60.312	20	109	303	411	ATTTCTGCTTCCTTCTCCCC	59.651	20	ACACCGTAAGTGAAGAGGCG	60.312	20	251	161	411
c20017_g1_i1	1	p3	(GGC)5	15	335	349	CCGCAAGAAAGTGCTCCTAC	60.015	20	CGTGCAGGAGGAGAGAGAGA	60.84	20	210	198	407	ACCGCAAGAAAGTGCTCCTA	60.015	20	CGTGCAGGAGGAGAGAGAGA	60.84	20	211	197	407	TCTAAGGAACCCACCCAGTG	59.959	20	CGTGCAGGAGGAGAGAGAGA	60.84	20	233	175	407
c7944_g1_i1	1	p4	(TCGA)5	20	100	119	CCGCACTACCACAGAGATCC	60.678	20	AGAGCGTCATGCCTCAAGAT	59.981	20	259	2	260	CCGCACTACCACAGAGATCC	60.678	20	TGCCATGTGTCTTCCAATGT	59.967	20	143	2	144	CCGCACTACCACAGAGATCC	60.678	20	GCCATGTGTCTTCCAATGTG	59.967	20	142	2	143
c15708_g1_i1	1	p3	(GCC)5	15	1118	1132	CCGCCTAGGAGTTCATGGTA	60.088	20	GGGATCGCCTATCCTTTCTC	60.003	20	240	955	1194	CCGAGTAGGAGTCATCGGAA	60.21	20	GGGATCGCCTATCCTTTCTC	60.003	20	164	1031	1194	TAATCGGGGTGGAGATGAAC	59.75	20	GGGATCGCCTATCCTTTCTC	60.003	20	222	973	1194
c20386_g1_i1	2	p3	(TGA)6	18	743	760	CCGCTCACAATCAAACTGAA	59.84	20	TGGTTTGTTCACCCATCTCA	59.935	20	204	711	914	AAGAGGGGCATCTGCTGTTA	59.836	20	TGGTTTGTTCACCCATCTCA	59.935	20	269	646	914	CCGCTCACAATCAAACTGAA	59.84	20	TTGTTCACCCATCTCATCCA	59.893	20	200	711	910
c34844_g1_i1	1	p2	(AT)6	12	1241	1252	CCGCTCCAATTTGATTGACT	60.074	20	CAAGCCATTTTACCCTCCAA	59.931	20	215	1189	1403	CCGCTCCAATTTGATTGACT	60.074	20	ACCCTCCAAAGCCTGAAGAT	60.074	20	204	1189	1392	CCGGAGAACAGCCATATCAT	59.917	20	ACCCTCCAAAGCCTGAAGAT	60.074	20	278	1115	1392
c23866_g1_i1	1	p3	(CAT)5	15	229	243	CCGCTGCAACGTATAAGGAT	60.117	20	GAAACAGCAATGCAGAGCAC	59.602	20	111	166	276	AAACTGGGCTCTACTCGTGG	59.353	20	GAAACAGCAATGCAGAGCAC	59.602	20	145	132	276	ACCGCTGCAACGTATAAGGA	60.658	20	GAAACAGCAATGCAGAGCAC	59.602	20	112	165	276
c28795_g1_i1	1	p2	(GA)8	16	160	175	CCGGAGTGGTGAGAAAAGAA	60.224	20	TTCCTTCTTCAAGTCCCTCTT	57.125	21	160	41	200	CCGGAGTGGTGAGAAAAGAA	60.224	20	AAGTTCCTTCTTCAAGTCCCTC	58.011	22	163	41	203	CCGGAGTGGTGAGAAAAGAA	60.224	20	GTTCCTTCTTCAAGTCCCTCTT	58.011	22	161	41	201
c9904_g1_i1	2	p2	(AG)6	12	1559	1570	CCGGCAGTGGTCAAACTATT	59.993	20	AAAGAAATCTCGGAACGCAA	59.823	20	217	1380	1596	CCGGCAGTGGTCAAACTATT	59.993	20	GAGTAATCACCATGCCCCAG	60.34	20	250	1380	1629	CCGGCAGTGGTCAAACTATT	59.993	20	AGAGTAATCACCATGCCCCA	60.34	20	251	1380	1630
c17897_g1_i1	1	p3	(AGA)5	15	154	168	CCGGCTCATGATTTTGCTAT	60.06	20	GGAGGTCATCTTGGAACGAA	60.05	20	233	100	332	GTTATAAAGTTGGCCCGGCT	60.332	20	GGAGGTCATCTTGGAACGAA	60.05	20	247	86	332	GCAGTTATAAAGTTGGCCCG	59.609	20	GGAGGTCATCTTGGAACGAA	60.05	20	250	83	332
c20262_g1_i1	1	p1	(T)12	12	1720	1731	CCGGTGGATTACAAAGGATT	58.762	20	GCCCACTTGTGATATTTTTCAT	58	22	280	1684	1963	GGTGGATATGAAATCCGTGG	60.014	20	GCGTAAATATGAAGTTTTAGGTGTCA	59.877	26	152	1661	1812	ATAAGGGAAGAAGGCACCGT	59.962	20	GCGTAAATATGAAGTTTTAGGTGTCA	59.877	26	232	1581	1812
c24836_g1_i1	1	p3	(ACC)7	21	533	553	CCGGTTCACCACATTCATAA	59.247	20	CTAGATCTGGAGGTGGGGGT	60.328	20	249	453	701	CCGGTTCACCACATTCATAA	59.247	20	ACTAGATCTGGAGGTGGGGG	60.328	20	250	453	702	GCTACGACGTCTTGGAGACC	59.874	20	AGGAGTGATGGAGGTTACGG	59.014	20	273	304	576
c454_g1_i1	1	p3	(CTC)6	18	1459	1476	CCGTAGCTTTCTTGCCTACG	60.032	20	TTATTGGTTTTCTGGCACGG	60.856	20	150	1361	1510	CTACGAGAACCCCATCGAAA	60.066	20	TTATTGGTTTTCTGGCACGG	60.856	20	135	1376	1510	TACGAGAACCCCATCGAAAC	59.933	20	TTATTGGTTTTCTGGCACGG	60.856	20	134	1377	1510
c20639_g6_i1	2	p1	(T)11	11	1789	1799	CCGTCACAAGAGGTTTTGGT	60.005	20	GAGATCAGTGCAGTAGGTTTTTCTT	59.412	25	255	1574	1828	CCGTCACAAGAGGTTTTGGT	60.005	20	AAGAGATCAGTGCAGTAGGTTTTTC	59.412	25	257	1574	1830	GGAACGCTACAATCCTCCAA	60.074	20	GAGATCAGTGCAGTAGGTTTTTCTT	59.412	25	112	1717	1828
c15785_g1_i1	1	p2	(CT)6	12	57	68	CCGTCTCCATCTTGTTAGGG	59.545	20	CAGATCCGATCAAGCTCTCC	59.91	20	143	8	150	CCGTCTCCATCTTGTTAGGG	59.545	20	AGAGACAACAAGGCCAGGAA	59.844	20	265	8	272	CCGTCTCCATCTTGTTAGGG	59.545	20	ATCCGATCAAGCTCTCCGTA	59.797	20	140	8	147
c4263_g1_i1	2	p1	(T)12	12	1170	1181	CCGTGTTGATGAGCAAGCTA	60.011	20	AGACAAGCTGTTTGTTACAACG	57.186	22	137	1071	1207	GTTGTATCGTCCTGGCCATT	59.82	20	AGACAAGCTGTTTGTTACAACG	57.186	22	195	1013	1207	GCTAGCTGCCGCTTTTACTG	60.305	20	AGACAAGCTGTTTGTTACAACG	57.186	22	121	1087	1207
c12701_g1_i1	1	p2	(GA)6	12	52	63	CCGTTCTGATCGGAGAAAGA	60.331	20	TGTACGAATGCGGGTACAAG	59.609	20	122	11	132	CCGTTCTGATCGGAGAAAGA	60.331	20	GGTGATAGCAGCGTCGATCT	60.393	20	208	11	218	CCGTTCTGATCGGAGAAAGA	60.331	20	GAAGGAGCTCTTTGCCTTCC	60.464	20	101	11	111
c18604_g1_i1	1	p2	(CT)6	12	90	101	CCGTTTCGGAGTTTCCACTA	60.103	20	TTCAGGTACGCAAAGATCCC	60.074	20	246	2	247	CCGTTTCGGAGTTTCCACTA	60.103	20	CTATGATTCCAACGGCGAAT	59.923	20	160	2	161	CCCACTTTTTGCTTCTTCCA	60.22	20	TTCAGGTACGCAAAGATCCC	60.074	20	202	46	247
c14242_g1_i1	2	p1	(T)10	10	516	525	CCGTTTCTGAGGGTACCAAA	59.964	20	GAATCCTGATACACCTGATCATCTC	60.223	25	173	402	574	CTGGTGTGGATGGATTGTTG	59.806	20	GAATCCTGATACACCTGATCATCTC	60.223	25	122	453	574	CGCCCGTTATAACAAGAAGC	59.742	20	GAATCCTGATACACCTGATCATCTC	60.223	25	262	313	574
c20463_g1_i1	2	p3	(CGG)5	15	1615	1629	CCTACTGCTTCGTCTCCGAC	60.012	20	CATCTCCTCACTCCCAGCTC	59.945	20	222	1540	1761	TGCTCCGTTTCTTCCTCCTA	59.948	20	CATCTCCTCACTCCCAGCTC	59.945	20	238	1524	1761	CCTACTGCTTCGTCTCCGAC	60.012	20	GAAACTGAGCAAAGATGGGC	59.82	20	131	1540	1670
c9680_g1_i1	1	p3	(CTT)5	15	40	54	CCTAGAAGCTCTCCTCCTCCA	60.096	21	CTTGAGGCAATAGGGGCATA	60.053	20	181	4	184	CCTAGAAGCTCTCCTCCTCCA	60.096	21	TTTTTCGAGCCTTTCCTTGA	59.931	20	196	4	199	CCTAGAAGCTCTCCTCCTCCA	60.096	21	TTGAGGCAATAGGGGCATAC	59.923	20	180	4	183
c15189_g1_i1	1	p2	(GA)8	16	618	633	CCTATGGAAGAGGACTGGCA	60.21	20	TGATGAATTTGGAGGAAGGC	60.014	20	201	531	731	TATGGAAGAGGACTGGCAGG	60.21	20	TGATGAATTTGGAGGAAGGC	60.014	20	199	533	731	CCTATGGAAGAGGACTGGCA	60.21	20	GTACTCTCCCCCGTGATTGA	59.927	20	243	531	773
c15819_g1_i1	1	p3	(TTC)6	18	227	244	CCTCACAACTCCCCTCTCCT	60.638	20	GCATTCCAAAAGGGGGTATT	60.02	20	280	42	321	GGATTGGGGCCAAACTCTAC	60.693	20	GCATTCCAAAAGGGGGTATT	60.02	20	255	67	321	TCACAACTCCCCTCTCCTTC	59.228	20	GCATTCCAAAAGGGGGTATT	60.02	20	278	44	321
c4666_g1_i1	1	p3	(GCG)5	15	59	73	CCTCAGTCGTCATCGTCTCTC	60.001	21	CGAAACAAACCTTTTGCGTT	60.145	20	172	7	178	TCCTCAGTCGTCATCGTCTCT	60.001	21	CGAAACAAACCTTTTGCGTT	60.145	20	173	6	178	TCCTCAGTCGTCATCGTCTCT	60.001	21	AAACCTTTTGCGTTCACTGG	60.147	20	167	6	172
c17170_g1_i1	1	p3	(GCG)7	21	105	125	CCTCATCTATAAGGGCTGCG	59.823	20	GACTGGTCGGAGGATGTGTT	59.969	20	153	66	218	TACTCTGCCGCCTCCATATT	59.691	20	GACTGGTCGGAGGATGTGTT	59.969	20	176	43	218	CCTCATCTATAAGGGCTGCG	59.823	20	GAAAGAGGGCAAAGAGGGAC	60.19	20	170	66	235
c16289_g1_i2	1	p3	(ACC)6	18	2055	2072	CCTCCCCCAGGAAGTTATGT	60.183	20	CTAGAACCAGGAGGTGCAGG	59.861	20	215	1974	2188	GGGTATCCATCACAGCAACC	60.203	20	CTAGAACCAGGAGGTGCAGG	59.861	20	269	1920	2188	TCCCCCAGGAAGTTATGTTG	59.784	20	CTAGAACCAGGAGGTGCAGG	59.861	20	213	1976	2188
c20256_g1_i1	1	p3	(CCG)5	15	31	45	CCTCCTTCCACTAGCTTCCA	59.425	20	AAGTGAGTCGTTTCCATGCC	60.119	20	130	6	135	CCTCCTTCCACTAGCTTCCA	59.425	20	GGGGTGGGATAGATCGTCTT	60.154	20	246	6	251	CCTCCTTCCACTAGCTTCCA	59.425	20	GGTGGGATAGATCGTCTTCG	59.508	20	244	6	249
c19591_g1_i1	1	p5	(CTCCA)5	25	83	107	CCTCGCAAGCTATTCCATTC	59.807	20	GAAGGTTCGGGGAAGAAGTC	60.052	20	203	6	208	TCCTCGCAAGCTATTCCATT	59.807	20	GAAGGTTCGGGGAAGAAGTC	60.052	20	204	5	208	TCGCAAGCTATTCCATTCCT	59.807	20	GAAGGTTCGGGGAAGAAGTC	60.052	20	201	8	208
c19797_g2_i1	1	p3	(CGC)6	18	981	998	CCTCTCCTCCCTCCACTACC	60.066	20	ATGTGGCACGGTCTAACCTC	59.997	20	254	923	1176	CCTCTCCTCCCTCCACTACC	60.066	20	GATGTGGCACGGTCTAACCT	59.997	20	255	923	1177	CTCCACTACCAACCCCAAAA	59.824	20	ATGTGGCACGGTCTAACCTC	59.997	20	244	933	1176
c19274_g1_i2	1	p2	(AG)6	12	109	120	CCTCTCGCCTTCTTCCTTTT	59.955	20	GGCTCAGTTGCTCTGGAATC	59.957	20	174	85	258	CCTCTCGCCTTCTTCCTTTT	59.955	20	CTCTGGAATCTGCGATGTGA	59.942	20	164	85	248	CCTCTCGCCTTCTTCCTTTT	59.955	20	TATACCAATTTTCCTGCGCC	59.928	20	216	85	300
c14123_g1_i1	3	p3	(AGC)5	15	2768	2782	CCTCTTCACACAGCGAACAA	60.025	20	CATCGCAAAGGAGAGAGACC	59.95	20	103	2716	2818	TCTTCACACAGCGAACAACC	59.88	20	CATCGCAAAGGAGAGAGACC	59.95	20	101	2718	2818	CCCCCGAAAAGAAACTTACC	59.808	20	CATCGCAAAGGAGAGAGACC	59.95	20	121	2698	2818
c24664_g1_i1	1	p1	(A)10	10	176	185	CCTCTTTTTAACCCCCAATCA	60.163	21	ACTCGTTGACGAATGACGTG	59.751	20	122	92	213	CCCCCAATCATTATTCCTCTC	59.614	21	ACTCGTTGACGAATGACGTG	59.751	20	111	103	213	CCTCTTTTTAACCCCCAATCA	60.163	21	TTGACGAATGACGTGAGCTT	59.445	20	117	92	208
c6022_g1_i1	1	p1	(T)11	11	365	375	CCTGCATATCTAGGGGCTCA	60.192	20	TCACCTGGTGTATAGGAAGAAATG	59.433	24	123	290	412	CCTGCATATCTAGGGGCTCA	60.192	20	CACCTGGTGTATAGGAAGAAATGA	59.433	24	122	290	411	CTGCAGCGATTGATAGCAGA	60.265	20	TCACCTGGTGTATAGGAAGAAATG	59.433	24	209	204	412
c19104_g1_i1	1	p2	(GA)6	12	203	214	CCTGCCAACATGGAACTCTT	60.111	20	AAGCTGGGAAGGATTGGTCT	60.074	20	241	112	352	CCTGCCAACATGGAACTCTT	60.111	20	AGCTGGGAAGGATTGGTCTT	60.074	20	240	112	351	CCTGCCAACATGGAACTCTT	60.111	20	CTGAGAAAGACGAAGCTGGG	60.126	20	253	112	364
c12327_g1_i1	1	p2	(AT)7	14	172	185	CCTGCGAATTTACCCATTCT	59.043	20	GCAGCTTATGGAGATGGAGG	59.797	20	179	115	293	CCTGCGAATTTACCCATTCT	59.043	20	GGCTTATACATCGGAGCTGG	59.691	20	278	115	392	ACCTGCGAATTTACCCATTC	58.906	20	GCAGCTTATGGAGATGGAGG	59.797	20	180	114	293
c19384_g1_i1	1	p1	(A)10	10	68	77	CCTGCGCCCATTAACTATTC	59.569	20	CTCTGCTCGAAAATCGAAGG	60.088	20	185	5	189	TCCTGCGCCCATTAACTATT	59.569	20	CTCTGCTCGAAAATCGAAGG	60.088	20	186	4	189	CCTGCGCCCATTAACTATTC	59.569	20	GCTCTGCTCGAAAATCGAAG	60.235	20	186	5	190
c20115_g1_i1	2	p3	(GCT)6	18	1228	1245	CCTGCTACAAGTGCACCTCA	60.049	20	GAAAACCCAGTCGATCCAAA	59.91	20	185	1137	1321	AAGCTGACAGGCGACAAACT	60.058	20	TCGCGAAGAGAAATGAGGAT	59.917	20	261	1009	1269	CCTGCTACAAGTGCACCTCA	60.049	20	GTGGTGAAAACCCAGTCGAT	59.827	20	190	1137	1326
c18983_g1_i1	1	p1	(T)10	10	2167	2176	CCTGCTACTTATTGGAGGCG	59.861	20	CAGGCATGTTAATGAAACTAGAACTT	59.246	26	128	2115	2242	CCTGCTACTTATTGGAGGCG	59.861	20	CAGGCATGTTAATGAAACTAGAAC	57.142	24	128	2115	2242	CCTGCTACTTATTGGAGGCG	59.861	20	CAGGCATGTTAATGAAACTAGAACT	58.074	25	128	2115	2242
c27978_g1_i1	1	p3	(TCT)5	15	65	79	CCTGCTTCAGCACCTTAAAGA	59.64	21	CAATTATCGTTTCGGATGGC	60.289	20	265	7	271	CCTGCTTCAGCACCTTAAAGA	59.64	21	GAGAAGGCCGAGAAAACTCC	60.328	20	160	7	166	CCTGCTTCAGCACCTTAAAGA	59.64	21	GGAGAAGGCCGAGAAAACTC	60.328	20	161	7	167
c24537_g1_i1	1	p1	(A)10	10	116	125	CCTGGCGAGAGAGAAAGAGA	59.82	20	CCAATTTTAAGCCGTCCAAA	59.937	20	103	91	193	CCTGGCGAGAGAGAAAGAGA	59.82	20	ACCAATTTTAAGCCGTCCAA	59.451	20	104	91	194	TTAATATCTCATTGCGCCTGG	60.068	21	CCAATTTTAAGCCGTCCAAA	59.937	20	119	75	193
c19450_g1_i1	1	p2	(TC)9	18	1301	1318	CCTGGCTCTGAATCCTTGTC	59.803	20	TTGAACCCTAGAAACCGCAT	59.569	20	252	1102	1353	CCTGGCTCTGAATCCTTGTC	59.803	20	TGAACCCTAGAAACCGCATT	59.569	20	251	1102	1352	ACCGTATCAACTGGGTGCAT	60.263	20	TGAACCCTAGAAACCGCATT	59.569	20	228	1125	1352
c26381_g1_i1	1	p1	(T)10	10	296	305	CCTGGTTAAGCCATGATGTG	58.999	20	GGCCTTTTCAAACCCAAAGT	60.332	20	224	152	375	GCATGAACAACTGCAACTGAA	59.903	21	GGCCTTTTCAAACCCAAAGT	60.332	20	270	106	375	CCTGGTTAAGCCATGATGTG	58.999	20	AAGGAAGGCCTTTTCAAACC	59.571	20	230	152	381
c17294_g1_i2	1	p3	(TCA)5	15	298	312	CCTGTGAGATCCACCAAAGG	60.501	20	TGGCATCAGGAGGGTACTTC	60.073	20	163	235	397	GGCCAAACAGAGAAACATGG	60.495	20	AGGATGATGAAAGTGGACGC	60.081	20	247	96	342	CCTGTGAGATCCACCAAAGG	60.501	20	AGGATGATGAAAGTGGACGC	60.081	20	108	235	342
c18679_g1_i2	1	c	(CCG)5gccatcatacctttctcctgccccgccgcgaaccaatcaaaaaccaccatttgtaaagcaatcccgccaaccccaccggtcgaaaacagtcttctttat(CCG)5	129	506	634	CCTTCATAATCGCCTCCAAC	59.528	20	CAACCATCTCCCTCGTGATT	59.927	20	273	443	715	AACCTTCATAATCGCCTCCA	59.528	20	CAACCATCTCCCTCGTGATT	59.927	20	275	441	715	ACCTTCATAATCGCCTCCAA	59.528	20	CAACCATCTCCCTCGTGATT	59.927	20	274	442	715
c28927_g1_i1	1	p2	(TA)8	16	75	90	CCTTCATGATAACCTCACCCA	59.799	21	TGAAAAGAATGAGGCCCAAC	60.051	20	104	49	152	CCTTCATGATAACCTCACCCA	59.799	21	GAAAAGAATGAGGCCCAACA	60.051	20	103	49	151	CCTTCATGATAACCTCACCCA	59.799	21	CAAGCCGTAAAGAATGAGGC	59.845	20	139	49	187
c29762_g1_i1	1	p2	(AG)7	14	59	72	CCTTCCTGCTATTTCCTGTGTC	60.13	22	TAAAACAACGAGAGGCAGGC	60.386	20	131	28	158	CCTTCCTGCTATTTCCTGTGTC	60.13	22	TCTATTTTCGGCCTTTCTCG	59.429	20	202	28	229	CCTTCCTGCTATTTCCTGTGTC	60.13	22	GGCCTTTCTCGCTCTACTTG	59.218	20	193	28	220
c19579_g2_i1	1	p3	(CCG)5	15	447	461	CCTTCTCCTACACCCATCCA	59.92	20	CGGGATTCCGATATGTCAGT	59.773	20	220	411	630	TGCCCAACCCGATAAAATAA	60.144	20	CGGGATTCCGATATGTCAGT	59.773	20	278	353	630	TTGCCCAACCCGATAAAATA	60.144	20	CGGGATTCCGATATGTCAGT	59.773	20	279	352	630
c12200_g2_i1	1	c	(CAT)6gg(TCA)6	38	233	270	CCTTCTTGCCCTTTCTCCTC	60.319	20	CTCCGGGAGCTTCCTACTTT	59.842	20	165	184	348	TACCCGAGCCTACACCTGAC	60.134	20	TCGTGTGGATGATGATGACC	60.349	20	245	52	296	GCCCTTTCTCCTCTCCAGTC	60.336	20	CTCCGGGAGCTTCCTACTTT	59.842	20	158	191	348
c25017_g1_i1	1	p1	(A)11	11	122	132	CCTTGATGAAAATCCTTCTGC	58.776	21	CTTTTGGCTTTGAAGATCCG	59.817	20	232	4	235	CCTTGATGAAAATCCTTCTGC	58.776	21	GATCTATTGAAGCCGTTGGC	59.674	20	207	4	210	ACCTTGATGAAAATCCTTCTGC	59.598	22	CTTTTGGCTTTGAAGATCCG	59.817	20	233	3	235
c3425_g1_i1	2	p3	(TCA)5	15	1650	1664	CCTTGCTATGGCAGCTTTCT	59.615	20	GTCAGGGATGCCAGGACTAA	60.073	20	275	1563	1837	CCTTGCTATGGCAGCTTTCT	59.615	20	CAGGGATGCCAGGACTAAAG	59.688	20	273	1563	1835	CCTTGCTATGGCAGCTTTCT	59.615	20	TCAGGGATGCCAGGACTAAA	60.594	20	274	1563	1836
c38329_g1_i1	1	p3	(TTC)6	18	53	70	CCTTGTTCTTCTCCCTCCCT	59.671	20	GGATAGGGGTTTCCTTTTGC	59.777	20	165	6	170	CCTTGTTCTTCTCCCTCCCT	59.671	20	TTGGTGTGCTCTTCCATGTC	59.682	20	264	6	269	CCTTGTTCTTCTCCCTCCCT	59.671	20	GGTGTCCATTTGTGGAGGAG	60.363	20	112	6	117
c15979_g1_i2	1	p3	(GGT)6	18	591	608	CCTTTCCACCTTCTTCCTCC	60.045	20	AAATTGGCCATCATCTTCCA	60.274	20	279	357	635	CCTTTCCACCTTCTTCCTCC	60.045	20	ATTGGCCATCATCTTCCATC	59.715	20	277	357	633	GCCTTTGTCTCATCCACCAT	59.934	20	AAATTGGCCATCATCTTCCA	60.274	20	238	398	635
c18623_g1_i1	1	p2	(GA)9	18	223	240	CCTTTCCGATCTGCAATCAT	60.036	20	TAAATATCCGCCAGCTCCAC	60.06	20	131	151	281	CTGTCTCCTTTCCGATCTGC	59.95	20	TAAATATCCGCCAGCTCCAC	60.06	20	137	145	281	CCTTTCCGATCTGCAATCAT	60.036	20	GAAGAGGACGACAGACCTGG	59.835	20	265	151	415
c32601_g1_i1	1	p2	(TA)6	12	36	47	CCTTTGTTCAATTTTGTTTAGCTT	58.1	24	TTGCAGAAGAGACACCCCTT	59.844	20	201	9	209	ACCTTTGTTCAATTTTGTTTAGCTT	58.822	25	TTGCAGAAGAGACACCCCTT	59.844	20	202	8	209	CCTTTGTTCAATTTTGTTTAGCTT	58.1	24	CTTGCAGAAGAGACACCCCT	59.45	20	202	9	210
c19516_g1_i1	1	p1	(A)16	16	297	312	CCTTTTCCCTGCAAAAACAC	59.587	20	GACATGGCTGCTTGATGAGA	59.95	20	219	193	411	CCTTTTCCCTGCAAAAACAC	59.587	20	GAGACATGGCTGCTTGATGA	59.95	20	221	193	413	AACTTCTTATGCGAGCAGGG	59.476	20	GAGTCGACTTCGAGTGAGGG	59.986	20	279	213	491
c12131_g1_i2	1	p3	(GAA)5	15	218	232	CCTTTTCTTAGGCCGCTTCT	59.98	20	CCAGTCATGTCAAGCGAAGA	59.984	20	177	94	270	GCTCCTTCTATCCCCATTCC	59.866	20	CCAGTCATGTCAAGCGAAGA	59.984	20	122	149	270	ACCTTTTCTTAGGCCGCTTC	59.856	20	CCAGTCATGTCAAGCGAAGA	59.984	20	178	93	270
c16811_g1_i2	1	p3	(ATG)7	21	371	391	CGAAAGCTCTCTGCCAATTT	59.592	20	TGAATTTCTCCTCCAATGGC	60.014	20	261	244	504	CGAAAGCTCTCTGCCAATTT	59.592	20	TCTCCTCCAATGGCTACCTG	60.21	20	255	244	498	CGAAAGCTCTCTGCCAATTT	59.592	20	CTCCTCCAATGGCTACCTGA	60.21	20	254	244	497
c6474_g1_i1	2	p2	(AG)6	12	385	396	CGAACAGATTGACGAAGCAA	59.988	20	TCCATTTCAAAGCCGAAGAT	59.645	20	225	327	551	CGAACAGATTGACGAAGCAA	59.988	20	CTCCATTGCGAAGGAAAATC	59.645	20	122	327	448	CGAACAGATTGACGAAGCAA	59.988	20	TCTCCATTGCGAAGGAAAAT	59.645	20	123	327	449
c13483_g1_i1	1	p3	(GAG)5	15	1566	1580	CGAACTCGAGTGTCTCACCA	60.022	20	AACCTCTCCCAACCATTTCC	60.169	20	253	1441	1693	CGAACTCGAGTGTCTCACCA	60.022	20	CAACCTCTCCCAACCATTTC	59.381	20	254	1441	1694	CGGAGGAACAGAAAGGTGAT	59.137	20	AACCTCTCCCAACCATTTCC	60.169	20	167	1527	1693
c19937_g1_i1	1	p1	(T)10	10	62	71	CGAATGCATTGACTGAATGTT	58.639	21	GTGTCATGGCCAGCTTACTG	59.318	20	144	15	158	CGAATGCATTGACTGAATGTT	58.639	21	TGTCATGGCCAGCTTACTGT	59.318	20	143	15	157	TCGAATGCATTGACTGAATGTT	60.511	22	GTGTCATGGCCAGCTTACTG	59.318	20	145	14	158
c36591_g1_i1	1	p3	(GGC)5	15	165	179	CGACAGATCACACCACATCC	59.962	20	GGGCGATGGTTTCGTAGATA	59.923	20	184	78	261	CGACAGATCACACCACATCC	59.962	20	TCGTCTTCCCGAACTGATCT	59.803	20	261	78	338	CGACAGATCACACCACATCC	59.962	20	CGTATCTGCTCGGTCTACCC	59.717	20	126	78	203
c13092_g2_i1	1	c	(GAA)5taaaaagtggtagaagtagt(AGA)6	53	40	92	CGACCGGATTTCTTCAAGATT	60.437	21	AGTGGTGTTGAGGTTTTCCG	60.005	20	261	0	260	CGACCGGATTTCTTCAAGATT	60.437	21	GGTATGGTGTGATGACGCTG	59.992	20	127	0	126	CGACCGGATTTCTTCAAGATT	60.437	21	ATGACGCTGCCAAGTTATCC	60.103	20	116	0	115
c34014_g1_i1	1	p2	(TC)6	12	35	46	CGACTGTTTGGATAAGAGAAAAA	57.644	23	AGATTCCATCCAACTGCCAC	59.934	20	197	0	196	CGACTGTTTGGATAAGAGAAAAA	57.644	23	ACAGATTCCATCCAACTGCC	59.934	20	199	0	198	CGACTGTTTGGATAAGAGAAAAA	57.644	23	AACTGCCACCTTCTGCTTCT	59.09	20	186	0	185
c19908_g1_i3	1	p2	(GA)8	16	2020	2035	CGAGAGATGAATGGCATCAA	59.756	20	CATTTTCAAAGTTAGCCGCC	59.72	20	243	1818	2060	CGAGAGATGAATGGCATCAA	59.756	20	ATTTTCAAAGTTAGCCGCCA	59.72	20	242	1818	2059	TAAGAAGAAACACCGACGCC	60.249	20	CCATATGGAAACCCTACCGA	59.64	20	128	1981	2108
c17069_g1_i1	1	p2	(TA)7	14	1190	1203	CGAGAGATTTTCGTGGAAGG	59.807	20	CTCCAGCAACCAGATCATCA	59.787	20	235	1027	1261	CTGTAAGCGACAAAGGGGAA	60.241	20	CTCCAGCAACCAGATCATCA	59.787	20	277	985	1261	ACTGTAAGCGACAAAGGGGA	59.734	20	CTCCAGCAACCAGATCATCA	59.787	20	278	984	1261
c18989_g1_i1	1	p2	(GA)7	14	1339	1352	CGAGAGCTACTATCGCCACC	60	20	CGGACTCCCAATTCTCTCAA	60.187	20	183	1287	1469	GAGAGCTACTATCGCCACCG	60	20	CGGACTCCCAATTCTCTCAA	60.187	20	182	1288	1469	AGCGAGCGGGAAGAAAGTAT	60.36	20	CGGACTCCCAATTCTCTCAA	60.187	20	160	1310	1469
c3363_g1_i1	1	p3	(CTC)5	15	1207	1221	CGAGAGTATGGAAAGAGCCG	59.971	20	TTCGAGTCTTGTTGGATTTTTG	59.244	22	280	991	1270	AGTACGCCATGGAGGTGAAG	60.134	20	TTCGAGTCTTGTTGGATTTTTG	59.244	22	260	1011	1270	CTCTTCAGCTGCGGATAAGC	60.257	20	TTCGAGTCTTGTTGGATTTTTG	59.244	22	204	1067	1270
c18573_g2_i1	1	p1	(A)10	10	1533	1542	CGAGATCGACATGAAGCTGA	60.096	20	TTGCGGCTTTTCTTCCTATG	60.335	20	263	1350	1612	CGAGATCGACATGAAGCTGA	60.096	20	CTTTGCGGCTTTTCTTCCTA	59.603	20	265	1350	1614	TCGACATGAAGCTGAGGAGA	59.656	20	TTGCGGCTTTTCTTCCTATG	60.335	20	258	1355	1612
c17303_g1_i4	1	p3	(GCT)7	21	1328	1348	CGAGATCGATGTGGAGGATT	60.034	20	GGCTGGAGACGGAACCTTAT	60.464	20	129	1249	1377	CGAGATCGATGTGGAGGATT	60.034	20	GAAAGAGGAGAGAAAGCCCC	59.397	20	165	1249	1413	GAATCGATGCTGAATTGGCT	60.185	20	AGGAGAGAAAGCCCCCATAC	59.536	20	114	1295	1408
c14226_g1_i1	1	p2	(AG)7	14	36	49	CGAGATTGGAAGGGAGGATA	59.076	20	TCTGCGTAGGCGAAAGAGTT	60.154	20	204	1	204	CGAGATTGGAAGGGAGGATA	59.076	20	TTCTGCGTAGGCGAAAGAGT	60.154	20	205	1	205	CGAGATTGGAAGGGAGGATAG	60.039	21	TCTGCGTAGGCGAAAGAGTT	60.154	20	204	1	204
c40254_g1_i1	1	p3	(ATC)5	15	293	307	CGAGATTGGAATAGGTTGGC	59.528	20	CCGTCAAGAGGAAAGAGCAG	60.126	20	177	232	408	CGAGATTGGAATAGGTTGGC	59.528	20	TTTGCTGAATGTGGAAGACG	59.84	20	154	232	385	CGAGATTGGAATAGGTTGGC	59.528	20	CATCCCGTCAAGAGGAAAGA	60.187	20	181	232	412
c17704_g1_i5	1	p1	(T)11	11	2069	2079	CGAGCATGCAAAGGAGTGTA	60.011	20	GCAGCTGCTTTGAAGTTTCT	57.51	20	267	1846	2112	GTAACTCCGCAATGACAGCA	59.871	20	GCAGCTGCTTTGAAGTTTCT	57.51	20	153	1960	2112	TGTAACTCCGCAATGACAGC	59.871	20	GCAGCTGCTTTGAAGTTTCT	57.51	20	154	1959	2112
c9634_g1_i1	1	p1	(T)11	11	342	352	CGAGGAAAGAATGGCAGAAC	59.813	20	TCTATAACCGCATGATGGCA	60.058	20	276	122	397	AACGAGGAAAGAATGGCAGA	59.813	20	TCTATAACCGCATGATGGCA	60.058	20	278	120	397	ACGAGGAAAGAATGGCAGAA	59.813	20	TCTATAACCGCATGATGGCA	60.058	20	277	121	397
c7440_g1_i1	1	p1	(A)11	11	63	73	CGAGGCATCTCACTCTCTCC	60.096	20	TTGCTCGCCCGTAAGACTAT	59.867	20	103	23	125	CGAGGCATCTCACTCTCTCC	60.096	20	ACCATCGCCATTTGTTTGTT	60.235	20	175	23	197	CGAGGCATCTCACTCTCTCC	60.096	20	ATTTTCACATTCGGCTTGCT	59.713	20	118	23	140
c4905_g1_i1	1	p3	(GAG)6	18	332	349	CGAGTTCTTTTTCTGGTCCG	59.846	20	CCATGGAACTCAACCTCCAC	60.363	20	277	161	437	CTGGTCCGATATCCTTGAGC	59.653	20	CCATGGAACTCAACCTCCAC	60.363	20	265	173	437	AAGGTGAGACATCTGAGCCG	60.408	20	CCATGGAACTCAACCTCCAC	60.363	20	223	215	437
c10823_g1_i1	1	p1	(T)10	10	48	57	CGAGTTTTCAACTCTCCGCT	59.615	20	GCTTTGCCTAACGCTCAATC	59.988	20	235	11	245	AGTTTTCAACTCTCCGCTGG	59.473	20	GCTTTGCCTAACGCTCAATC	59.988	20	233	13	245	CGAGTTTTCAACTCTCCGCT	59.615	20	CTTTGCCTAACGCTCAATCC	59.845	20	234	11	244
c29286_g1_i1	1	p2	(AT)7	14	96	109	CGATATCATTTTGAACCTCCA	57.564	21	CTTTTCCCAGAGGTGCTGAG	59.982	20	140	21	160	ACGATATCATTTTGAACCTCCA	58.443	22	CTTTTCCCAGAGGTGCTGAG	59.982	20	141	20	160	CGATATCATTTTGAACCTCCA	57.564	21	CCAAACACCTCTCAAGCCTC	59.844	20	199	21	219
c12742_g1_i1	1	p3	(GGT)5	15	732	746	CGATATCCGACTCTGCAACA	59.823	20	AACGCTTATCTGTGTCCCTGA	59.749	21	261	511	771	CATTTAGCTCGAGATTGCCC	59.807	20	AACGCTTATCTGTGTCCCTGA	59.749	21	167	605	771	CCATTTAGCTCGAGATTGCC	59.807	20	AACGCTTATCTGTGTCCCTGA	59.749	21	168	604	771
c18007_g1_i1	1	p1	(T)11	11	70	80	CGATCGGAATGGAATCATTT	59.722	20	AACAAAGTGAGATCACCGGG	59.966	20	204	11	214	CGATCGGAATGGAATCATTT	59.722	20	AAGGGGGAAGACAAACTGCT	60.11	20	162	11	172	CGATCGGAATGGAATCATTT	59.722	20	ATCCCCATGAAGAAAAAGGG	60.124	20	177	11	187
c1031_g1_i1	1	c	(AG)8atgaagatagagtttggcgttaggctacgggaagagcgatatgaagagaggcagggactttaaggggcaacaatcat(ATGG)5	113	91	203	CGATGACGAAATGGGTGAG	60.056	19	TCTACTTGCCTTTGCCGC	60.096	18	227	12	238	TAGAGCGATGACGAAATGGG	61.129	20	TCTACTTGCCTTTGCCGC	60.096	18	232	7	238	CGATGACGAAATGGGTGAG	60.056	19	TTCTACTTGCCTTTGCCGC	61.423	19	228	12	239
c10635_g1_i1	1	c	(AGA)6ttaaagtaagctttgggcttatgctcactcagattggatttggcaccgacggcggcaaccgggatctagag(T)10	99	544	642	CGATGAGGCGGTAAGAGAAC	59.836	20	CAGAAAAATAAGCGAAGCCG	59.979	20	265	504	768	CGATGAGGCGGTAAGAGAAC	59.836	20	TTTCTTTTGGGGTCGTATGC	59.938	20	167	504	670	TCTTCGAGCCCACCTAACTC	59.43	20	TTTCTTTTGGGGTCGTATGC	59.938	20	234	437	670
c185_g1_i1	1	p2	(CT)7	14	484	497	CGATGGACAGAAGCAACAGA	59.984	20	AATCCGAAGGTTGGGAAAGT	59.805	20	127	415	541	CTCAACGATGGACAGAAGCA	59.984	20	AATCCGAAGGTTGGGAAAGT	59.805	20	132	410	541	CGATGGACAGAAGCAACAGA	59.984	20	ATCCGAAGGTTGGGAAAGTT	59.805	20	126	415	540
c21073_g1_i1	1	p3	(CCG)5	15	401	415	CGATGGAGACGAGGAGAAAG	59.943	20	CTCGAGAACTTGGTCGGAGA	60.523	20	142	297	438	CGATGGAGACGAGGAGAAAG	59.943	20	TCTCGAGAACTTGGTCGGAG	60.523	20	143	297	439	CGATGGAGACGAGGAGAAAG	59.943	20	GTGAGGAAGCAGAGCACGTT	60.599	20	174	297	470
c15299_g1_i1	1	p1	(A)11	11	61	71	CGATTATCAGGTCAGGTCAGG	59.559	21	AATTGCAGGTTTTGTACCGC	60.003	20	219	2	220	CGATTATCAGGTCAGGTCAGG	59.559	21	CAATTGCATGTTTTGTTCCG	59.969	20	179	2	180	CGATTATCAGGTCAGGTCAGG	59.559	21	TTTTGTTCCGCTGGATTTTC	60.053	20	169	2	170
c32016_g1_i1	1	c	(AG)7acgtagaaggttttgggtttt(AG)6	47	173	219	CGATTGAGGGCTATTTGGAA	60.031	20	TGTTTGCGTCTCTCTCAACC	59.01	20	165	78	242	CGAGTCAAACTGGGGAGGTA	60.103	20	TGTTTGCGTCTCTCTCAACC	59.01	20	240	3	242	GTCCCGATTGAGGGCTATTT	60.286	20	TGTTTGCGTCTCTCTCAACC	59.01	20	169	74	242
c20956_g1_i1	1	p3	(TCC)5	15	1818	1832	CGCAAAATCCGAAATTGACT	60.074	20	GCTGAAGCAGGACTTTTTGG	59.993	20	169	1753	1921	TGCCATCCTGTACAAATCCA	59.924	20	GCTGAAGCAGGACTTTTTGG	59.993	20	205	1717	1921	CGCCTAGTGCCTCTTTCATC	59.978	20	TCGAAGCCTATCGGAAGCTA	60.074	20	255	1623	1877
c18649_g1_i1	1	p1	(A)10	10	111	120	CGCAATTTGCAAACATGAAT	59.567	20	TGCAGAGCAGAAATGAGCTT	58.903	20	169	2	170	CGCAATTTGCAAACATGAAT	59.567	20	AGTTGCAGAGCAGAAATGAGC	59.778	21	172	2	173	CGCAATTTGCAAACATGAAT	59.567	20	GTTGCAGAGCAGAAATGAGC	58.753	20	171	2	172
c20856_g1_i1	1	p3	(TCA)7	21	1724	1744	CGCACTTGCTCTTTTTAGGG	60.011	20	GATTTCACGCCTTTCAGCTC	59.962	20	257	1661	1917	CGCACTTGCTCTTTTTAGGG	60.011	20	CAGTGATTTCACGCCTTTCA	59.84	20	261	1661	1921	CGCACTTGCTCTTTTTAGGG	60.011	20	TCATCTGCAGTGGTGGACTC	59.827	20	202	1661	1862
c2359_g1_i1	1	p2	(CT)8	16	103	118	CGCAGGAAGCTTTTGTCAAT	60.386	20	GCGATACGTAGAAAGAGGCG	60.003	20	170	2	171	CGCAGGAAGCTTTTGTCAAT	60.386	20	GTCCATTAGACCTCCAGGCA	60.073	20	277	2	278	CGCAGGAAGCTTTTGTCAAT	60.386	20	TGTCCATTAGACCTCCAGGC	60.073	20	278	2	279
c18561_g2_i1	1	p1	(T)11	11	1377	1387	CGCAGGGATCCAATAATGTT	59.784	20	CACTCCAAACAGCACCAAGA	59.873	20	167	1269	1435	CGCAGGGATCCAATAATGTT	59.784	20	TTCACACTCCAAACAGCACC	59.726	20	171	1269	1439	GGGGCAATCATCATTCTGTT	59.756	20	TTCACACTCCAAACAGCACC	59.726	20	121	1319	1439
c21363_g1_i1	1	p3	(CTT)5	15	7282	7296	CGCAGTTGATGGAGGAATTT	60.074	20	CATTTTCTACCGCCTAATCCC	59.816	21	213	7163	7375	GTCGCAGTTGATGGAGGAAT	60.081	20	CATTTTCTACCGCCTAATCCC	59.816	21	215	7161	7375	CTGCTGCACCACAATGAAAG	60.449	20	CATTTTCTACCGCCTAATCCC	59.816	21	126	7250	7375
c21333_g1_i2	1	p2	(GC)6	12	290	301	CGCCCATGAGGATGATATGT	60.712	20	TGGAGGATGTGGTGATGATG	60.339	20	260	130	389	CGCCCATGAGGATGATATGT	60.712	20	AGGGCTACATTGATGTCCCA	60.34	20	236	130	365	CGCCCATGAGGATGATATGT	60.712	20	CCGCCTCTCGAAATAGCTTA	59.586	20	207	130	336
c4822_g1_i1	1	p1	(T)11	11	737	747	CGCCGATCTCTCTCACCTAC	59.973	20	AGGAAAGCAACGAAGTTCCA	59.853	20	258	547	804	CGCCGATCTCTCTCACCTAC	59.973	20	GGAAAGCAACGAAGTTCCAC	59.717	20	257	547	803	CGATCTCTCTCACCTACCCG	59.82	20	AGGAAAGCAACGAAGTTCCA	59.853	20	255	550	804
c15402_g1_i2	1	p2	(AT)8	16	45	60	CGCCTATTGACACCAGCTCT	60.419	20	CTCCAACCTCTCAAAACCCA	60.081	20	262	0	261	CGCCTATTGACACCAGCTCT	60.419	20	TCCAACCTCTCAAAACCCAG	60.081	20	261	0	260	CGCCTATTGACACCAGCTCT	60.419	20	CCAACCTCTCAAAACCCAGA	60.081	20	260	0	259
c33532_g1_i1	1	p3	(TTC)6	18	53	70	CGCCTCAACGAACTAGGAAA	60.378	20	CCTGCTCCTCCTCCTTATCC	60.169	20	227	8	234	CGCCTCAACGAACTAGGAAA	60.378	20	AATTCTCCTGCTCCTCCTCC	59.778	20	233	8	240	CGCCTCAACGAACTAGGAAA	60.378	20	AACAACCCACCTTCCTCTCC	60.349	20	143	8	150
c35887_g1_i1	1	p2	(GA)7	14	58	71	CGCCTTAATCTCGCCTTCTT	60.83	20	TTGATGTTTGCAGACGAAGC	59.995	20	202	11	212	CGCCTTAATCTCGCCTTCTT	60.83	20	ACAAATCTGCCCCAAATCAG	59.933	20	230	11	240	GGAATTGGAGCGCCTTAATC	60.903	20	TTGATGTTTGCAGACGAAGC	59.995	20	212	1	212
c19704_g1_i1	1	p3	(CTT)6	18	1939	1956	CGCGAGCTTTAATAAACCCA	60.218	20	CGCTATCGGGTCAATCTCTC	59.797	20	177	1828	2004	GGGCAGATCGAGAAGTGAAA	60.34	20	CGCTATCGGGTCAATCTCTC	59.797	20	151	1854	2004	CTTCGCTGTCCAGAAGTGTG	59.616	20	CGCTATCGGGTCAATCTCTC	59.797	20	101	1904	2004
c29745_g1_i1	1	p3	(GCC)5	15	106	120	CGCGTCGTTGTAGCTGTTAG	59.697	20	CTATGGTGGCTACCCTCCTC	58.62	20	181	21	201	CGCGTCGTTGTAGCTGTTAG	59.697	20	ATGGTGGCTACCCTCCTCAG	61.436	20	179	21	199	CGCGTCGTTGTAGCTGTTAG	59.697	20	ATGGTGGCTACCCTCCTCA	60.481	19	179	21	199
c15084_g1_i1	1	p2	(TC)6	12	43	54	CGCTAAACTTTTCTCTCTCAAACTT	58.923	25	AGATCCGCATGAATCTGCTT	59.803	20	167	0	166	CGCTAAACTTTTCTCTCTCAAACTT	58.923	25	GATCACTGTGGCGAGATCCT	60.231	20	246	0	245	CGCTAAACTTTTCTCTCTCAAACT	57.729	24	AGATCCGCATGAATCTGCTT	59.803	20	167	0	166
c13410_g1_i1	1	p3	(CTC)5	15	264	278	CGCTAATTTCTCGCTATGCC	59.971	20	GAGAACATGATGGAGCGGAT	60.042	20	123	224	346	GCTAATTTCTCGCTATGCCG	59.971	20	GAGAACATGATGGAGCGGAT	60.042	20	122	225	346	AATCAACCCGTAAGCAATCG	59.96	20	GAGAACATGATGGAGCGGAT	60.042	20	141	206	346
c13430_g1_i2	1	p3	(CCG)5	15	1479	1493	CGCTATAGAAGCACCGGAAC	59.867	20	CTCCTTCCTCCCTTGGAATC	60.008	20	143	1455	1597	CGCTATAGAAGCACCGGAAC	59.867	20	CATCCCCCGAAATCCTAAAT	59.978	20	207	1455	1661	AACTCGGGTAGCTCCTCCTC	59.84	20	CTCCTTCCTCCCTTGGAATC	60.008	20	273	1325	1597
c14337_g1_i1	1	p3	(CGC)5	15	275	289	CGCTCAAATACTCCTCCTGC	59.978	20	GATGTCCTCCTCAACTTCGC	59.81	20	103	241	343	GCTCAAATACTCCTCCTGCG	59.978	20	GATGTCCTCCTCAACTTCGC	59.81	20	102	242	343	CGCTCAAATACTCCTCCTGC	59.978	20	GGTCTTCGATGTCCTCCTCA	60.199	20	110	241	350
c18372_g1_i1	1	p2	(TC)7	14	624	637	CGCTCAACCTCCTCTTATGC	59.978	20	CTCCTGTTTCTCGTCGGAAG	59.982	20	230	581	810	CGCTCAACCTCCTCTTATGC	59.978	20	GTCGGAAGGCAAGAAAACAG	59.853	20	218	581	798	CCGCTCAACCTCCTCTTATG	59.83	20	CTCCTGTTTCTCGTCGGAAG	59.982	20	231	580	810
c11994_g1_i1	1	c	(TAA)5aaaaatcaaaagtaaaaaactaaagtctccgg(A)10	57	214	270	CGCTCATTATCCACCCATCT	59.917	20	ACGAGAAAAGAACAAGCGGA	59.993	20	277	138	414	CGCTCATTATCCACCCATCT	59.917	20	CGAGAAAAGAACAAGCGGAG	60.125	20	276	138	413	ACGCTCATTATCCACCCATC	59.78	20	ACGAGAAAAGAACAAGCGGA	59.993	20	278	137	414
c17785_g1_i1	1	p2	(TC)7	14	98	111	CGCTCCGAGTCCTAATCTTG	59.971	20	GAGGAAAAGGAGGAGGATGG	60.008	20	133	31	163	CGCTCCGAGTCCTAATCTTG	59.971	20	AGGAAAAGGAGGAGGATGGA	60.008	20	132	31	162	TGGATATACGCTCCGAGTCC	60.059	20	GAGGAAAAGGAGGAGGATGG	60.008	20	141	23	163
c20500_g1_i1	1	p1	(T)11	11	2083	2093	CGCTGCAGCACAAAGATAAA	60.155	20	ATTTCCCCTTCCACGTTCTT	59.805	20	197	2031	2227	CAAGAAAGCAGAGCGACAGA	59.465	20	ATTTCCCCTTCCACGTTCTT	59.805	20	245	1983	2227	CAAGAAAGCAGAGCGACAGA	59.465	20	TTTATCCTTTTGGTGTGCCC	59.801	20	226	1983	2208
c17674_g1_i1	1	p1	(A)10	10	496	505	CGCTGGAGAAAAAGATGGAG	59.948	20	TCGATCGATTCAGCACTGTC	59.95	20	203	334	536	GAGAGGAAGAAGGACGGGAG	60.328	20	TCGATCGATTCAGCACTGTC	59.95	20	269	268	536	GAGGGAGAGGAAGAAGGACG	60.328	20	TCGATCGATTCAGCACTGTC	59.95	20	273	264	536
c21206_g2_i1	1	p1	(T)10	10	252	261	CGCTTAAAGCCAGCTCTTTG	60.277	20	GGTCTTTCATGCTCAGCCTC	59.957	20	212	161	372	CGCTTAAAGCCAGCTCTTTG	60.277	20	TTCATGCTCAGCCTCATCAC	59.95	20	207	161	367	AAGCCAGCTCTTTGTTGCAC	60.581	20	GGTCTTTCATGCTCAGCCTC	59.957	20	206	167	372
c14411_g1_i1	1	p2	(CT)7	14	681	694	CGCTTCGAGAGAAGGGTAGA	59.711	20	CTCACGATAAGATCCCCGAA	60.029	20	150	591	740	AGGAGAGATGGAAGAGCCGT	60.358	20	CTCACGATAAGATCCCCGAA	60.029	20	171	570	740	GACGCGTAGGAGAGATGGAA	60.362	20	CTCACGATAAGATCCCCGAA	60.029	20	178	563	740
c12101_g1_i1	1	p1	(A)14	14	146	159	CGGAAATCCACCAAGAAAGA	60.044	20	TCCGAATGGTCTCCGATTAC	59.894	20	248	59	306	AAAATGCTCCAAACACTCGG	60.11	20	TCCGAATGGTCTCCGATTAC	59.894	20	221	86	306	CGGATTTCATCCACCATTTC	60.133	20	TCCGAATGGTCTCCGATTAC	59.894	20	204	103	306
c87_g1_i1	1	p3	(AGG)6	18	263	280	CGGAAATGACCTCCAAGCTA	60.206	20	CCGGAGACTTGGTCTTCAAA	60.224	20	198	236	433	CATGAGGATAAGGAAGGCGA	60.17	20	TTTTCTTGCATTTGGTCACG	59.706	20	278	41	318	TAAGGAAGGCGAAGAAGCTG	59.724	20	TTTTCTTGCATTTGGTCACG	59.706	20	270	49	318
c28494_g1_i1	1	p1	(T)10	10	314	323	CGGAACACGAAAGGTCAGAT	60.111	20	TCCACCCGCTTAATCAAAAG	60.067	20	260	167	426	CGGAACACGAAAGGTCAGAT	60.111	20	AATTTTGCGACATCCCACAT	60.199	20	199	167	365	CGGAACACGAAAGGTCAGAT	60.111	20	AATGAATTTTGCGACATCCC	59.768	20	203	167	369
c20634_g1_i1	1	p1	(T)10	10	1702	1711	CGGAATAGTAACCGAAGCCA	60.089	20	CAAAAGCACCTCCTTGCATT	60.249	20	126	1631	1756	ACTTTCAAAGGAAGGGGGAA	59.912	20	ACAAAAGCACCTCCTTGCAT	59.74	20	106	1652	1757	CGGAATAGTAACCGAAGCCA	60.089	20	ACAAAAGCACCTCCTTGCAT	59.74	20	127	1631	1757
c15151_g1_i1	1	p2	(AG)7	14	149	162	CGGACCCCTCTTCACAAGTA	60.103	20	CCACCAGCGGATGTTTTTAT	59.823	20	142	89	230	CGGACCCCTCTTCACAAGTA	60.103	20	CAACCCATGGCCTTACTGAT	59.813	20	208	89	296	GAAAAGCGTCTGGAACCAAG	59.853	20	CCACCAGCGGATGTTTTTAT	59.823	20	231	0	230
c18475_g1_i1	1	p1	(A)10	10	1178	1187	CGGAGATTGGATTCTGGAAA	60.006	20	CCACAATCTCAAAACCAAATGA	59.839	22	129	1145	1273	CGGAGATTGGATTCTGGAAA	60.006	20	TCCACAATCTCAAAACCAAATG	59.839	22	130	1145	1274	AAGAAGGGGATTGAGGAGGA	60.008	20	CCACAATCTCAAAACCAAATGA	59.839	22	256	1018	1273
c16210_g1_i1	1	p2	(TA)8	16	1334	1349	CGGAGCAAAGAAATCAGGTC	59.813	20	CTGTAGCGAGCCTTTGCTTC	60.292	20	272	1251	1522	GCAAAGAAATCAGGTCCTCG	59.813	20	CTGTAGCGAGCCTTTGCTTC	60.292	20	268	1255	1522	CGGAGCAAAGAAATCAGGTC	59.813	20	CCTTTGCTTCCGGTTCATAG	59.702	20	262	1251	1512
c17637_g1_i2	1	p1	(A)10	10	1294	1303	CGGAGGCTAAACCATCAAAA	60.067	20	AGGTAGAAAATGCCATTGCG	60.096	20	224	1103	1326	CGGAGGCTAAACCATCAAAA	60.067	20	GCGAAAATTCCAGCATAGGA	60.175	20	264	1103	1366	AAACCATCAAAAAGAGGCCC	60.299	20	AGGTAGAAAATGCCATTGCG	60.096	20	216	1111	1326
c4522_g1_i1	1	p3	(GCG)5	15	96	110	CGGATCGTTCCTCTATCGAC	59.653	20	CCGCGTTCAAACTTCAAAAT	60.11	20	250	51	300	CGGATCGTTCCTCTATCGAC	59.653	20	CTTCCTCGTCTTCCTCCCTT	59.811	20	199	51	249	GTTCTCCTTTCCGGATCGTT	60.443	20	CCGCGTTCAAACTTCAAAAT	60.11	20	261	40	300
c14973_g2_i1	1	p3	(GAA)5	15	108	122	CGGATCTGGTTTTACATAACGC	60.72	22	AAGACTGCGAGCATCAAGGT	60.02	20	258	2	259	CGGATCTGGTTTTACATAACGC	60.72	22	TTCCCTCCCTTCCACCTAGT	59.928	20	166	2	167	CGGATCTGGTTTTACATAACGC	60.72	22	GGTCCAGATTCAAAGCCGTA	60.074	20	241	2	242
c27746_g1_i1	1	p1	(A)10	10	56	65	CGGCAAAAATGGTAATGGAT	59.66	20	TCACCAAGCTCATCAAGCAG	60.136	20	212	15	226	CGGCAAAAATGGTAATGGAT	59.66	20	CTCACCAAGCTCATCAAGCA	60.136	20	213	15	227	CGGCAAAAATGGTAATGGAT	59.66	20	AATTTATGAAACCCCTCGCC	60.15	20	100	15	114
c11693_g1_i1	1	p1	(T)11	11	67	77	CGGCAAAAGAAAAGAGGACA	60.357	20	TCAAGGCAGTGAAAGATCCC	60.195	20	159	11	169	CGGCAAAAGAAAAGAGGACA	60.357	20	TGAAAGATCCCAACTCAGGC	60.195	20	150	11	160	CGGCAAAAGAAAAGAGGACA	60.357	20	AAGATCCCAACTCAGGCTCA	59.803	20	147	11	157
c19372_g1_i1	1	p1	(T)12	12	1576	1587	CGGCAATCGCATCTTATTTT	60.061	20	CTGCTTCTCCACTCCACTCC	59.986	20	213	1454	1666	CGGCAATCGCATCTTATTTT	60.061	20	CCTGCTTCTCCACTCCACTC	59.986	20	214	1454	1667	ACTTTCGTCGTCGTCGTCTT	59.914	20	CTGCTTCTCCACTCCACTCC	59.986	20	135	1532	1666
c5326_g1_i1	1	p1	(T)10	10	194	203	CGGCACCATTTAAATCTCCA	60.827	20	TCATAATTACAAGTTTTCCTGCAGTC	59.968	26	209	27	235	AATATCTCGGTCGAACGGC	60.051	19	TCATAATTACAAGTTTTCCTGCAGTC	59.968	26	224	12	235	AAATATCTCGGTCGAACGGC	61.333	20	TCATAATTACAAGTTTTCCTGCAGTC	59.968	26	225	11	235
c18573_g1_i1	1	p3	(ATC)6	18	32	49	CGGCCAACAGATTATACCAA	58.506	20	ACTAATGCAAGCGAGGAGGA	59.978	20	219	0	218	CGGCCAACAGATTATACCAA	58.506	20	GACTAATGCAAGCGAGGAGG	59.978	20	220	0	219	CGGCCAACAGATTATACCAA	58.506	20	GGACTAATGCAAGCGAGGAG	59.978	20	221	0	220
c20031_g1_i2	1	p2	(GA)6	12	2002	2013	CGGCTTAGCCTCCGTACTC	59.985	19	GCAGGACACCTCAGTCTCTCTT	60.059	22	209	1895	2103	GCTTAGCCTCCGTACTCCG	59.985	19	GCAGGACACCTCAGTCTCTCTT	60.059	22	207	1897	2103	TTTCACTTTTTCTCCGCTTCA	59.982	21	GCAGGACACCTCAGTCTCTCTT	60.059	22	144	1960	2103
c21224_g3_i1	1	p1	(T)10	10	42	51	CGGCTTAGCTGTTCTGTCTTC	59.276	21	CTCACTTTGGAAATGGCGTT	60.11	20	230	1	230	CGGCTTAGCTGTTCTGTCTTC	59.276	21	TGTTTCTTCCTCGCTTTGCT	60.132	20	252	1	252	CGGCTTAGCTGTTCTGTCTTC	59.276	21	TTAGGCGGCAAAGCTATCAT	59.838	20	271	1	271
c36368_g1_i1	1	p2	(TG)6	12	66	77	CGGCTTCTCTTGGTTTCTCC	61.256	20	TATGGGCTCCGATGCATAAT	60.276	20	277	43	319	CGGCTTCTCTTGGTTTCTCC	61.256	20	ATATGGGCTCCGATGCATAA	60.276	20	278	43	320	GCGGCTTCTCTTGGTTTCTC	61.401	20	TATGGGCTCCGATGCATAAT	60.276	20	278	42	319
c20765_g2_i1	1	p3	(GGA)7	21	197	217	CGGCTTGCTATGGTGAGAC	59.41	19	AGCATATTCCTTCCCCGAGT	59.925	20	207	167	373	GCTTGCTATGGTGAGACCG	59.41	19	AGCATATTCCTTCCCCGAGT	59.925	20	205	169	373	CGGCTTGCTATGGTGAGAC	59.41	19	AAGCATATTCCTTCCCCGAG	60.411	20	208	167	374
c441_g1_i1	1	p2	(AT)11	22	285	306	CGGGACAAAACAGGACTCAT	59.966	20	TGCAGTGTTTTCTGGTCGAG	60.025	20	175	184	358	CGGGACAAAACAGGACTCAT	59.966	20	ACTTTGATCCCACTGCAAGG	60.111	20	262	184	445	GGCACTTCGAGCTACCAAAC	59.882	20	ACTTTGATCCCACTGCAAGG	60.111	20	204	242	445
c18922_g1_i2	1	p4	(ATAA)5	20	30	49	CGGGCTTACAAAATTCAAAA	57.833	20	TAGAAACTTGGCCCTGGAGA	59.807	20	116	0	115	CGGGCTTACAAAATTCAAAA	57.833	20	AGAAAGGCATTGCAAGATGG	60.214	20	219	0	218	GGGCTTACAAAATTCAAAACG	58.664	21	TAGAAACTTGGCCCTGGAGA	59.807	20	115	1	115
c16991_g1_i1	2	p3	(CGG)5	15	651	665	CGGGGGTAATGATGAAATTG	60.009	20	CAAGGGAGAATCAACACCGT	59.966	20	141	600	740	TCGAATTAAGGAGGAGCGAA	59.916	20	CAAGGGAGAATCAACACCGT	59.966	20	207	534	740	TTCGAATTAAGGAGGAGCGA	59.916	20	CAAGGGAGAATCAACACCGT	59.966	20	208	533	740
c31611_g1_i1	1	p1	(A)10	10	45	54	CGGGTAGGCTTCTAACGCTAT	59.786	21	GATGTGCTTGTTGGAGCAGA	59.992	20	152	2	153	CGGGTAGGCTTCTAACGCTAT	59.786	21	AAGCCATGGTTGAAGATTGG	59.933	20	277	2	278	CGGGTAGGCTTCTAACGCTAT	59.786	21	TGGAAAAGTACAAGGGGCTG	60.103	20	255	2	256
c3512_g1_i1	1	p1	(T)11	11	52	62	CGGGTCGTGCTTTATTGAGT	60.132	20	GTCACCACCAACACGATGAG	60.005	20	275	2	276	CGGGTCGTGCTTTATTGAGT	60.132	20	AGTCACCACCAACACGATGA	60.005	20	276	2	277	CGGGTCGTGCTTTATTGAGT	60.132	20	GAGTCACCACCAACACGATG	60.005	20	277	2	278
c17646_g2_i1	1	p2	(GA)7	14	54	67	CGGTGAGAAACACCTACATTCA	60.03	22	GGTGTAGCCGCTAGAGCTTG	60.176	20	105	28	132	CGGTGAGAAACACCTACATTCA	60.03	22	GTGCTTGGAGCCTAGAGCAG	60.299	20	155	28	182	CGGTGAGAAACACCTACATTCA	60.03	22	ATCCCAAGAAGGGTGTAGCC	60.328	20	116	28	143
c35634_g1_i1	1	p3	(AAT)5	15	193	207	CGGTGAGATGCATGAGAAGA	59.942	20	GAAAACAAAGCACCCAGGAA	60.088	20	129	103	231	CGGTGAGATGCATGAGAAGA	59.942	20	TCACGATGCAATGAACCAGT	60.12	20	177	103	279	CGGTGAGATGCATGAGAAGA	59.942	20	ATGCTAATCCCACCATTCCA	60.155	20	278	103	380
c11018_g1_i1	2	p3	(GAG)11	33	374	406	CGGTGAGGGAGCATCTTTAG	59.83	20	TTCCCCATCAATTCTTCTGC	60.014	20	268	172	439	TAATTCACGGAGGCGAGTTC	60.214	20	TTCCCCATCAATTCTTCTGC	60.014	20	166	274	439	TAATTCACGGAGGCGAGTTC	60.214	20	GAAAATCCCCCACCAAACTT	60.032	20	190	274	463
c6226_g1_i1	1	p1	(A)11	11	48	58	CGGTGCGTAGCTTTAGAAGA	58.346	20	TGGTTGGGAAGAAGATGAGG	60.042	20	166	12	177	CGGTGCGTAGCTTTAGAAGA	58.346	20	GGTGGTTGGGAAGAAGATGA	59.903	20	168	12	179	CGGTGCGTAGCTTTAGAAGA	58.346	20	TTGGGAAGAAGATGAGGTCG	60.187	20	163	12	174
c2733_g1_i1	1	p3	(CCT)5	15	2690	2704	CGGTGGACGATCCTGTCTAT	59.95	20	TTTTCTCCACCTCAGCATCC	60.195	20	250	2665	2914	CCTAGACTACGAAGCCGGTG	59.891	20	TTTTCTCCACCTCAGCATCC	60.195	20	265	2650	2914	CTAGACTACGAAGCCGGTGG	59.891	20	TTTTCTCCACCTCAGCATCC	60.195	20	264	2651	2914
c30627_g1_i1	1	p1	(A)10	10	165	174	CGGTGGCCGATAAGTAGAGA	60.227	20	ACACTATGAATGCGGCACAA	60.142	20	180	29	208	TGAAAAGGTTGGAGTGGCTC	60.232	20	ACACTATGAATGCGGCACAA	60.142	20	200	9	208	CGGTGGCCGATAAGTAGAGA	60.227	20	CTATGAATGCGGCACAAGAA	59.833	20	177	29	205
c14973_g1_i2	1	p3	(CCG)5	15	224	238	CGGTGGTGAAAGGTGAGATT	59.966	20	GCGCTTCGGAACAGAAGTAG	60.154	20	223	61	283	CTCTCCCCATTAAGAACCCC	59.761	20	GCGCTTCGGAACAGAAGTAG	60.154	20	110	174	283	CCTCTCCCCATTAAGAACCC	59.761	20	GCGCTTCGGAACAGAAGTAG	60.154	20	111	173	283
c20473_g9_i1	1	p1	(T)10	10	1155	1164	CGGTTAAGAGCATGATGGGT	59.955	20	TACCAAACAGCCCCTGAGTT	59.592	20	262	1013	1274	CGGTTAAGAGCATGATGGGT	59.955	20	TTACCAAACAGCCCCTGAGT	59.592	20	263	1013	1275	CGGTTAAGAGCATGATGGGT	59.955	20	GTTACCAAACAGCCCCTGAG	59.592	20	264	1013	1276
c29703_g1_i1	1	p1	(T)11	11	167	177	CGGTTTGAGGTGGATTTTTC	59.406	20	GTCCTGTGTGTAATTCCCCC	59.116	20	201	7	207	TCGGTTTGAGGTGGATTTTT	59.406	20	GTCCTGTGTGTAATTCCCCC	59.116	20	202	6	207	AAAGAGTCGGTTTGAGGTGG	59.183	20	GTCCTGTGTGTAATTCCCCC	59.116	20	208	0	207
c10095_g1_i1	1	p3	(CCG)5	15	267	281	CGGTTTTTGTGCTTCCACTT	60.147	20	TTAAGCTCCAGGAGAGCCAG	59.711	20	126	180	305	CACGAAGTTTGCTCGGTTTT	60.284	20	TTAAGCTCCAGGAGAGCCAG	59.711	20	139	167	305	GTTTGCTCGGTTTTTGTGCT	60.292	20	TTAAGCTCCAGGAGAGCCAG	59.711	20	133	173	305
c21669_g1_i1	1	p2	(TC)9	18	53	70	CGTACCCCCTCGGAATAGTT	60.2	20	GATGCTAGGGTTTGAGAGCG	59.978	20	211	0	210	CGTACCCCCTCGGAATAGTT	60.2	20	TTCTTATTCCACCTCCGCAC	60.074	20	183	0	182	CGTACCCCCTCGGAATAGTT	60.2	20	TTTCTTATTCCACCTCCGCA	60.576	20	184	0	183
c9986_g1_i1	1	p3	(CCG)6	18	597	614	CGTAGCCTTCAACAGCTTCC	60.015	20	TCCTACTCGTCTGCGTGTTG	60.049	20	185	528	712	CAAAGCCCCCAACTGACTAA	60.103	20	TCCTACTCGTCTGCGTGTTG	60.049	20	254	459	712	CAAAGCCCCCAACTGACTAA	60.103	20	AAGATGTTTGAATCGGACGG	59.933	20	186	459	644
c3341_g1_i1	1	p2	(CG)6	12	321	332	CGTAGCTAGCAGGGAAGGTG	60.03	20	ACCTGGAACGCCAAAATTC	59.925	19	271	86	356	CGTAGCTAGCAGGGAAGGTG	60.03	20	AACCTGGAACGCCAAAATTC	61.21	20	272	86	357	CGTAGCTAGCAGGGAAGGTG	60.03	20	CAACCTGGAACGCCAAAAT	60.878	19	273	86	358
c18998_g1_i1	1	p2	(GA)9	18	91	108	CGTAGCTTTCAACAGAGCCC	60.015	20	CGTAAGGCAAATTCTCCAGC	59.845	20	165	9	173	CCGTAGCTTTCAACAGAGCC	60.015	20	GTAAGGCAAATTCTCCAGCG	59.845	20	165	8	172	CCGTAGCTTTCAACAGAGCC	60.015	20	CGTAAGGCAAATTCTCCAGC	59.845	20	166	8	173
c28730_g1_i1	1	p1	(T)10	10	48	57	CGTATCATTTTTGCTTCCCC	59.411	20	AATCCAAATCTGCTCATCGC	60.185	20	243	18	260	ACGTATCATTTTTGCTTCCCC	60.197	21	AATCCAAATCTGCTCATCGC	60.185	20	244	17	260	GTATCATTTTTGCTTCCCCC	58.368	20	AATCCAAATCTGCTCATCGC	60.185	20	242	19	260
c13248_g1_i1	1	p3	(TCA)5	15	980	994	CGTCAAAAAGCCTTCTCCTG	59.986	20	GGAGGACCATTTTGACCATTT	60.046	21	257	819	1075	AAAAAGCCTTCTCCTGCTCC	59.962	20	GGAGGACCATTTTGACCATTT	60.046	21	253	823	1075	AAAAAGCCTTCTCCTGCTCC	59.962	20	ATCGGAGGACCATTTTGACC	61.087	20	256	823	1078
c17229_g1_i1	1	p3	(AGA)5	15	969	983	CGTCACCAAAAGAGACCGAT	60.111	20	GGAAAGGAACTTCGAGGGAC	60.052	20	236	832	1067	ATCGTCACCAAAAGAGACCG	60.111	20	GGAAAGGAACTTCGAGGGAC	60.052	20	238	830	1067	CAAATCGACGTCATCGTCAC	60.12	20	GGAAAGGAACTTCGAGGGAC	60.052	20	250	818	1067
c21164_g1_i1	1	p2	(AT)7	14	256	269	CGTCCATGAAAGAGAGGGAG	59.797	20	TTCCCTGGAGAGAGGTGAGA	59.913	20	242	143	384	CGTCCATGAAAGAGAGGGAG	59.797	20	CCCTGGAGAGAGGTGAGATG	59.785	20	240	143	382	ACGTCCATGAAAGAGAGGGA	59.655	20	TTCCCTGGAGAGAGGTGAGA	59.913	20	243	142	384
c19927_g1_i2	1	p3	(GTC)5	15	220	234	CGTCGCCTATATTTTCGCTC	59.838	20	AGATGAGAAGCGAGAGACGC	59.857	20	176	121	296	GATCGGGGCAGATATTCCTT	60.252	20	ATCCTCTTCAGCCACCAATG	60.073	20	267	190	456	CGGTCCCTCTATAAACCCGT	60.2	20	AGATGAGAAGCGAGAGACGC	59.857	20	261	36	296
c20016_g1_i1	1	p3	(CGG)7	21	1491	1511	CGTCGTCCAGCTCTTCTTTC	60.134	20	CAAGTGGAAGCCCCAACTAA	60.103	20	230	1432	1661	TCGTCGTCCAGCTCTTCTTT	60.134	20	CAAGTGGAAGCCCCAACTAA	60.103	20	231	1431	1661	CGTCGTCCAGCTCTTCTTTC	60.134	20	TACTCCACAAGTGGAAGCCC	60.111	20	237	1432	1668
c29209_g1_i1	1	p1	(T)10	10	415	424	CGTCTGTTGTTGCTGCCTAA	60.05	20	CAAACAGGCATCATCCAGAA	59.648	20	148	335	482	GGCAGCAGAGTACCAGAAGC	60.164	20	CAAACAGGCATCATCCAGAA	59.648	20	255	228	482	ATCGAAGCTCTCTGTTGCGT	60.164	20	CAAACAGGCATCATCCAGAA	59.648	20	174	309	482
c5202_g1_i1	1	p3	(GCT)6	18	457	474	CGTGACAGGAGTTGCAAAGA	60.025	20	CGACCTCTCCTTAGACTCGC	59.187	20	248	282	529	CGTGACAGGAGTTGCAAAGA	60.025	20	GCGACCTCTCCTTAGACTCG	59.187	20	249	282	530	CGTGACAGGAGTTGCAAAGA	60.025	20	CGCGACCTCTCCTTAGACTC	59.187	20	250	282	531
c27145_g1_i1	1	p1	(T)10	10	236	245	CGTGCCATTTGATGATTCAG	60.073	20	CATTTGTTTCCCTTGATCCG	60.301	20	205	70	274	CGTGCCATTTGATGATTCAG	60.073	20	GCCTCATCGAGGAATCAAGA	60.303	20	232	70	301	TGTAACTTTCCCGTGCCATT	60.365	20	CATTTGTTTCCCTTGATCCG	60.301	20	216	59	274
c40084_g1_i1	1	p1	(A)11	11	47	57	CGTGCCTTCAGGAATTAGGA	60.206	20	CTCTTTGAGCTTGCGGTTTC	60.132	20	148	10	157	CGTGCCTTCAGGAATTAGGA	60.206	20	TTCACGTAGCATCTCGGTTG	59.864	20	131	10	140	CGTGCCTTCAGGAATTAGGA	60.206	20	AAGTCCTCTTTGAGCTTGCG	59.757	20	153	10	162
c18124_g1_i1	1	p1	(T)10	10	154	163	CGTGGAAAAACGTTACAGCA	59.769	20	TTACACGCCGCAATGAAATA	60.096	20	266	16	281	CGTGGAAAAACGTTACAGCA	59.769	20	ACACTTCCTTTTACACGCCG	60.168	20	276	16	291	GGAAAAACGTTACAGCAGGG	59.609	20	TTACACGCCGCAATGAAATA	60.096	20	263	19	281
c28568_g1_i1	1	p1	(T)10	10	52	61	CGTGGAAAGTCCGATAAACG	60.493	20	CGTACTCCACGAGCTCCTTC	60.012	20	184	5	188	CGTGGAAAGTCCGATAAACG	60.493	20	CGATCGATGGAAGAGATGGT	60.034	20	240	5	244	CCGTGGAAAGTCCGATAAAC	59.429	20	CGTACTCCACGAGCTCCTTC	60.012	20	185	4	188
c13054_g1_i1	1	p2	(TC)9	18	32	49	CGTTACTCAAACGACCCACC	60.41	20	GAGCAAATAGCTTCGTTGCC	59.988	20	180	7	186	TTACTCAAACGACCCACCCT	59.449	20	GAGCAAATAGCTTCGTTGCC	59.988	20	178	9	186	CGTTACTCAAACGACCCACC	60.41	20	CCGGAGAGAGGCATATCTTG	59.79	20	209	7	215
c8008_g1_i2	1	p3	(CCG)5	15	710	724	CGTTCAAGTCCTCTTCTCCG	59.982	20	AGCTCGAATTTCAGCGTGTT	60.022	20	222	638	859	CGTTCAAGTCCTCTTCTCCG	59.982	20	GCAGCTCGGCGTACTTAGTC	60.183	20	254	638	891	CGTTCAAGTCCTCTTCTCCG	59.982	20	GTGGGGATGATAGGCTGGTA	59.773	20	132	638	769
c16861_g1_i1	1	p2	(GA)6	12	135	146	CGTTGAGTCCTCGACCTAGC	60.012	20	AATTTTCCCAAGGAAATCGG	60.123	20	255	2	256	CGTTGAGTCCTCGACCTAGC	60.012	20	CGTCTTCGCCATCTCTCTCT	59.703	20	183	2	184	CGTTGAGTCCTCGACCTAGC	60.012	20	GCATCACGACGTAAGGATCA	59.679	20	274	2	275
c14405_g1_i1	1	p1	(T)10	10	535	544	CGTTGGCATCTTGTTTTCCT	60.11	20	TGGGGATCCTGAGCAAATAA	60.405	20	259	395	653	CGTTGGCATCTTGTTTTCCT	60.11	20	TAATTTGGGGATCCTGAGCA	60.405	20	264	395	658	CGTTGGCATCTTGTTTTCCT	60.11	20	TTGGGGATCCTGAGCAAATA	60.405	20	260	395	654
c12804_g1_i1	1	p3	(GGC)5	15	1669	1683	CGTTGGTGTTTGCTGGTAAG	59.241	20	CCCTTCCTCTCCTCAAATCC	60.008	20	232	1562	1793	CGTTGGTGTTTGCTGGTAAG	59.241	20	CCCCTTCCTCTCCTCAAATC	60.008	20	233	1562	1794	CGTTGGTGTTTGCTGGTAAG	59.241	20	CCTTCCTCTCCTCAAATCCC	60.008	20	231	1562	1792
c31933_g1_i1	1	p1	(A)10	10	103	112	CGTTTTGCCTCCGTAGTCTC	59.875	20	TGATACCGGATTTACCTCGG	59.778	20	108	70	177	TCGTTTTGCCTCCGTAGTCT	59.875	20	TGATACCGGATTTACCTCGG	59.778	20	109	69	177	TCTCGTTTTGCCTCCGTAGT	59.875	20	TGATACCGGATTTACCTCGG	59.778	20	111	67	177
c16430_g2_i2	1	p3	(CAT)5	15	1273	1287	CTAAAGCCCCAAACTCCACA	60.103	20	CGCAAGCAAGTAAATCACCA	59.872	20	235	1164	1398	CTAAAGCCCCAAACTCCACA	60.103	20	CAGTCAAGGAGCTTTCCCAA	60.366	20	276	1164	1439	ACGGAAACCTTTTTCCCACT	59.842	20	GGAGCTGATCAAGTATGGGC	59.658	20	264	1048	1311
c12107_g1_i1	1	p3	(GAA)5	15	151	165	CTAAGCGTTAGACCTTGCCG	60.032	20	GCAACTCCAGGGGATTCTTT	60.443	20	232	38	269	AGAAAGCAAGAAGGGCATGA	59.955	20	GCAACTCCAGGGGATTCTTT	60.443	20	189	81	269	CTAAGCGTTAGACCTTGCCG	60.032	20	CTTTCGTTGAACTCTGCCCT	59.473	20	252	38	289
c21049_g1_i1	2	p3	(CCG)5	15	228	242	CTAAGTAGCAACGACGCACG	59.697	20	CGACAGGTTTGTTGACGATG	60.152	20	118	163	280	CTAAGTAGCAACGACGCACG	59.697	20	GACGATGTGAGGAAATGGGT	59.786	20	105	163	267	AAATTCACAGCGAGCAATCA	59.425	20	CGACAGGTTTGTTGACGATG	60.152	20	156	125	280
c35180_g1_i1	1	p1	(T)10	10	626	635	CTAATTCTTCGGAGGAGGGG	60.025	20	ATGCATTCCTAGGGCGAATA	59.529	20	153	548	700	CCTAATTCTTCGGAGGAGGG	60.025	20	ATGCATTCCTAGGGCGAATA	59.529	20	154	547	700	CCCTAATTCTTCGGAGGAGG	60.025	20	ATGCATTCCTAGGGCGAATA	59.529	20	155	546	700
c19934_g2_i1	1	p3	(GCG)5	15	942	956	CTACAAACCCGATCCAGGAG	59.545	20	GGCGTACCACATCTTCCACT	59.997	20	197	897	1093	AGGCTCATGAAACCAGAGGA	59.803	20	ACCTCCTCCGTCGAAATACC	60.328	20	260	731	990	GAGGCTCATGAAACCAGAGG	59.803	20	ACCTCCTCCGTCGAAATACC	60.328	20	261	730	990
c21218_g1_i1	1	p3	(AAG)5	15	3251	3265	CTACATCGGCCCAAACACTT	59.993	20	ATCAGAGGAACCAGCAGCAT	59.834	20	137	3167	3303	GTGAACATGGCATTTCGTTG	59.972	20	ATCAGAGGAACCAGCAGCAT	59.834	20	227	3077	3303	TGAACATGGCATTTCGTTGT	59.972	20	ATCAGAGGAACCAGCAGCAT	59.834	20	226	3078	3303
c18467_g1_i1	1	p3	(TCC)5	15	760	774	CTACCCCACATATGCCTGCT	59.978	20	GGTTGAGAAGCTGGTTGGTC	59.703	20	265	569	833	CAGCTACCCCACATATGCCT	59.978	20	GGTTGAGAAGCTGGTTGGTC	59.703	20	268	566	833	AGCTACCCCACATATGCCTG	59.978	20	GGTTGAGAAGCTGGTTGGTC	59.703	20	267	567	833
c19297_g1_i2	1	p3	(GAA)5	15	1792	1806	CTACCTCGAACAGCCTTTGC	60.015	20	AATTTCCTTCTCCCCTTTCG	59.527	20	136	1701	1836	CCTACCTCGAACAGCCTTTG	59.869	20	AATTTCCTTCTCCCCTTTCG	59.527	20	137	1700	1836	ACAGCCTTTGCGAGAAAGAA	60.132	20	AATTTCCTTCTCCCCTTTCG	59.527	20	127	1710	1836
c5774_g1_i1	2	p4	(CTCG)5	20	1093	1112	CTACGGAGGACGATGAGGAG	59.82	20	CTGCCTCTCGGGTCTATGAG	59.966	20	175	1006	1180	GAAATTGGAACGGAGCTTGA	60.192	20	CTGCCTCTCGGGTCTATGAG	59.966	20	239	942	1180	GACGATGAGGAGGAGGACAG	59.792	20	CTGCCTCTCGGGTCTATGAG	59.966	20	167	1014	1180
c29573_g1_i1	1	p3	(CTC)5	15	196	210	CTAGGCTTCCGTCCACATTC	59.694	20	GAGGGTGAAGGCAAAATGAA	60.051	20	277	55	331	CTAGGCTTCCGTCCACATTC	59.694	20	GAAGGCAAAATGAACGGGTA	59.938	20	271	55	325	CTAGGCTTCCGTCCACATTC	59.694	20	ATGAGGGTGAAGGCAAAATG	59.933	20	279	55	333
c39267_g1_i1	1	p2	(GA)9	18	249	266	CTAGGTATTTGAGGCGCTCG	59.996	20	GCCCCTGTAGAAGCCTCTTT	59.848	20	216	92	307	TAGGTATTTGAGGCGCTCGT	59.867	20	GCCCCTGTAGAAGCCTCTTT	59.848	20	215	93	307	CCATTGTATCGGCCATTTCT	59.784	20	GCCCCTGTAGAAGCCTCTTT	59.848	20	178	130	307
c13384_g1_i1	1	p3	(GAA)5	15	425	439	CTATCTCTGCAGCAACTGCG	59.911	20	TCCTTCCCTTCTTCCTCACA	59.773	20	264	273	536	CTATCTCTGCAGCAACTGCG	59.911	20	TCCAAATACTCATCCACCCC	59.605	20	222	273	494	ACTGCGACTCCTCCATTCAC	60.269	20	TCCTTCCCTTCTTCCTCACA	59.773	20	250	287	536
c3246_g1_i1	1	p2	(GA)6	12	103	114	CTATGACCGGTTGCCAGACT	60.134	20	ATCTCCCTTCCCGTCATTCT	59.896	20	157	66	222	CTATGACCGGTTGCCAGACT	60.134	20	TCTTGTGCAGGATCTCCCTT	59.803	20	168	66	233	CTATGACCGGTTGCCAGACT	60.134	20	CTTGTGCAGGATCTCCCTTC	59.803	20	167	66	232
c4887_g1_i1	1	p1	(C)10	10	249	258	CTCAAACGAGTACGCCACAA	59.904	20	CGGTGTTCAGACAATCAACG	60.152	20	238	171	408	CTCAAACGAGTACGCCACAA	59.904	20	GCTCGGTGTTCAGACAATCA	59.837	20	241	171	411	TCAAACGAGTACGCCACAAC	59.764	20	GGCGTATTTGTTGGGGTATG	60.074	20	213	172	384
c18610_g1_i1	1	p1	(A)15	15	131	145	CTCAAACTCAACCGCTCTCC	59.989	20	AGGAATTTGGTTTGACACCG	59.83	20	174	71	244	CTCAAACTCAACCGCTCTCC	59.989	20	ATCGGTTTGGTGCTAGTGCT	59.763	20	213	71	283	CTCAAACTCAACCGCTCTCC	59.989	20	GCTCCTGCTGGGAGAATCTA	59.532	20	196	71	266
c12763_g1_i1	1	p3	(TCC)5	15	137	151	CTCAAATCCCCTTCTCCCTC	60.008	20	GAGGTCGCGTAGTGGATGAT	60.104	20	254	0	253	ACCCCGCATATAAAGCTCCT	59.951	20	GAGGTCGCGTAGTGGATGAT	60.104	20	167	87	253	ACCCCGCATATAAAGCTCCT	59.951	20	ATAGGGATTCCGGGATCTTG	60.11	20	139	87	225
c18204_g1_i1	1	p1	(A)10	10	211	220	CTCAACTGCAAAAGCCCTTC	59.993	20	CGGCCTGACCTGAGATTAAA	60.206	20	266	153	418	CTTTGAGATCAGGCTTTCGC	60.096	20	TCCTTCAATTCAAAGACCGC	60.192	20	263	176	438	TGCAAAAGCCCTTCAAACTT	59.861	20	TCCTTCAATTCAAAGACCGC	60.192	20	280	159	438
c10313_g1_i1	1	p1	(A)11	11	3047	3057	CTCAATATAGCGGTGGCGAT	60.081	20	TCCACCTTTAGGTTTGTGCC	59.971	20	222	2998	3219	CTCAATATAGCGGTGGCGAT	60.081	20	GCGTCTAAGTTCCGTTGGAG	59.875	20	140	2998	3137	CTCAATATAGCGGTGGCGAT	60.081	20	CGTCTAAGTTCCGTTGGAGC	59.875	20	139	2998	3136
c17505_g1_i1	1	p3	(CCT)5	15	224	238	CTCACCCTCTCCCTCCTCTT	59.801	20	CATGGACTCGACGAAGGATT	60.073	20	277	128	404	CCCTCTCCCTCCTCTTCAGT	59.801	20	CATGGACTCGACGAAGGATT	60.073	20	273	132	404	ACCCTCTCCCTCCTCTTCAG	59.801	20	CATGGACTCGACGAAGGATT	60.073	20	274	131	404
c20882_g1_i1	1	p3	(ATG)5	15	356	370	CTCACTTGCCCAATCTGGTT	60.111	20	TACGACGAAACAACCAAGCA	60.293	20	227	224	450	TGCCTGGACTCCTCTGTTTT	59.844	20	TACGACGAAACAACCAAGCA	60.293	20	203	248	450	CGAACTCACTTGCCCAATCT	60.255	20	TACGACGAAACAACCAAGCA	60.293	20	231	220	450
c15356_g1_i1	1	p3	(CGA)6	18	554	571	CTCATCGCCTCCAAGAACTC	59.95	20	ACGCCATTCTCGAACAAGAC	60.263	20	244	488	731	ATCGCCTCCAAGAACTCGTA	59.836	20	ACGCCATTCTCGAACAAGAC	60.263	20	241	491	731	CTCATCGCCTCCAAGAACTC	59.95	20	GACGAGCTCATTCTCCTCCA	60.497	20	227	488	714
c16307_g1_i1	1	p3	(ATG)5	15	101	115	CTCATGAGGCTAACCCCAAA	60.066	20	CATGCTTCAACAAAGCCTCA	59.988	20	235	63	297	CTCATGAGGCTAACCCCAAA	60.066	20	CTTTTTGGGAAGGATGCAAA	60.046	20	173	63	235	CTCATGAGGCTAACCCCAAA	60.066	20	TTTTGGGAAGGATGCAAAAG	60.046	20	171	63	233
c9689_g1_i1	1	p3	(CTT)5	15	603	617	CTCATTTGCCTCCTCCTCAA	60.331	20	GAGGATGCAGTGGAGTTGGT	60.12	20	186	482	667	TCATTTGCCTCCTCCTCAAT	59.629	20	GAGGATGCAGTGGAGTTGGT	60.12	20	185	483	667	GCCTCCTCCTCAATAGCAGA	59.532	20	GAGGATGCAGTGGAGTTGGT	60.12	20	179	489	667
c13867_g1_i1	1	p3	(TTG)5	15	83	97	CTCATTTTGAATGCCAACCC	60.309	20	TGGCATGAGGTGAGTGAAAG	59.831	20	100	43	142	CTCATTTTGAATGCCAACCC	60.309	20	CTGGCATGAGGTGAGTGAAA	59.831	20	101	43	143	CTCATTTTGAATGCCAACCC	60.309	20	GACTGGCATGAGGTGAGTGA	59.827	20	103	43	145
c7782_g1_i1	1	p2	(TC)6	12	69	80	CTCCACTCCAGAGGAAATCG	59.797	20	GGTGCGGTATACAGGGAAGA	59.955	20	239	20	258	CCACTCCACTCCAGAGGAAA	60.229	20	GGTGCGGTATACAGGGAAGA	59.955	20	242	17	258	TCCACTCCAGAGGAAATCGT	59.655	20	GGTGCGGTATACAGGGAAGA	59.955	20	238	21	258
c20804_g1_i2	1	p2	(TC)9	18	1375	1392	CTCCATGAACCACCTTCGTT	59.966	20	ACGTTCTTCGATCCGACATC	60.081	20	254	1261	1514	CTCCATGAACCACCTTCGTT	59.966	20	GAGCGATTTGATCGTACCGT	60.103	20	184	1261	1444	CTCCATGAACCACCTTCGTT	59.966	20	TTCTTCGATCCGACATCCTC	60.158	20	251	1261	1511
c11542_g1_i1	1	p2	(AG)7	14	54	67	CTCCATTTCTGTTCCGAAGC	59.813	20	GAGGTTTTGCCATACGAGGA	60.074	20	203	5	207	CTCCATTTCTGTTCCGAAGC	59.813	20	GGAGAGGTTTTGCCATACGA	60.074	20	206	5	210	CTCCATTTCTGTTCCGAAGC	59.813	20	GTCGGAGAGGTTTTGCCATA	60.074	20	209	5	213
c532_g1_i1	1	p3	(CCG)5	15	103	117	CTCCCGCAGAGCAACTTTAC	60.015	20	TGGCGTTTTTATTGGAGGAG	60.067	20	273	69	341	CTCCCGCAGAGCAACTTTAC	60.015	20	TAGTAGACGCGGAAGGATGG	60.227	20	139	69	207	CTCCCGCAGAGCAACTTTAC	60.015	20	TTGGCGTTTTTATTGGAGGA	60.427	20	274	69	342
c33098_g1_i1	1	p3	(AGA)6	18	115	132	CTCCCTTAGCCTTCCCAATC	60.032	20	CAGCAGAGAGAGTGAGGGAGA	59.868	21	233	61	293	TCTCCCTTAGCCTTCCCAAT	60.032	20	TCAGCAGAGAGAGTGAGGGAG	59.868	21	235	60	294	AATTGGAGCAAGAGGAAGCA	59.955	20	CAGCAGAGAGAGTGAGGGAGA	59.868	21	208	86	293
c21053_g4_i1	1	p3	(CGC)5	15	48	62	CTCCGGCGAAAAGAGATAAA	59.429	20	TATGCTGCAAGTGAGCCATC	59.979	20	241	15	255	TCCGGCGAAAAGAGATAAAG	59.429	20	TATGCTGCAAGTGAGCCATC	59.979	20	240	16	255	TCCGGCGAAAAGAGATAAAG	59.429	20	GGTCTCGGATGAGAAAGCAG	59.95	20	277	16	292
c16116_g1_i3	1	p2	(TC)7	14	407	420	CTCCTACGATCTCTGCTCCG	60.111	20	AACAGCCGAAGTCCTACGAA	59.875	20	179	348	526	GCCGTCATGGTCATCTCTCT	60.231	20	AACAGCCGAAGTCCTACGAA	59.875	20	156	371	526	TTGAACATCTGAAAGCCCCT	59.67	20	AACAGCCGAAGTCCTACGAA	59.875	20	256	271	526
c18468_g1_i2	1	p3	(CGG)5	15	180	194	CTCCTCCTCCTCCAACTCCT	59.801	20	CCTCCGTAGCCCTTCTCTCT	59.972	20	276	14	289	AACTCCTCATCCCAACCCTT	59.795	20	CCTCCGTAGCCCTTCTCTCT	59.972	20	263	27	289	CTCCTCCTCCTCCAACTCCT	59.801	20	TCCGTAGCCCTTCTCTCTGA	60.088	20	274	14	287
c20553_g1_i1	1	p3	(CGC)5	15	138	152	CTCCTGTCTCTCCCAATCCA	60.191	20	AAATAATGGCGAGGTGTTGC	59.967	20	132	62	193	CTCCTGTCTCTCCCAATCCA	60.191	20	GGCCTCCCTAAAATCGAAAG	60.034	20	159	62	220	CTCCTGTCTCTCCCAATCCA	60.191	20	CCCATTTCCACTCCAAGAGA	60.042	20	219	62	280
c21440_g2_i1	1	p1	(T)10	10	98	107	CTCGATTTTTCCTCCGATCA	60.148	20	GGAATTCATCGGCTCTCAAA	60.155	20	114	58	171	CTCGATTTTTCCTCCGATCA	60.148	20	AGGAATTCATCGGCTCTCAA	59.773	20	115	58	172	TTTTGCAATCCAAGGAAACC	59.916	20	ATCTGTGTGTCATCCTTGCG	59.707	20	180	14	193
c19263_g1_i1	1	p2	(TC)6	12	214	225	CTCGCCATCTTCCAGACTTC	59.95	20	TACCTTGAAATCTCCACCGC	60.074	20	238	167	404	CTCGCCATCTTCCAGACTTC	59.95	20	AGGGATCCACGGAAGAAGAT	59.896	20	163	167	329	CTCGCCATCTTCCAGACTTC	59.95	20	TGATTTAGAGGGATCCACGG	59.887	20	171	167	337
c23074_g1_i1	1	p1	(T)11	11	288	298	CTCGCCGTTCAGATTTTAGC	59.982	20	TCAGCTTGATCCCTGCTTTT	59.955	20	219	216	434	CTCGCCGTTCAGATTTTAGC	59.982	20	GCTTGATCCCTGCTTTTGTC	59.82	20	216	216	431	CCTCGCCGTTCAGATTTTAG	59.839	20	TCAGCTTGATCCCTGCTTTT	59.955	20	220	215	434
c19511_g1_i1	1	p3	(GCG)5	15	1204	1218	CTCGGAGACCATATCCGAAC	59.508	20	CTGGTTTCGTCCATTCTGGT	59.966	20	140	1173	1312	CTCGGAGACCATATCCGAAC	59.508	20	ACTGGTTTCGTCCATTCTGG	59.966	20	141	1173	1313	CTCGGAGACCATATCCGAAC	59.508	20	TTTCGTCCATTCTGGTAGCC	60.074	20	136	1173	1308
c18636_g1_i1	1	p1	(T)10	10	49	58	CTCGGCTCTTCCCATTATCC	60.92	20	TTCTGCGAGATGTACAACGG	59.864	20	201	3	203	CCTCGGCTCTTCCCATTATC	60.92	20	TTCTGCGAGATGTACAACGG	59.864	20	202	2	203	CTCGGCTCTTCCCATTATCC	60.92	20	AATTTGGTTTTGGAGGAGGG	60.159	20	102	3	104
c12841_g1_i1	1	p2	(CT)6	12	563	574	CTCGTTGGATAAGCCGTGAT	60.096	20	GCTTTTGAGAGAAAGTGGCG	60.132	20	245	439	683	CTCGTTGGATAAGCCGTGAT	60.096	20	CGCTTTTGAGAGAAAGTGGC	60.132	20	246	439	684	CTCGTTGGATAAGCCGTGAT	60.096	20	GTGGCGCATTAGGTCAAACT	60.14	20	231	439	669
c19123_g4_i1	2	p3	(CGG)5	15	1604	1618	CTCTAATTTCTCCCTCCCCG	60.025	20	TCCTGCGTTCGATTTTCTTT	59.823	20	258	1384	1641	CTCTAATTTCTCCCTCCCCG	60.025	20	TTCCTGCGTTCGATTTTCTT	59.823	20	259	1384	1642	CATACCAATCACCGCCTCTT	59.955	20	TCCTGCGTTCGATTTTCTTT	59.823	20	102	1540	1641
c20899_g1_i1	1	p2	(GA)6	12	146	157	CTCTATATCCCCGCTCCTCC	60.017	20	ACCGCAGTAGCATCTCCATT	59.723	20	115	90	204	CTCTATATCCCCGCTCCTCC	60.017	20	CGACGCCTCCGAAGATATAC	59.691	20	133	90	222	CTCTATATCCCCGCTCCTCC	60.017	20	CCTCCGAAGATATACCGCAG	59.685	20	128	90	217
c15835_g1_i1	1	p3	(CGG)5	15	896	910	CTCTCCGTTCTGAGTTTCGG	59.982	20	GCCCTATTTCTTCTTCCCCA	60.391	20	160	860	1019	CTCTCCGTTCTGAGTTTCGG	59.982	20	TGCCCTATTTCTTCTTCCCC	60.391	20	161	860	1020	GCTCTCCGTTCTGAGTTTCG	60.134	20	GCCCTATTTCTTCTTCCCCA	60.391	20	161	859	1019
c4716_g1_i1	1	p3	(CGC)5	15	259	273	CTCTCGTTCCGAAGAACCAC	59.844	20	CGTTCCACTCTCCTTCAAGC	59.989	20	255	206	460	CTCTCGTTCCGAAGAACCAC	59.844	20	CAACCAATCCGTTCCACTCT	59.966	20	264	206	469	CTCTCGTTCCGAAGAACCAC	59.844	20	CTTCAAGCTTCGACCAGGAG	60.126	20	243	206	448
c20638_g1_i1	1	p2	(TC)9	18	170	187	CTCTCTCTCGTTCTCCCCCT	59.945	20	AAGCCAGAGCTGAATGGCTA	60.118	20	149	83	231	CTCTCTCTCGTTCTCCCCCT	59.945	20	GAGGGAATCCTGGAAGAAGC	60.154	20	165	83	247	CTCTCTCTCGTTCTCCCCCT	59.945	20	GAGACCCGATCTCTCGTTTG	59.803	20	267	83	349
c18499_g1_i1	1	c	(CCG)5acgaagaggacggcctgctttacggcccgctcttcgccggagttccgttaagcgacgagtgcgaaaagttcggcggtagaggaagc(GCG)5	116	603	718	CTCTGACCTAATCGGCGAAG	59.971	20	CATCTGACGGTCCAGAAACC	60.51	20	271	537	807	TGACCTAATCGGCGAAGAAC	60.214	20	CATCTGACGGTCCAGAAACC	60.51	20	268	540	807	CTGACCTAATCGGCGAAGAA	60.344	20	CATCTGACGGTCCAGAAACC	60.51	20	269	539	807
c2279_g1_i1	1	p1	(T)10	10	182	191	CTGAACCCATGGTGGAAGAT	59.779	20	TCTTCTTGCACCAATACCACA	59.184	21	220	38	257	CTGAACCCATGGTGGAAGAT	59.779	20	TCTTCTTGCACCAATACCACAC	60.037	22	220	38	257	GCTGCTCGGGAATAAGAGGT	60.733	20	TCTTCTTGCACCAATACCACA	59.184	21	188	70	257
c10872_g1_i1	1	p1	(A)11	11	284	294	CTGAACCGCCTAACTCGAAC	59.875	20	CTCTTCCTGATTTCAACGGC	59.813	20	186	175	360	ACTGAACCGCCTAACTCGAA	59.875	20	CTCTTCCTGATTTCAACGGC	59.813	20	187	174	360	ACCATCTGAACAATGGGAGG	59.779	20	CTCTTCCTGATTTCAACGGC	59.813	20	275	86	360
c19168_g1_i2	1	p3	(TTC)5	15	992	1006	CTGAAGTCCACTCGCAATCA	59.984	20	TGCACAAGTGGAGATAAGCG	60.011	20	276	861	1136	GTCCACTCGCAATCATGAGA	59.794	20	TGCACAAGTGGAGATAAGCG	60.011	20	271	866	1136	CTGAAGTCCACTCGCAATCA	59.984	20	GGAGATAAGCGTGGAGCTGA	60.504	20	267	861	1127
c5424_g1_i1	1	p1	(T)10	10	225	234	CTGAGCTGGGGCACCTATAC	59.717	20	TGCAGGTGGCTATGCTTACA	60.423	20	109	164	272	TACTTTGAGCTGAGCTGGGG	60.529	20	TGCAGGTGGCTATGCTTACA	60.423	20	118	155	272	CTGAGCTGGGGCACCTATAC	59.717	20	TTTCTGCAGGTGGCTATGCT	60.934	20	113	164	276
c18973_g1_i1	1	p3	(CGC)6	18	582	599	CTGAGGGATCTCTGGCTCTG	60.088	20	TTCTTCACGATCCTTTCGCT	59.955	20	132	545	676	CTGAGGGATCTCTGGCTCTG	60.088	20	CTTCTTCACGATCCTTTCGC	59.955	20	133	545	677	CTGAGGGATCTCTGGCTCTG	60.088	20	ATCCTTTCGCTCATGTTTGG	60.074	20	123	545	667
c15816_g1_i1	2	p1	(T)10	10	774	783	CTGAGTCCTCAATGATGGCA	59.787	20	CATCGACACCCATCAAACAG	59.96	20	131	729	859	CTGAGTCCTCAATGATGGCA	59.787	20	ACATCGACACCCATCAAACA	59.812	20	132	729	860	CTGAGTCCTCAATGATGGCA	59.787	20	TGCATTCCAAACCATAACCA	59.786	20	174	729	902
c20454_g1_i2	1	p3	(GCT)5	15	1271	1285	CTGATCCAGGAGGAGTGGAG	59.785	20	ACATCCGAAGCGAAAATCAC	60.081	20	216	1157	1372	GGATTGGTTTTCTTGGTGGA	59.767	20	ACATCCGAAGCGAAAATCAC	60.081	20	190	1183	1372	CTGATCCAGGAGGAGTGGAG	59.785	20	AGTTAGAGGCGACATCCGAA	59.836	20	227	1157	1383
c15373_g1_i1	1	p1	(A)13	13	177	189	CTGCAATTTCCTCTTTCCCA	60.184	20	TCAGATCTGGGGGTTTGAAG	60.042	20	261	139	399	CTGCAATTTCCTCTTTCCCA	60.184	20	CAGATCTGGGGGTTTGAAGA	60.042	20	260	139	398	CTGCAATTTCCTCTTTCCCA	60.184	20	GATCAGATCTGGGGGTTTGA	59.862	20	263	139	401
c6666_g1_i1	1	p3	(CTC)5	15	5946	5960	CTGCAGCCAATAAGCATCAA	59.976	20	TATCAGGATGGGCCTGAGAC	60.034	20	279	5780	6058	TGCATAGCACCCATGTCATT	59.955	20	TATCAGGATGGGCCTGAGAC	60.034	20	191	5868	6058	CTGCAGCCAATAAGCATCAA	59.976	20	AAATGGGAATGATGGTGCTC	59.756	20	241	5780	6020
c20521_g1_i1	1	p1	(T)10	10	2476	2485	CTGCCAAATCATCAAGAGCA	59.948	20	GCTACGTAGGTAAAAACCCCAA	59.453	22	249	2265	2513	CTGCCAAATCATCAAGAGCA	59.948	20	TGCTACGTAGGTAAAAACCCCA	60.739	22	250	2265	2514	TGAAGCCTTTGGATTTTTGG	60.046	20	TGCTACGTAGGTAAAAACCCC	58.2	21	147	2368	2514
c10578_g1_i1	1	p3	(GGA)6	18	48	65	CTGCCATTGTTGTTTGGTTG	60.004	20	ATCCCAGGCTCTGAATCCTT	60.037	20	236	0	235	CTGCCATTGTTGTTTGGTTG	60.004	20	GGCCTCACTCCACATTGACT	60.12	20	113	0	112	CTGCCATTGTTGTTTGGTTG	60.004	20	TGAATCCTTCATCTGCCTCC	60.158	20	225	0	224
c19990_g1_i1	1	p3	(TGC)5	15	875	889	CTGCCCTTCTTGATGCCTAA	60.344	20	CCAAACTTTATTGCAGGGGA	59.931	20	240	840	1079	CTGCCCTTCTTGATGCCTAA	60.344	20	GGTATCACGCTGAAGGCAAT	60.103	20	161	840	1000	CTGCCCTTCTTGATGCCTAA	60.344	20	GGCAATCAAGGCTTTAACGA	60.209	20	147	840	986
c11987_g1_i1	1	p1	(T)11	11	222	232	CTGCGTTCAATGTGGAGATG	60.263	20	CTTCCAAAACAATTGTGGACC	59.322	21	208	164	371	CTGCGTTCAATGTGGAGATG	60.263	20	TTCCAAAACAATTGTGGACC	58.298	20	207	164	370	CTGCGTTCAATGTGGAGATG	60.263	20	AGCACAGAAAGGGAAGAATCA	58.923	21	122	164	285
c21226_g1_i2	2	p1	(T)11	11	2870	2880	CTGGAAGTGATTCCGACGAT	60.073	20	GCCACAAATTCTTCCCAAAA	59.916	20	151	2762	2912	ATCTGGAAGTGATTCCGACG	60.073	20	GCCACAAATTCTTCCCAAAA	59.916	20	153	2760	2912	CAGCTAAGCGCTCTGGATCT	59.882	20	GCCACAAATTCTTCCCAAAA	59.916	20	112	2801	2912
c22376_g1_i1	1	p3	(CCA)5	15	752	766	CTGGATTGCTCAACGAGTCA	59.984	20	CCCTCCCAAAGTTATGGTCA	59.784	20	200	728	927	ATACAGGCCTGCTGTGCTCT	60.043	20	CCCTCCCAAAGTTATGGTCA	59.784	20	250	678	927	CATGACTGGCACATACAGGC	60.144	20	CCCTCCCAAAGTTATGGTCA	59.784	20	262	666	927
c20395_g1_i1	1	p1	(T)10	10	416	425	CTGGCGCTGGAGAAGATTAC	59.978	20	CGTCTCCCAGCTGAAGTTGT	60.444	20	244	294	537	TGGCGCTGGAGAAGATTACT	59.978	20	CGTCTCCCAGCTGAAGTTGT	60.444	20	243	295	537	ATTCTTCAGAGGGCAGCTTG	59.574	20	TCTCCACTGAAACCCATTCC	59.903	20	280	368	647
c3419_g1_i1	1	p3	(TGA)5	15	790	804	CTGGTAAGCCTGGTCCACAT	59.989	20	TCGTCCTCACTGTCATCCAG	59.82	20	136	692	827	AGCTGCAAGAGCTGGTAAGC	59.927	20	TCGTCCTCACTGTCATCCAG	59.82	20	147	681	827	CTGCAAGAGCTGGTAAGCCT	59.78	20	TCGTCCTCACTGTCATCCAG	59.82	20	145	683	827
c2165_g1_i1	1	p2	(AG)7	14	50	63	CTGGTATTGTCTCGCACTCG	59.465	20	GAAGCAGGCATAGAGCCAAC	59.985	20	169	27	195	CTGGTATTGTCTCGCACTCG	59.465	20	CCGCCGACAGATAAAGAGAG	59.971	20	190	27	216	CTGGTATTGTCTCGCACTCG	59.465	20	AGAAGCAGGCATAGAGCCAA	60.118	20	170	27	196
c19519_g1_i2	1	p3	(CAG)5	15	635	649	CTGTCCCGGTCAAAATCAGT	59.966	20	TCTCTAGAAGGGAGCAGCCA	60.232	20	174	557	730	TGGACTGAAATCACCGAACA	60.088	20	TCTCTAGAAGGGAGCAGCCA	60.232	20	210	521	730	CTGTCCCGGTCAAAATCAGT	59.966	20	TAGAAGGGAGCAGCCAAGAG	59.711	20	170	557	726
c19131_g1_i1	1	p3	(GAA)5	15	352	366	CTGTTGTTGATCTTCGGGGT	59.966	20	ATTCCGGTGACGAGAACAAC	59.973	20	172	258	429	TTGGAGATTTTCATGGCACA	60.049	20	ATTCCGGTGACGAGAACAAC	59.973	20	223	207	429	GCACATCAGGATTCCCACTT	59.934	20	ATTCCGGTGACGAGAACAAC	59.973	20	208	222	429
c19512_g1_i1	1	p3	(TTC)5	15	1013	1027	CTTACGAAGAAAACGCTCCG	60.011	20	GCGATTAGAGCTCCGATTTG	59.945	20	198	951	1148	CTTACGAAGAAAACGCTCCG	60.011	20	TGCGATTAGAGCTCCGATTT	59.945	20	199	951	1149	TAATTTCAGGGGGAAGGTCC	60.124	20	TGCGATTAGAGCTCCGATTT	59.945	20	218	932	1149
c19326_g1_i1	1	p3	(GGC)6	18	453	470	CTTATACGTCAGCGACCCGT	60.154	20	CGCACACGAAGTACTCCAAC	59.365	20	269	419	687	CTTATACGTCAGCGACCCGT	60.154	20	ACGCACACGAAGTACTCCAA	59.365	20	270	419	688	CCGGCGATCTCTTATACGTC	59.691	20	CGCACACGAAGTACTCCAAC	59.365	20	279	409	687
c12108_g1_i2	1	p1	(T)10	10	1869	1878	CTTATGCCTGCTTCCTCGAC	59.978	20	TGAAATTCACTATTCCCAGCA	58.227	21	248	1682	1929	ATGCCTTCCAATGTTTCTGC	60.081	20	TGAAATTCACTATTCCCAGCA	58.227	21	144	1786	1929	TGCGTACACCATAGGAGCTG	59.888	20	TGAAATTCACTATTCCCAGCA	58.227	21	268	1662	1929
c10955_g1_i1	1	p1	(T)10	10	617	626	CTTCAAAGGCACTACGCACA	60.05	20	CGACGGTACCCATCGTCTAT	59.836	20	269	393	661	TTCAAAGGCACTACGCACAG	60.05	20	CGACGGTACCCATCGTCTAT	59.836	20	268	394	661	TGTCAATGTTCTTCAGGCCA	60.24	20	AGACCCTCCCCACCATAATC	60.015	20	191	591	781
c32723_g1_i1	1	p2	(CT)6	12	669	680	CTTCAGCTCCTCAAAGTGCC	60.134	20	CCGAACTGCATCCAATCATA	59.499	20	120	605	724	CCTTCAGCTCCTCAAAGTGC	60.134	20	CCGAACTGCATCCAATCATA	59.499	20	121	604	724	TTCAGCTCCTCAAAGTGCCT	60.134	20	CCGAACTGCATCCAATCATA	59.499	20	119	606	724
c4450_g1_i1	1	p2	(AG)6	12	720	731	CTTCAGCTGGGAGAGATTGG	59.943	20	TCTATGGGATGGAAAAACGC	59.901	20	276	624	899	CTTCAGCTGGGAGAGATTGG	59.943	20	AGTCATGGCATTCGCTTACC	60.103	20	234	624	857	CTTCAGCTGGGAGAGATTGG	59.943	20	TGGAAAAACGCTGTATGCTG	59.872	20	267	624	890
c19238_g1_i1	1	p3	(CAG)5	15	705	719	CTTCAGCTGTTGAAATGGCA	59.988	20	TGAGCTTGTCTTGGTTGTGG	59.873	20	200	665	864	GCGCTTACTTGCTCTTGCTT	59.933	20	CGAGTGAGGTCTGCTGTTGA	60.178	20	185	571	755	GCGCTTACTTGCTCTTGCTT	59.933	20	AGCGAGTGAGGTCTGCTGTT	60.205	20	187	571	757
c19134_g1_i2	1	p1	(A)13	13	2173	2185	CTTCATAGAATCCTCCGCCA	60.17	20	TCGATTCTCTTCCCTGTGCT	59.95	20	105	2127	2231	ATCAGCTGCGAAGTGAGACA	59.733	20	CTCTTCCCTGTGCTTTCTGG	59.982	20	155	2071	2225	ATCAGCTGCGAAGTGAGACA	59.733	20	TCGATTCTCTTCCCTGTGCT	59.95	20	161	2071	2231
c19638_g1_i1	1	p3	(CGG)6	18	1505	1522	CTTCATGCTCTCCGGTGACT	60.408	20	TTCCCACTCATAACTTCGCC	60.074	20	225	1458	1682	CTTCATGCTCTCCGGTGACT	60.408	20	CTTGGAGCGTCTCTGCTCTC	60.431	20	114	1458	1571	CTTCATGCTCTCCGGTGACT	60.408	20	TCTTGGAGCGTCTCTGCTCT	60.431	20	115	1458	1572
c16694_g1_i1	1	p2	(GA)6	12	147	158	CTTCCCTCCATTCTCTCGTG	59.797	20	CACCCTTCGATCAGCTTCAT	60.218	20	239	38	276	CTTCCCTCCATTCTCTCGTG	59.797	20	TCTTTCTCTCTTCCCTCCCC	59.749	20	145	38	182	AAGAGAGGGAGAGCGAGAGG	60.23	20	TTAGAGCGGAGGGAGAAGGT	60.34	20	254	122	375
c20897_g1_i1	1	p3	(AAG)5	15	4790	4804	CTTCCTTTGCCAGCATCAAT	60.214	20	GCCGAAGTTGATGATTTGCT	60.221	20	248	4637	4884	ACACTTCCTTTGCCAGCATC	60.263	20	GCCGAAGTTGATGATTTGCT	60.221	20	251	4634	4884	TGCAAGTGAATGCCATCTTT	59.276	20	GCCGAAGTTGATGATTTGCT	60.221	20	134	4751	4884
c20398_g1_i1	1	p2	(CT)8	16	1173	1188	CTTCGAACATGCTGCATAGC	59.596	20	CTGCCTCCATTTTTCAAAGC	59.823	20	134	1103	1236	CTTCGAACATGCTGCATAGC	59.596	20	CCTGCCTCCATTTTTCAAAG	59.679	20	135	1103	1237	TAGACGCGGTCCAAGAATGT	60.657	20	CTGCCTCCATTTTTCAAAGC	59.823	20	201	1036	1236
c15322_g1_i1	1	c*	(C)10(CT)6*	21	46	66	CTTCGATGCTCCTTCGTTCT	59.574	20	TTCCCTCCACCAGGACTATG	59.92	20	112	0	111	CTTCGATGCTCCTTCGTTCT	59.574	20	ACAAACCACGCGATTTCTTC	60.118	20	129	0	128	CTTCGATGCTCCTTCGTTCT	59.574	20	TGATTTGAAAAAGGGCGTCT	59.685	20	206	0	205
c17264_g1_i1	1	p1	(A)11	11	132	142	CTTCGCATGGTTCCATTTTT	59.938	20	GCTTTAGCGTTCTGCTTGCT	59.933	20	122	52	173	CTTCGCATGGTTCCATTTTT	59.938	20	TAGCGTTCTGCTTGCTTTCA	59.895	20	118	52	169	CTTCGCATGGTTCCATTTTT	59.938	20	TTGGCTTTAGCGTTCTGCTT	60.152	20	125	52	176
c19024_g2_i2	1	p1	(A)10	10	2780	2789	CTTCGGAGCTCAGTTATCCG	59.971	20	CCCTTTCTTCTTCCTCACCC	60.045	20	236	2717	2952	CTTCGGAGCTCAGTTATCCG	59.971	20	CCCCTTTCTTCTTCCTCACC	60.045	20	237	2717	2953	CTTCGGAGCTCAGTTATCCG	59.971	20	CCCCCTTTCTTCTTCCTCAC	60.045	20	238	2717	2954
c41283_g1_i1	1	p1	(T)10	10	230	239	CTTCGGGTTCTGCTTACAGG	59.869	20	TTTTTAGAAAAGTATTCTCATAGCCC	57.808	26	112	160	271	TTGTTCTTCGGGTTCTGCTT	59.853	20	TTTTTAGAAAAGTATTCTCATAGCCC	57.808	26	117	155	271	CGGGTTCTGCTTACAGGAAA	60.241	20	TTTTTAGAAAAGTATTCTCATAGCCC	57.808	26	109	163	271
c36689_g1_i1	1	p3	(CCG)5	15	148	162	CTTCTCCCATCTCCATTCCA	60.003	20	TGTTGCCGTTGAGTTTCTTG	59.881	20	218	55	272	CTTCTCCCATCTCCATTCCA	60.003	20	TGAGTTGGGGAGCAGTTTCT	59.844	20	200	55	254	CTTCTCCCATCTCCATTCCA	60.003	20	TCTTGAGTTGGGGAGCAGTT	59.844	20	203	55	257
c20639_g2_i1	1	p1	(A)11	11	328	338	CTTCTCGGACGAGGTGTAGG	59.861	20	TGGTGGAGAAGGAAACAAGG	60.081	20	277	254	530	CTTCTCGGACGAGGTGTAGG	59.861	20	CAGTGTTTTGGTGAGCCAGA	59.873	20	197	254	450	GATTTCTTCTCATGCTCGCC	59.923	20	TGGAGCTTAGGGAGGTTGAA	59.807	20	206	207	412
c4150_g1_i1	1	p3	(GCG)5	15	305	319	CTTCTTCAACGCCAGAGGAC	59.989	20	TCCTGTGAAAGCCCAAACTC	60.232	20	251	129	379	TTCTTCAACGCCAGAGGACT	59.989	20	TCCTGTGAAAGCCCAAACTC	60.232	20	250	130	379	TTCTTCAACGCCAGAGGACT	59.989	20	CGATTTTGAATGGATGAGGG	60.266	20	231	130	360
c21440_g1_i1	2	p1	(A)10	10	131	140	CTTGAAAAATCGACCAAAGGC	60.943	21	GATTTTTCCACCGATCAGATTC	59.783	22	100	66	165	GACTTGAAAAATCGACCAAAGG	59.98	22	GATTTTTCCACCGATCAGATTC	59.783	22	102	64	165	GACTTGAAAAATCGACCAAAGG	59.98	22	TTTTTCCACCGATCAGATTC	57.581	20	100	64	163
c30333_g1_i1	1	p3	(CCG)7	21	53	73	CTTGAAAGCGGAGTGAACG	59.575	19	CTCCTCCCCATAATCAACGA	59.887	20	127	26	152	TCTTGAAAGCGGAGTGAACG	61.481	20	CTCCTCCCCATAATCAACGA	59.887	20	128	25	152	CTTGAAAGCGGAGTGAACG	59.575	19	CCAACTCCTCCCCATAATCA	59.744	20	131	26	156
c1066_g1_i1	1	p3	(ATT)5	15	370	384	CTTGACCCATTGGTTTGCTT	59.971	20	CTTATTGGCCCCATCAAAAG	59.406	20	279	145	423	CTTGACCCATTGGTTTGCTT	59.971	20	CCATCAAAAGGGACAACCTC	59.381	20	269	145	413	CATCGCTCAGTCCCTTCATT	60.218	20	TGTGCTGTCTTGTGTTGGCT	60.51	20	241	297	537
c20979_g2_i1	1	p3	(ATC)7	21	153	173	CTTGAGACCCAAAGCTATCCA	59.322	21	GGAATGCAGATGGAAGTCGT	60.081	20	133	126	258	TTGAGACCCAAAGCTATCCA	58.298	20	GGAATGCAGATGGAAGTCGT	60.081	20	132	127	258	CTTGAGACCCAAAGCTATCCA	59.322	21	CGTTAGTATTCCGCTGCCTC	59.867	20	177	126	302
c13592_g1_i1	2	p1	(A)11	11	199	209	CTTGAGTTTGGATCCGCCTA	60.206	20	CCGCAAACTCCAGCTAAAAT	59.361	20	113	135	247	CCCTGTTCTCGGAGGGTAAT	60.319	20	CCGCAAACTCCAGCTAAAAT	59.361	20	231	17	247	TTGAGTTTGGATCCGCCTAT	59.528	20	CCGCAAACTCCAGCTAAAAT	59.361	20	112	136	247
c12662_g1_i1	1	p2	(GA)9	18	990	1007	CTTGATCCATTGTGCATTCG	60.073	20	TCCTTCAAACTGAGCATCCC	60.195	20	153	883	1035	ATCCATTGTGCATTCGATGA	59.89	20	TCCTTCAAACTGAGCATCCC	60.195	20	149	887	1035	TTCCTCTGTGTTGGAGAGGG	60.229	20	TCCTTCAAACTGAGCATCCC	60.195	20	200	836	1035
c20517_g4_i2	1	p4	(TATT)5	20	166	185	CTTGCCACACCCGATAAAGT	59.993	20	GGCTGCCGAAATTTACAAAA	60.075	20	167	74	240	CAGCAGCCTTCCGACTTTAC	60.015	20	GGCTGCCGAAATTTACAAAA	60.075	20	224	17	240	CTTGCCACACCCGATAAAGT	59.993	20	GTGGCAGGTAGGCTTAGCAC	59.904	20	210	74	283
c15428_g1_i1	1	p3	(GAT)5	15	79	93	CTTGCCTGGACAACAAGTGA	59.873	20	CCCCTTAAAACTCGCAACTG	59.741	20	269	54	322	ATTTCCTTGCCTGGACAACA	60.495	20	CCCCTTAAAACTCGCAACTG	59.741	20	274	49	322	TCCTTGCCTGGACAACAAGT	60.69	20	CCCCTTAAAACTCGCAACTG	59.741	20	271	52	322
c14114_g1_i2	1	c	(TC)7tacgagatatcgaaggccagactcgttatgtatcgcttcgcctccagcctcgcctccaaagcccgggttgccggcc(GCA)5	105	134	238	CTTGCTCGCTCGTTTCTTCT	59.898	20	TAGGGCCCATTGTCACCTTA	60.323	20	272	104	375	TGCTCGCTCGTTTCTTCTCT	60.419	20	TAGGGCCCATTGTCACCTTA	60.323	20	270	106	375	CTTGCTCGCTCGTTTCTTCT	59.898	20	GGCTTCAACTCCGAACCTTA	59.312	20	208	104	311
c29161_g1_i1	1	p3	(GAA)6	18	113	130	CTTGGAGCCCAACTCTGTTC	59.844	20	TTGGCTTAGCTTGCCAAAAT	59.853	20	158	47	204	CACTTGGAGCCCAACTCTGT	60.298	20	TTGGCTTAGCTTGCCAAAAT	59.853	20	160	45	204	CTTGGAGCCCAACTCTGTTC	59.844	20	GCAAAAGGCCAGAGCATTTA	60.343	20	115	47	161
c3332_g1_i1	1	p3	(CAT)6	18	186	203	CTTGGTGCGTCGACATCTTA	59.864	20	GTCTTTCGTGTCACCGGAAT	59.973	20	268	69	336	CTTGGTGCGTCGACATCTTA	59.864	20	AATCTGGAACGACCATTTCG	59.933	20	251	69	319	CTTGGTGCGTCGACATCTTA	59.864	20	TCGCGGAATTTGGTATTTTC	59.907	20	164	69	232
c16534_g1_i1	1	p2	(CT)6	12	2097	2108	CTTTCACAGCAAGGGAGAGC	60.134	20	AGCATTGAACATGTCCACCA	59.967	20	160	2052	2211	CTTTCACAGCAAGGGAGAGC	60.134	20	GCATTGAACATGTCCACCAG	59.967	20	159	2052	2210	CTTTCACAGCAAGGGAGAGC	60.134	20	AATCGGAGCAAACCTGACAC	60.119	20	136	2052	2187
c15904_g2_i4	1	p1	(A)10	10	199	208	CTTTCATCCCTCCTGCAAAA	60.184	20	TCTGCATTGATTTGCTTGAA	57.988	20	131	171	301	TTGACTTTCATCCCTCCTGC	60.195	20	TCTGCATTGATTTGCTTGAA	57.988	20	135	167	301	GACTTTCATCCCTCCTGCAA	60.195	20	TCTGCATTGATTTGCTTGAA	57.988	20	133	169	301
c17167_g1_i1	1	p1	(A)11	11	1297	1307	CTTTCCAGCCAAAGTTCGAG	59.986	20	AATTCAAAGCAGCAGAGGGA	59.955	20	225	1193	1417	CTCTTTCCAGCCAAAGTTCG	59.986	20	AATTCAAAGCAGCAGAGGGA	59.955	20	227	1191	1417	CTCTTTCCAGCCAAAGTTCG	59.986	20	AGGGACATCACTCGATTTGC	60.081	20	212	1191	1402
c18757_g1_i3	1	p3	(AAG)5	15	1253	1267	CTTTCCCTTACCTCCTTCCG	60.061	20	ATGGTTGGTGAGGAACTTCG	59.966	20	209	1140	1348	CTCCTTCCGCGACATAAAAG	59.839	20	ATGGTTGGTGAGGAACTTCG	59.966	20	198	1151	1348	TTATCCTCAGGAACGGATGC	60.036	20	GCGCTAACTTCGTCTTCGTC	60.162	20	254	1041	1294
c15763_g1_i3	1	p2	(CT)6	12	90	101	CTTTCCTCCTGAGTTTTGCG	59.986	20	CTTCGCCCTTACAATTCCAG	59.702	20	128	36	163	CTTTCCTCCTGAGTTTTGCG	59.986	20	ACTTCGCCCTTACAATTCCA	59.569	20	129	36	164	CTTTCCTCCTGAGTTTTGCG	59.986	20	CTAGCTGCTCTGACTTCGCC	60.44	20	141	36	176
c14692_g1_i1	1	p2	(CT)10	20	81	100	CTTTCGCGTCCCTTATGAAC	59.708	20	GATGCCGAGAGTGATGATGA	59.75	20	254	42	295	GTCCCTTATGAACACGGAGC	59.556	20	GATGCCGAGAGTGATGATGA	59.75	20	247	49	295	GTCCCTTATGAACACGGAGC	59.556	20	AGGAGAGTGCAGAAGAGGCA	60.284	20	210	49	258
c14182_g1_i1	1	p3	(TCT)5	15	1617	1631	CTTTCGCTCCCGTCTTGTAG	60.008	20	CCTCTGATTTCTGGGGATGA	60.003	20	270	1527	1796	CTTTCGCTCCCGTCTTGTAG	60.008	20	TGAAGCCTCTCGGAAGAAGA	60.21	20	253	1527	1779	CTTTCGCTCCCGTCTTGTAG	60.008	20	CTGTTGGCTGATCCTGAGGT	60.261	20	213	1527	1739
c14225_g1_i1	1	p3	(TCC)7	21	66	86	CTTTGCCAATTTTGCCATTT	59.943	20	GCTCATCACTTGAGTTGCCA	59.992	20	159	32	190	CTTTGCCAATTTTGCCATTT	59.943	20	TTGTTGCATTTCACACCGTT	60.011	20	271	32	302	CTTTGCCAATTTTGCCATTT	59.943	20	TTTGTTGCATTTCACACCGT	60.011	20	272	32	303
c17972_g1_i3	1	p1	(T)10	10	778	787	CTTTGTTGGAGAGCAGGCAT	60.397	20	CTCCGCCTTTTTCCTAGCTT	59.98	20	273	743	1015	ATGCTTTGTTGGAGAGCAGG	60.397	20	CTCCGCCTTTTTCCTAGCTT	59.98	20	276	740	1015	CTTTGTTGGAGAGCAGGCAT	60.397	20	AGCATCAACCTCCTCCAGAA	59.803	20	219	743	961
c17109_g1_i1	1	p2	(TC)7	14	90	103	CTTTTCAGCGCAATTCCTTC	59.96	20	ACCCTTCACGAATGCAAAAC	59.978	20	194	67	260	CTTTTCAGCGCAATTCCTTC	59.96	20	CACGAATGCAAAACCCTTCT	60.11	20	188	67	254	CTTTTCAGCGCAATTCCTTC	59.96	20	CTTCACGAATGCAAAACCCT	60.11	20	191	67	257
c19264_g1_i2	1	p2	(TA)6	12	1033	1044	CTTTTGATGCGATGGAGCTT	60.352	20	TCGAAAGACCAGCTCAGTCC	60.533	20	246	921	1166	CTTGAGGGCAATGGAGATTC	59.629	20	TCGAAAGACCAGCTCAGTCC	60.533	20	208	959	1166	CCTTTTTGTGGGCATGAGTT	59.971	20	TTGCGTTTCTTCTCTCCTTCA	60.118	21	172	900	1071
c16179_g1_i1	1	p3	(GGC)5	15	720	734	CTTTTGCGACTTCTTGGGAG	59.986	20	GCCATTATCCAGCACCCTAA	59.923	20	277	613	889	GAATGAACCGGAGAGAACCA	60.05	20	GCCATTATCCAGCACCCTAA	59.923	20	196	694	889	CTTTTGCGACTTCTTGGGAG	59.986	20	GGCGATGTCCTCAACACTTT	60.119	20	160	613	772
c22258_g1_i1	1	p3	(GAA)5	15	121	135	GAAAAAGGCAGCAGAAGCAC	60.14	20	GAAAGCCGTAATAAGCTGCG	60.006	20	280	98	377	GAAAAAGGCAGCAGAAGCAC	60.14	20	AAACTCTCGGAATCAAGCGA	59.955	20	249	98	346	GAAAAAGGCAGCAGAAGCAC	60.14	20	GAAACTCTCGGAATCAAGCG	59.955	20	250	98	347
c28371_g1_i1	2	p2	(TA)7	14	356	369	GAAAATGACAGCGACGATGA	59.805	20	GGAGAAAATTCTCATAACAACGC	59.179	23	173	257	429	GAAAATGACAGCGACGATGA	59.805	20	CAACGCGTATTACAAACTTACCA	59.16	23	156	257	412	AATGACAGCGACGATGATGA	60.233	20	CAACGCGTATTACAAACTTACCA	59.16	23	153	260	412
c14258_g1_i1	1	p2	(AT)6	12	58	69	GAAAATTAGAGGTGGATCCAAAAA	59.743	24	CCATGGTGGTAGGAGCTGTT	59.989	20	220	9	228	GAAAATTAGAGGTGGATCCAAAAA	59.743	24	AAAAAGCTTTCGGAAGAGGC	59.966	20	140	9	148	GAAAATTAGAGGTGGATCCAAAAA	59.743	24	TGGAGAGGATGTTTCCAAGG	60.042	20	259	9	267
c24972_g1_i1	1	p3	(CGG)6	18	135	152	GAAACGTGCCTGCCTTTTAC	59.752	20	TTATCGCTCCTCGTGAGGTT	59.836	20	127	109	235	AACGTGCCTGCCTTTTACTG	60.305	20	TTATCGCTCCTCGTGAGGTT	59.836	20	125	111	235	GAAACGTGCCTGCCTTTTAC	59.752	20	ACTGTAACGTTGCCCCAAGT	59.52	20	253	109	361
c20740_g1_i1	1	p1	(A)11	11	42	52	GAAACTAGAGGCCCGAGGTC	60.212	20	CTTCGAGGCTGAAGGTATCG	59.971	20	180	1	180	GAAACTAGAGGCCCGAGGTC	60.212	20	GCCCTCGCTTTTTCTTCTTT	59.966	20	274	1	274	GAAACTAGAGGCCCGAGGTC	60.212	20	CGAGATCTCACGGATGGATT	60.034	20	153	1	153
c13588_g1_i1	1	p3	(TGG)5	15	738	752	GAAACTCTTCTACCACGCCG	59.875	20	TTGCATCAAGCAGCTACCAC	60.019	20	190	599	788	GAAACTCTTCTACCACGCCG	59.875	20	ATGCATTACCCAACCACCAT	59.939	20	228	599	826	GAAACTCTTCTACCACGCCG	59.875	20	ACGGAAAGATGATGGTTTGC	59.939	20	206	599	804
c18427_g1_i2	1	p1	(T)10	10	2295	2304	GAAAGACACATGGAAGGCGT	60.119	20	TCTTCGGAAATTGCGACTCT	59.955	20	153	2256	2408	GAAAGACACATGGAAGGCGT	60.119	20	CTAAAAGGTCTGTGGCCTGC	59.875	20	128	2256	2383	GAAAGACACATGGAAGGCGT	60.119	20	GTCTTCGGAAATTGCGACTC	59.82	20	154	2256	2409
c10546_g1_i2	1	p3	(TCG)5	15	225	239	GAAAGCACAGGCAATCACAA	59.847	20	ATCCCTCTCCGCTAAATGGT	59.925	20	203	156	358	AGGAAAGCACAGGCAATCAC	60.263	20	ATCCCTCTCCGCTAAATGGT	59.925	20	205	154	358	GTGAGGAAAGCACAGGCAAT	60.263	20	ATCCCTCTCCGCTAAATGGT	59.925	20	208	151	358
c18852_g1_i1	1	p1	(A)10	10	174	183	GAAAGCGATCCGTTAAGCAG	59.982	20	GGCACAATCTTCTTTGGCAT	60.081	20	209	139	347	AAGCGATCCGTTAAGCAGTG	60.407	20	GGCACAATCTTCTTTGGCAT	60.081	20	207	141	347	AAGCGATCCGTTAAGCAGTG	60.407	20	GGTTTGCGATAAAGGATGGA	59.901	20	153	141	293
c34265_g1_i1	1	p2	(GA)7	14	532	545	GAAATCCGCGATTAAAACGA	60.04	20	TCCCTCACTCGGTGATCTCT	59.792	20	182	408	589	AGCGGCACCTGTGTTACTCT	59.937	20	TCCCTCACTCGGTGATCTCT	59.792	20	269	321	589	GAAATCCGCGATTAAAACGA	60.04	20	CGCATAGCAAATCCCTCACT	60.235	20	193	408	600
c17344_g2_i2	2	p3	(GCC)5	15	232	246	GAAATCGCTGAGAGAATGGC	59.923	20	GAATAGAGGCGAGGACGATG	59.797	20	202	150	351	TAGGGGTTGAAATCGCTGAG	60.206	20	GAATAGAGGCGAGGACGATG	59.797	20	210	142	351	TACCGCGGCCTACCTATCTA	59.72	20	GAATAGAGGCGAGGACGATG	59.797	20	271	81	351
c10628_g1_i1	1	p1	(A)21	21	141	161	GAAATTTGTGGCATGTATGAAAA	58.906	23	ACGAAGCTTTGATCGGAGAA	59.955	20	144	111	254	GAAATTTGTGGCATGTATGAAAA	58.906	23	CGAAGCTTTGATCGGAGAAG	60.088	20	143	111	253	GAAATTTGTGGCATGTATGAAAA	58.906	23	GAAAGGGCTGTGAAGAGCAG	60.134	20	104	111	214
c23292_g1_i1	1	p3	(CCG)6	18	83	100	GAACACCTCCATCTCCTCCC	60.86	20	GGAGTAGTTCCGGGTTAGGG	59.821	20	142	17	158	GAACACCTCCATCTCCTCCC	60.86	20	TTAAGGATGAGGGAAAGCGA	59.778	20	189	17	205	GCGAACACCTCCATCTCCT	60.215	19	GGAGTAGTTCCGGGTTAGGG	59.821	20	144	15	158
c19392_g1_i1	1	p1	(A)13	13	140	152	GAACAGAACAACCATCTCTTGG	58.695	22	TGGTGGTGGAGGCTAATTTC	59.933	20	250	114	363	AGAACAGAACAACCATCTCTTGG	59.668	23	TGGTGGTGGAGGCTAATTTC	59.933	20	251	113	363	GAACAGAACAACCATCTCTTGG	58.695	22	GTTCTGGTGGTGGAGGCTAA	60.111	20	254	114	367
c6211_g1_i1	1	p2	(CT)8	16	1915	1930	GAACAGCCGTGATTAGCACA	59.871	20	AAAGCAGACGCCCTCATCT	59.965	19	141	1841	1981	GCACAACACGAAGAAACCCT	60.156	20	AAAGCAGACGCCCTCATCT	59.965	19	126	1856	1981	AGCACAACACGAAGAAACCC	60.156	20	AAAGCAGACGCCCTCATCT	59.965	19	127	1855	1981
c17636_g1_i1	1	p2	(TC)6	12	1396	1407	GAACAGGGATTGAAGAGGCA	60.195	20	ATCGGGAGGAAGTGAGGATT	59.896	20	217	1233	1449	GAACAGGGATTGAAGAGGCA	60.195	20	AATCGGGAGGAAGTGAGGAT	59.896	20	218	1233	1450	CACCGAGAAATCCCTATCCA	59.887	20	TCTGTTTCTCAACCGAAGGG	60.224	20	113	1372	1484
c21539_g1_i1	1	c	(AT)7agc(AT)7	31	72	102	GAACCAAGGTGGTGGATTGT	59.679	20	GAGAGGTACGGCACTTCCTG	59.867	20	171	16	186	GAACCAAGGTGGTGGATTGT	59.679	20	AGGGAAGGAGAGAGGTACGG	59.694	20	180	16	195	TGCCGTTTCCTATTTTGGTT	59.451	20	GAGAGGTACGGCACTTCCTG	59.867	20	151	36	186
c13846_g1_i1	1	p3	(CGC)6	18	49	66	GAACCCTTCTCGTCCTCTCC	60.194	20	TCTTATTGTTCTCCGCCACC	60.074	20	171	17	187	GAACCCTTCTCGTCCTCTCC	60.194	20	AGCCTCGATGATGAGACGAT	59.792	20	260	17	276	AAAATGCGAACCCTTCTCGT	60.987	20	TCTTATTGTTCTCCGCCACC	60.074	20	178	10	187
c32110_g1_i1	1	p1	(T)10	10	364	373	GAACCGGCCTTTCTACATCA	60.074	20	ACGGAACAAATTTTTGGAGG	58.925	20	200	197	396	AATGGGGAACGGATTAAAGC	60.15	20	ACGGAACAAATTTTTGGAGG	58.925	20	113	284	396	GAACCGGCCTTTCTACATCA	60.074	20	CAAACGGAACAAATTTTTGGA	59.834	21	203	197	399
c19876_g1_i1	1	p1	(A)11	11	169	179	GAACCTCACCCTGCCATAGA	60.073	20	AGTTGGAGGCCTGAACTCAA	59.844	20	241	81	321	TCTTTTGGAACCTCACCCTG	60.081	20	AGTTGGAGGCCTGAACTCAA	59.844	20	248	74	321	GAACCTCACCCTGCCATAGA	60.073	20	CCTTTCCGTGATATTGGCAT	59.784	20	170	81	250
c19809_g1_i2	1	p3	(GCG)6	18	290	307	GAACGTGGTTGTTAAGCCGT	60.037	20	TTCTCACAGAGGAAGGGGAA	59.773	20	209	179	387	GAACGTGGTTGTTAAGCCGT	60.037	20	TGTTCTCACAGAGGAAGGGG	60.229	20	211	179	389	GAACGTGGTTGTTAAGCCGT	60.037	20	AACCGGAGATGCAGTTCAAG	60.255	20	191	179	369
c16979_g1_i1	1	p2	(TC)7	14	38	51	GAACTCTTAGCGCTCGCAAC	60.3	20	TCCAGAAATGAAAACCCCAG	59.903	20	234	2	235	GAACTCTTAGCGCTCGCAAC	60.3	20	AATTTATGAGCATGGGCACC	59.791	20	154	2	155	AAGAACTCTTAGCGCTCGCA	60.428	20	TCCAGAAATGAAAACCCCAG	59.903	20	236	0	235
c7502_g1_i1	1	p2	(TC)11	22	602	623	GAAGAAACCAAACTGCTCGC	60	20	AAAGGAACTCATGGTGACGG	59.966	20	150	579	728	GAAGAAACCAAACTGCTCGC	60	20	GGTGACGGGATCAGAAAGAA	60.05	20	138	579	716	GAAGAAACCAAACTGCTCGC	60	20	ATGGTGACGGGATCAGAAAG	59.927	20	140	579	718
c10375_g1_i1	1	p1	(A)10	10	827	836	GAAGATGGGCCAAACGAATA	59.901	20	TTCCTTCTTCCTCCCTCGAT	60.147	20	235	647	881	AGATGGGCCAAACGAATATG	59.784	20	TTCCTTCTTCCTCCCTCGAT	60.147	20	233	649	881	GAAGATGGGCCAAACGAATA	59.901	20	CTTTCCTTCTTCCTCCCTCG	60.311	20	237	647	883
c8844_g1_i2	1	p3	(TGC)5	15	318	332	GAAGCACTCCGAGCATTTTC	59.962	20	TGAAGCCAGAGTTGAAGGCT	60.134	20	161	227	387	TCCCTCAAATGGAAGCACTC	60.195	20	TGAAGCCAGAGTTGAAGGCT	60.134	20	172	216	387	GAAGCACTCCGAGCATTTTC	59.962	20	ATGCCTTGAAGCCAGAGTTG	60.397	20	167	227	393
c21282_g1_i2	2	p2	(TC)6	12	4059	4070	GAAGCAGGTCACCGAGAAAC	59.851	20	CGTTTCAGAAATCGAGCACA	59.988	20	221	3940	4160	GAAGCAGGTCACCGAGAAAC	59.851	20	AAAGGAAATCGAGCGACAGA	59.955	20	179	3940	4118	GAAGCAGGTCACCGAGAAAC	59.851	20	GTTTCGTCCGTGTGAGAGGT	60.159	20	199	3940	4138
c13057_g1_i1	1	p1	(T)13	13	778	790	GAAGCCGGAGAGCCTTACTT	59.983	20	CCGCATAAACTGGAAATTTGA	59.95	21	218	624	841	GCCGGAGAGCCTTACTTTCT	59.983	20	CCGCATAAACTGGAAATTTGA	59.95	21	215	627	841	AGCCGGAGAGCCTTACTTTC	59.983	20	CCGCATAAACTGGAAATTTGA	59.95	21	216	626	841
c38471_g1_i1	1	p1	(A)11	11	68	78	GAAGGAAAGGCTAGACCGCT	59.983	20	TCGCGTATTTTTCTTCAGCA	59.585	20	179	8	186	AAAAGTGCGAAGGAAAGGCT	60.373	20	TCGCGTATTTTTCTTCAGCA	59.585	20	187	0	186	CTAGACCGCTCGGCAGTAAT	59.499	20	TCGCGTATTTTTCTTCAGCA	59.585	20	169	18	186
c12707_g1_i2	1	p1	(T)10	10	480	489	GAAGGAGATCGATCCAACCA	60.011	20	GAAGCTCAACAAGGCACAGA	59.165	20	274	258	531	TGAAGGAGATCGATCCAACC	60.011	20	GAAGCTCAACAAGGCACAGA	59.165	20	275	257	531	GAAGGAGATCGATCCAACCA	60.011	20	GGAAGCTCAACAAGGCACAG	60.975	20	275	258	532
c21178_g1_i5	2	p3	(GCG)9	27	2898	2924	GAAGGCAAGCGTGTTCTCTC	60.142	20	CGGAGCTTCCAAGTTCACTC	59.989	20	235	2718	2952	GTGAAGGACCACCAGGAGAG	59.682	20	CGGAGCTTCCAAGTTCACTC	59.989	20	132	2821	2952	GTGAAGGACCACCAGGAGAG	59.682	20	CTATGTCCTTCGTTCCCTCG	59.688	20	201	2821	3021
c15118_g1_i1	1	p1	(A)10	10	1479	1488	GAAGGGGAAGGAAGTGAAGG	60.045	20	GCTTGACAGTGATTCTGCGA	60.144	20	254	1343	1596	AGGGGAAGGAAGTGAAGGAA	60.045	20	GCTTGACAGTGATTCTGCGA	60.144	20	252	1345	1596	AAGGGGAAGGAAGTGAAGGA	60.045	20	GCTTGACAGTGATTCTGCGA	60.144	20	253	1344	1596
c19120_g1_i1	2	p2	(CT)8	16	1738	1753	GAAGGGGATGATGACGAAGA	60.011	20	CGATGGAGCTGTCTCTCTCC	60.096	20	175	1659	1833	GAAGCTGAGCAATTCAAGGG	59.955	20	CGATGGAGCTGTCTCTCTCC	60.096	20	262	1572	1833	GAAGCTGAGCAATTCAAGGG	59.955	20	TCTCCCTCTCCCTCTTCCTC	59.883	20	247	1572	1818
c19284_g3_i2	1	p3	(GGA)5	15	1242	1256	GAAGTAGGGACGCAATTCCA	60.074	20	TCCGATGATTCTTCGAAACC	60.014	20	225	1105	1329	GAAGTAGGGACGCAATTCCA	60.074	20	TTCGAAACCATCGCTTTCTT	59.823	20	214	1105	1318	GAAGTAGGGACGCAATTCCA	60.074	20	GCCATTGATAGGCCAGAGAA	60.177	20	255	1105	1359
c19358_g2_i1	1	p3	(CCT)5	15	1766	1780	GAAGTCAGTTCGATGAGGGC	59.81	20	GCGTCGGATGAAAACAGATT	60.081	20	209	1615	1823	CCTGTTTCTTCCAGCATTCC	59.67	20	GCGTCGGATGAAAACAGATT	60.081	20	248	1576	1823	GGAAGTCAGTTCGATGAGGG	59.655	20	GCGTCGGATGAAAACAGATT	60.081	20	210	1614	1823
c1049_g1_i2	1	p2	(TC)9	18	74	91	GAAGTCTTGCAACGAAAGGC	60	20	CGAAAGGATGGGAGATCAAA	60.006	20	196	0	195	GAAGTCTTGCAACGAAAGGC	60	20	ACAGATTGGTCGATTAGCCG	60.096	20	226	0	225	CAAACGTTCTCTCCTTTGCC	59.853	20	CGAAAGGATGGGAGATCAAA	60.006	20	146	50	195
c19855_g1_i2	1	p3	(CTT)6	18	39	56	GAAGTTCTATGCTCATGGCGA	60.367	21	CGCCTTTATCAGGCAAAGAG	59.975	20	201	14	214	GAAGTTCTATGCTCATGGCGA	60.367	21	TTTGACGTCGATGACATGGT	59.967	20	158	14	171	GAAGTTCTATGCTCATGGCGA	60.367	21	GCGATGATACGAGAGAAGGC	59.946	20	120	14	133
c2435_g1_i1	1	p2	(TC)8	16	1438	1453	GAAGTTTTCGGCTGTCTTCG	59.993	20	GGGTTTCAGCAGTTTTCGTC	59.717	20	237	1277	1513	AAGCATCCACAGTCAATCCC	59.934	20	GGGTTTCAGCAGTTTTCGTC	59.717	20	127	1387	1513	CCATGAAGCATCTTGGGTTT	59.933	20	GGGTTTCAGCAGTTTTCGTC	59.717	20	154	1360	1513
c21017_g2_i1	1	p2	(AG)6	12	85	96	GAATCAGAGGTGCTGAGAGGA	59.545	21	AAGGCATAGCTTTCCACCCT	60.096	20	217	17	233	TGAATCAGAGGTGCTGAGAGG	60.539	21	AAGGCATAGCTTTCCACCCT	60.096	20	218	16	233	GAATCAGAGGTGCTGAGAGGA	59.545	21	ATACTTCACCGCAGGCTCAT	59.723	20	195	17	211
c19671_g1_i1	1	p3	(CGG)5	15	524	538	GAATCCCCTGCTTACCTTCC	59.903	20	AGCGGAAACGAGACAAAGAA	59.993	20	181	481	661	GAATCCCCTGCTTACCTTCC	59.903	20	GAACCAGAAAAGCCCTCTCC	60.19	20	115	481	595	TGAGTACGCCGGAATATGGT	60.352	20	AGCGGAAACGAGACAAAGAA	59.993	20	231	431	661
c12494_g2_i1	1	p3	(TGC)6	18	441	458	GAATCCCTTTCTCTCCCAGG	60.008	20	GACAACTCTCCGTCCTCTGC	59.993	20	249	251	499	CCGTCCTCTGTAACGGATGT	59.989	20	GACAACTCTCCGTCCTCTGC	59.993	20	110	390	499	CCGTCCTCTGTAACGGATGT	59.989	20	ACCCTACCGAGGCAGAAAAT	59.962	20	198	390	587
c21373_g2_i1	2	p1	(T)10	10	1944	1953	GAATGGCATTGGGGTTATTG	60.016	20	TCAAACTGAACCTCTCAACCAA	59.751	22	200	1780	1979	GGGTTATTGCAGAACCTGGA	59.933	20	TCAAACTGAACCTCTCAACCAA	59.751	22	189	1791	1979	TTTGCATGGAATGATGCTGT	60.08	20	TCAAACTGAACCTCTCAACCAA	59.751	22	235	1745	1979
c20245_g1_i1	1	p3	(GAA)6	18	829	846	GACAAAACCGAGGAGGAACA	60.088	20	CGATGCCCTTTCTCTTCTTG	59.948	20	244	631	874	GGTGGATGCAAAAGAGGAGA	60.195	20	TGTTCTTCTTCGATGCCCTT	59.813	20	225	660	884	GAGGTGGATGCAAAAGAGGA	60.195	20	TGTTCTTCTTCGATGCCCTT	59.813	20	227	658	884
c14215_g1_i1	1	c	(CGA)7agaagacagcgaggaggagaaaccgacccggatcagcaagaagaagaaggccgatcgaagcgcgcaggcccgatcggccccggagaaatcccggccggc(CGG)5catccatgacctgctccatgagttctt(GCA)5	177	390	566	GACAGATCCTCCGACGACTT	59.258	20	TCCAGTCCTGATCGAACCTC	60.199	20	271	366	636	ACAGATCCTCCGACGACTTC	59.258	20	TCCAGTCCTGATCGAACCTC	60.199	20	270	367	636	GACAGATCCTCCGACGACTT	59.258	20	CTCCTCCAGTCCTGATCGAA	60.34	20	275	366	640
c4671_g1_i1	1	p1	(T)10	10	75	84	GACAGGAAACCTGAATGTGGA	59.958	21	CCATGAATCAGGCCAACTTT	59.933	20	160	32	191	GACAGGAAACCTGAATGTGGA	59.958	21	TCCATGAATCAGGCCAACTT	60.461	20	161	32	192	GACAGGAAACCTGAATGTGGA	59.958	21	TTCGTCCCACATAACATTGC	59.4	20	194	32	225
c18493_g1_i1	1	p1	(T)11	11	1005	1015	GACAGGTGATCTGGAAGGGA	60.048	20	AGCAGCAGGAGCAGGATAGA	60.263	20	172	888	1059	GACAGGTGATCTGGAAGGGA	60.048	20	CATGCAGCGACATCAATTTT	59.694	20	244	888	1131	GAAGATGCTGATGAGCACGA	60.104	20	AGCAGCAGGAGCAGGATAGA	60.263	20	144	916	1059
c13870_g1_i1	1	p1	(A)10	10	836	845	GACATGCTGAGCTCCACAAA	59.992	20	CTGTGCGAGAGGGAGGATAG	59.966	20	181	801	981	GACATGCTGAGCTCCACAAA	59.992	20	GTAATGATCGAGGCTGCGTT	60.243	20	202	801	1002	GACATGCTGAGCTCCACAAA	59.992	20	TTTCGGTAATGATCGAGGCT	59.668	20	207	801	1007
c14991_g1_i1	1	p2	(TC)7	14	31	44	GACCACAAACCCGTCTCCT	59.953	19	CGTCTCCGTTCTCCATCATC	60.622	20	200	2	201	AGGACCACAAACCCGTCTC	59.953	19	CGTCTCCGTTCTCCATCATC	60.622	20	202	0	201	GACCACAAACCCGTCTCCT	59.953	19	GTCTCCGTTCTCCATCATCG	60.622	20	199	2	200
c5893_g1_i1	1	p2	(TG)42	84	353	436	GACCAGAAATCTTCCCGTCA	60.05	20	TCTTATTCCACCGATGCAGG	60.992	20	269	202	470	CCGGCGTTCATCTGATATTT	59.923	20	TCTTATTCCACCGATGCAGG	60.992	20	227	244	470	GACCAGAAATCTTCCCGTCA	60.05	20	TCTCTTATTCCACCGATGCAG	60.22	21	271	202	472
c12649_g1_i1	1	c	(CG)7(CT)6	26	32	57	GACCATTCGAGACAGTTCCG	60.656	20	AGGGTAGGTTTCCACTGCCT	59.994	20	159	4	162	CGGACCATTCGAGACAGTTC	60.656	20	AGGGTAGGTTTCCACTGCCT	59.994	20	161	2	162	CTCGGACCATTCGAGACAGT	60.261	20	AGCAGATAAGGCAAGGATGC	59.439	20	225	0	224
c20304_g2_i2	1	p2	(TC)7	14	53	66	GACCCTTTCTTCCTCTTCGG	60.183	20	CTTCCTCTCTTCAACCACGC	59.989	20	158	19	176	GGACCCTTTCTTCCTCTTCG	60.183	20	CTTCCTCTCTTCAACCACGC	59.989	20	159	18	176	GACCCTTTCTTCCTCTTCGG	60.183	20	CTCTCTTCAACCACGCATGA	59.984	20	154	19	172
c20966_g9_i2	1	p2	(TA)7	14	4188	4201	GACCGCCATGCTTATTTGAT	59.929	20	TGTGAAATACGTAACTTCAAAAGG	57.546	24	216	4019	4234	GACCGCCATGCTTATTTGAT	59.929	20	TGTGAAATACGTAACTTCAAAAGGTT	59.473	26	216	4019	4234	TGCTTATTTGATGCTGGTGC	59.839	20	TGTGAAATACGTAACTTCAAAAGG	57.546	24	208	4027	4234
c20014_g2_i2	1	p3	(GAC)6	18	1685	1702	GACCTCGGGGTCGTAGAAGT	60.511	20	GCCTCGAGAAAGTTCCACTG	59.989	20	191	1594	1784	GACCTCGGGGTCGTAGAAGT	60.511	20	TTCTCTTTCTCAAAGGGCCA	59.926	20	280	1594	1873	CGGGGTCGTAGAAGTAGCAT	59.218	20	GCCTCGAGAAAGTTCCACTG	59.989	20	186	1599	1784
c14104_g1_i2	1	p1	(T)11	11	341	351	GACCTTTCGTGTTCGTGGTT	60.012	20	GTCCCTCTGCAAACTGAAGC	59.997	20	157	297	453	ATCGACGAGTCTGCTGAGGT	60.017	20	CTGTAGCAAGCCCGAAAAAG	60.011	20	172	225	396	GACCTTTCGTGTTCGTGGTT	60.012	20	CTGAAGCCAAGCATCATCAA	59.948	20	144	297	440
c29935_g1_i1	1	p2	(AG)6	12	137	148	GACGAAGCTGATAGATGGGG	59.653	20	CTTTCTCGCTCGTTCTTGCT	59.898	20	118	69	186	AGCCGAAGGATGTGTTCAAT	59.556	20	CTTTCTCGCTCGTTCTTGCT	59.898	20	142	45	186	GACGAAGCTGATAGATGGGG	59.653	20	TTTCTCGCTCGTTCTTGCTT	60.27	20	117	69	185
c5359_g1_i1	1	p1	(T)11	11	1155	1165	GACGAGGTGCAGCTATGTGA	60.016	20	GCACAAACAAAAAGGCCAAT	59.982	20	279	983	1261	AAGCTCATTTGCTTGGCAGT	60.022	20	GCACAAACAAAAAGGCCAAT	59.982	20	210	1052	1261	GGCCAACAAATCCTAGTCCA	59.933	20	AATGGCACAAACAAAAAGGC	59.982	20	191	1075	1265
c2022_g1_i2	1	p2	(GA)9	18	487	504	GACGGAAGAGAATGGATGGA	60.011	20	GGGAGCTCGCTGTGTAGAAG	60.156	20	163	398	560	ATCTGCCTCCACTGAAGCAT	59.834	20	GGGAGCTCGCTGTGTAGAAG	60.156	20	261	300	560	CAGGTAGAGATCCCACTCGC	59.827	20	GGGAGCTCGCTGTGTAGAAG	60.156	20	108	453	560
c20059_g2_i2	1	p3	(GGT)5	15	281	295	GACGGTGGTAGTGGCTGG	60.113	18	GGCTACTGTCGGCCATCG	62.785	18	243	228	470	GACGGTGGTAGTGGCTGG	60.113	18	CGGCTACTGTCGGCCATC	62.785	18	244	228	471	GTGGTAGTGGCTGGCGGT	62.148	18	CCGGTCACCACCACTGTC	61.054	18	169	232	400
c38916_g1_i1	1	p3	(GGC)5	15	43	57	GACGTTGCGGTAAATCCAG	59.138	19	GTGGTCGAGCTCCTCAAATC	59.81	20	180	3	182	ACGTTGCGGTAAATCCAGG	60.899	19	GTGGTCGAGCTCCTCAAATC	59.81	20	179	4	182	GACGTTGCGGTAAATCCAG	59.138	19	CCTCAAATCCCACGGAATAA	59.756	20	169	3	171
c85_g1_i1	1	p1	(A)10	10	288	297	GACTCCAGACTCTGCAAGGG	59.986	20	GGCATAACGCCACATTCTCT	60.103	20	243	142	384	AGATGGCGATTCAATATGGG	59.745	20	GGCATAACGCCACATTCTCT	60.103	20	266	119	384	GACTCCAGACTCTGCAAGGG	59.986	20	ATGGCATAACGCCACATTCT	60.361	20	245	142	386
c15320_g1_i1	2	p3	(GGT)6	18	1207	1224	GACTGCAGCTGTAGCACCAA	60.207	20	CTTTGTCTTTAGGGCATCGC	59.845	20	157	1129	1285	TAGCACCAATACGACGTTGC	59.759	20	CTTTGTCTTTAGGGCATCGC	59.845	20	146	1140	1285	GACTGCAGCTGTAGCACCAA	60.207	20	CCTTTGTCTTTAGGGCATCG	59.702	20	158	1129	1286
c24208_g1_i1	1	p1	(A)10	10	1056	1065	GACTTCAGCACAAATCCCGT	60.119	20	CTCCGAAGCGTTAAAAGAGC	59.248	20	160	994	1153	GACTTCAGCACAAATCCCGT	60.119	20	GCTCCGAAGCGTTAAAAGAG	59.248	20	161	994	1154	GACTTCAGCACAAATCCCGT	60.119	20	AGTGAGGCAAGGAAAGGAGG	60.756	20	187	994	1180
c15082_g3_i2	2	p1	(A)11	11	430	440	GAGAAACCCCGAAGCACATA	60.074	20	TTTTGGAGGGCATCTTGTTC	60.051	20	170	332	501	GAGAAACCCCGAAGCACATA	60.074	20	TCAAAGAGAGGACCGAAGGA	59.92	20	218	332	549	CAGCCGACAAAGACAACAAA	59.881	20	TTTTGGAGGGCATCTTGTTC	60.051	20	234	268	501
c10989_g1_i2	1	p2	(AG)6	12	722	733	GAGAAAGGGTAATGGGGAGG	59.761	20	TCAGTCTCTTCGTCTTCTTCCA	59.208	22	198	591	788	GTAATGGGGAGGCTGATACG	59.41	20	CGTCTTCTTCCACTCTTTTTCC	59.389	22	180	599	778	TATGTGCACCGCTTTGATTG	60.665	20	CGTCTTCTTCCACTCTTTTTCC	59.389	22	131	648	778
c20839_g1_i3	1	p3	(GAC)5	15	2217	2231	GAGAAGCAGAGACAGTGGGG	59.986	20	AATATCGTGTTCCTCCGACG	59.955	20	213	2072	2284	CCTGCTTCCAATCCCTATCA	60.029	20	AATATCGTGTTCCTCCGACG	59.955	20	161	2124	2284	CCTGCTTCCAATCCCTATCA	60.029	20	GTCTCGTCTCTTCCCGTCAC	59.841	20	243	2124	2366
c6568_g1_i1	2	p3	(TTC)5	15	161	175	GAGAAGGCTTGCTCCTTCAA	59.694	20	TGAACACAAGGAAAAGCGTG	59.881	20	170	53	222	TACCTCCTCTCTCGCTCTGC	59.851	20	ATAAATGGCCGAGGAGAACC	60.286	20	267	107	373	CTCTCGCTCTGCGAAATAGC	60.395	20	TGAACACAAGGAAAAGCGTG	59.881	20	108	115	222
c15374_g1_i1	1	p3	(TTA)6	18	1216	1233	GAGACCATCAAAGCGTCACA	59.837	20	TATCTAAATGCACCCCTCCC	58.857	20	267	994	1260	TGAGACCATCAAAGCGTCAC	59.837	20	TATCTAAATGCACCCCTCCC	58.857	20	268	993	1260	ATGATTGAAGCTGACCGAGC	60.37	20	TATCTAAATGCACCCCTCCC	58.857	20	110	1151	1260
c743_g1_i2	1	p2	(AG)7	14	618	631	GAGAGACTTTGGCGGGAGAT	60.735	20	ACCTAGCCCTTCCCCATTTA	59.793	20	198	481	678	CAAATGGAGAGACTTTGGCG	60.766	20	ACCTAGCCCTTCCCCATTTA	59.793	20	204	475	678	GCACGAGCTTAAACCCAAAT	59.229	20	ACCTAGCCCTTCCCCATTTA	59.793	20	118	561	678
c34687_g1_i1	1	p1	(T)11	11	110	120	GAGAGAGGGGAAGAGGCAAC	60.336	20	GGATCGCTTATCTCACAGCC	59.803	20	116	29	144	AGAGAGAGGGGAAGAGGCAA	60.468	20	GGATCGCTTATCTCACAGCC	59.803	20	117	28	144	GAAGAGGCAACAAAGAGGGA	59.405	20	GGATCGCTTATCTCACAGCC	59.803	20	107	38	144
c38739_g1_i1	1	p2	(GA)9	18	521	538	GAGAGATTCTGCGAGGATGG	59.91	20	CCTTTCTCCAAATACGCAGC	59.845	20	106	471	576	GAGAGATTCTGCGAGGATGG	59.91	20	AATCTTAACAGCCCCGGTTT	59.835	20	138	471	608	GAGAGATTCTGCGAGGATGG	59.91	20	ATCTTAACAGCCCCGGTTTT	59.835	20	137	471	607
c15936_g1_i6	1	p2	(AT)6	12	83	94	GAGAGCAACTGCATGGCATA	59.979	20	ATGCCTTCCATCAACTCAGG	60.073	20	239	15	253	GAGAGCAACTGCATGGCATA	59.979	20	GCAAACCTAGTGCAAGGGTC	59.74	20	209	15	223	GAGAGCAACTGCATGGCATA	59.979	20	TTTTTGCGGTTGTCAAGTCA	60.271	20	264	15	278
c17954_g1_i1	2	p1	(T)13	13	705	717	GAGAGGAGGGAAGGAGGAGA	59.883	20	ACCCCATGCATGAAACAAGT	60.24	20	221	535	755	GAGGAGGGAAGGAGGAGAAA	59.749	20	ACCCCATGCATGAAACAAGT	60.24	20	219	537	755	CCAAGTTCGATTTGCTGCTT	60.386	20	ACCCCATGCATGAAACAAGT	60.24	20	249	507	755
c24765_g1_i1	1	p2	(AG)6	12	390	401	GAGAGGCGGTGAGATGACTC	59.952	20	TCCGCTCATATGCCCTTTAC	60.06	20	137	304	440	CGGCATATTGTGAGATGGTG	59.948	20	TCCGCTCATATGCCCTTTAC	60.06	20	117	324	440	GGTGAGTGCTGGAATGAGGT	60.12	20	TCCGCTCATATGCCCTTTAC	60.06	20	101	340	440
c20799_g5_i1	1	p3	(GGC)6	18	32	49	GAGAGGTATTCTTGCCGGG	59.638	19	TTCCGGTCCACATCTTTCTC	60.05	20	123	9	131	GAGAGGTATTCTTGCCGGG	59.638	19	GGTACCATCCACGACAAACC	60.096	20	155	9	163	GAGAGGTATTCTTGCCGGG	59.638	19	CGTTCGATCTGGTACCATCC	60.34	20	165	9	173
c40030_g1_i1	1	p1	(T)11	11	259	269	GAGATCAAAGATGCCCCAAA	60.014	20	GAAGTACCAGCAGCCACCAT	60.142	20	241	76	316	CCCCAAAACTCGAATCTGAA	60.044	20	GAAGTACCAGCAGCCACCAT	60.142	20	228	89	316	TCAAAGATGCCCCAAAACTC	60.051	20	GAAGTACCAGCAGCCACCAT	60.142	20	237	80	316
c8277_g1_i1	2	p1	(T)10	10	709	718	GAGATCTTAAGCGCATTGGC	59.951	20	ACAACGGACCACTCTTCACC	60.009	20	145	639	783	GAGATCTTAAGCGCATTGGC	59.951	20	ACGGACCACTCTTCACCATC	59.969	20	142	639	780	AGTGGCAACTGAGCCTTCAT	59.874	20	ACAACGGACCACTCTTCACC	60.009	20	275	509	783
c19991_g1_i1	1	p3	(AAC)6	18	1281	1298	GAGATGGGGGAGCTTAGGAG	60.169	20	GAAGCCTCCTCCTTCGAGTT	59.957	20	128	1217	1344	GAGATGGGGGAGCTTAGGAG	60.169	20	AAGCCTCCTCCTTCGAGTTC	59.957	20	127	1217	1343	ACCGCTTACCTGTTGGAAAA	59.609	20	GAAGCCTCCTCCTTCGAGTT	59.957	20	233	1112	1344
c18537_g1_i1	1	p1	(T)13	13	1703	1715	GAGATTGTGAGAGGGCGAAC	59.81	20	GAAAGCATGAAAGAAGAACCAA	58.492	22	269	1503	1771	GAGATTGTGAGAGGGCGAAC	59.81	20	AAGAAAGCATGAAAGAAGAACCA	59.424	23	271	1503	1773	GAGATTGTGAGAGGGCGAAC	59.81	20	AGAAAGCATGAAAGAAGAACCAA	59.424	23	270	1503	1772
c19613_g1_i1	1	p3	(CAA)5	15	136	150	GAGCACATTGCCATAGTGGA	59.679	20	TGGAGTTTCTTAGGCAGGGA	59.807	20	255	41	295	GAGCACATTGCCATAGTGGA	59.679	20	TGTAGCCGACCCCATATTGT	60.214	20	139	41	179	GAGCACATTGCCATAGTGGA	59.679	20	TAGGCAGGGAAATGAGGAAA	59.64	20	245	41	285
c16311_g1_i1	1	p1	(T)10	10	1816	1825	GAGCCATTGAATATCAACCACA	59.829	22	TGGTTTACTCCCGTTGGAAG	59.964	20	280	1779	2058	CCATCCAAATGAGCCATTGA	61.789	20	CCGTTGGAAGAGCAAGAGAT	59.43	20	280	1769	2048	TGAGCCATTGAATATCAACCA	58.98	21	CCGTTGGAAGAGCAAGAGAT	59.43	20	271	1778	2048
c38953_g1_i1	1	p1	(A)11	11	148	158	GAGCTTAACAAGCCTGTGGC	60.022	20	ATTCCGTAGGTGCGGACAG	61.071	19	119	81	199	GAGCTTAACAAGCCTGTGGC	60.022	20	GTGCGGATTCCGTAGGTG	60.072	18	125	81	205	GAGCTTAACAAGCCTGTGGC	60.022	20	GTAGGTGCGGACAGCCAAT	61.083	19	114	81	194
c12291_g1_i1	1	p3	(AGC)5	15	90	104	GAGCTTTGAGGAAGCAATCG	60.096	20	CCAAAGAGAAAATCAGGGGG	60.787	20	105	41	145	GAGCTTTGAGGAAGCAATCG	60.096	20	CCCAAAGAGAAAATCAGGGG	60.787	20	106	41	146	GAGCTTTGAGGAAGCAATCG	60.096	20	TCCCAAAGAGAAAATCAGGG	59.097	20	107	41	147
c910_g1_i1	1	p3	(GGC)5	15	325	339	GAGGACCTTTTCGTTCACCA	60.088	20	ATAATCATCCCTTCCTCCGC	60.252	20	231	150	380	GAGGACCTTTTCGTTCACCA	60.088	20	CTCCATAACCATCCCTTCCA	59.744	20	259	150	408	GAGTTCGCAGTCTCAGAGGG	60.135	20	ATAATCATCCCTTCCTCCGC	60.252	20	159	222	380
c13007_g1_i1	2	p3	(GCC)5	15	1101	1115	GAGGACGAAACGTAAGGCAG	59.875	20	CAACGCCGTGTCAATAATCA	60.523	20	210	980	1189	GGTCGGAGAGGACAGCATAG	59.827	20	CAACGCCGTGTCAATAATCA	60.523	20	235	955	1189	GTCGGAGAGGACAGCATAGG	59.827	20	CAACGCCGTGTCAATAATCA	60.523	20	234	956	1189
c21189_g1_i1	1	p3	(CGG)5	15	4135	4149	GAGGACTGGTATTGCGCTTC	59.843	20	TCCAAACCAGACCACCTCTC	60.088	20	230	4004	4233	GAGGACTGGTATTGCGCTTC	59.843	20	AATGGCTTCTCTCGCTTTCA	60.096	20	270	4004	4273	GAGGACTGGTATTGCGCTTC	59.843	20	CAATGGCTTCTCTCGCTTTC	60.096	20	271	4004	4274
c16555_g1_i1	1	p1	(T)10	10	669	678	GAGGAGGAAGGGTTTCTTGG	60.045	20	TCCACACGAACAAATCCAAA	59.941	20	189	578	766	GAGGAGGAAGGGTTTCTTGG	60.045	20	TTCCATTTCCACACGAACAA	59.941	20	196	578	773	AGGTGTGGTGGTAGCTGAGG	60.174	20	TTCCACACGAACAAATCCAA	59.941	20	218	550	767
c20159_g1_i1	1	p3	(CGA)5	15	460	474	GAGGAGGACATGTTCAGGGA	60.048	20	AACTCCTCATTTTCCGACCC	60.306	20	233	337	569	CGCCATCTTCTACGAGCAAT	60.374	20	TTCGCGGGAATTTAGTGTTC	60.074	20	276	383	658	GAGGAGGACATGTTCAGGGA	60.048	20	GGCTCGCTTCTTGATGAACT	59.579	20	249	337	585
c23218_g1_i1	1	p3	(CGG)5	15	63	77	GAGGATGATGGCGATGTTCT	60.042	20	TCGATGACGATCAAATGGAA	60.009	20	176	3	178	GAGGATGATGGCGATGTTCT	60.042	20	TTCGATGACGATCAAATGGA	60.009	20	177	3	179	AGGAGGGTTATTTGGGTTGG	60.046	20	TCGATGACGATCAAATGGAA	60.009	20	139	40	178
c38645_g1_i1	1	p1	(A)10	10	28	37	GAGGATTTGAAGTTGGTTGAATTT	59.772	24	AAATGCAAAGCCCACACTCT	59.74	20	105	0	104	GGATTTGAAGTTGGTTGAATTTT	58.471	23	AAATGCAAAGCCCACACTCT	59.74	20	103	2	104	GAGGATTTGAAGTTGGTTGAAT	57.205	22	AAAATGCAAAGCCCACACTC	60.118	20	106	0	105
c19289_g1_i1	1	p1	(A)10	10	1556	1565	GAGGCGAAGGAAGAGTGTTG	59.989	20	GGTTCAGCTAGCTTCATCTGC	59.236	21	273	1350	1622	GGAGAAGGAATCCAGGGCTA	60.537	20	GGTTCAGCTAGCTTCATCTGC	59.236	21	109	1514	1622	CCGGAGGCTGAGGTTAGATT	60.59	20	GGTTCAGCTAGCTTCATCTGC	59.236	21	228	1395	1622
c13790_g1_i1	1	p3	(CTT)6	18	516	533	GAGGCGTGAAGATTCCTGAG	59.95	20	ACGGAGGAAAAGAAGCCAGT	60.247	20	261	362	622	GTGAAGATTCCTGAGCGAGC	60.104	20	ACGGAGGAAAAGAAGCCAGT	60.247	20	256	367	622	ATAATGCTCATCGCCTTGCT	59.835	20	ACGGAGGAAAAGAAGCCAGT	60.247	20	206	417	622
c37887_g1_i1	1	p2	(TC)8	16	75	90	GAGGGAGTGAATGAAATGTGG	59.396	21	CAGGATCGCAAGGGATAAAA	60.031	20	116	32	147	GAGGGAGTGAATGAAATGTGG	59.396	21	GTTCAGGATCGCAAGGGATA	60.036	20	119	32	150	GAGGGAGTGAATGAAATGTGG	59.396	21	ATCGGTTGCATGATTGGTTT	60.199	20	269	32	300
c21989_g1_i1	1	p3	(TCC)5	15	561	575	GAGTAATCTCCGCCAGCAAG	59.978	20	GAGGAGAAGCACCATAGCCA	60.362	20	119	497	615	GAGTAATCTCCGCCAGCAAG	59.978	20	TGAGGAGAAGCACCATAGCC	60.362	20	120	497	616	GAGTAATCTCCGCCAGCAAG	59.978	20	GGCTGAGGAGAAGCACCATA	60.362	20	123	497	619
c20438_g1_i2	1	p1	(T)12	12	1537	1548	GAGTCCAACTCCGTATCCGA	60.073	20	CTAACGCCGAAATTGGAAAA	60.068	20	270	1325	1594	ACATGGCGAGGAAATCAGTC	60.081	20	CTAACGCCGAAATTGGAAAA	60.068	20	164	1431	1594	GACATGGCGAGGAAATCAGT	60.081	20	CTAACGCCGAAATTGGAAAA	60.068	20	165	1430	1594
c2266_g1_i1	1	p3	(GGC)5	15	443	457	GAGTCTCCCTCACACTTGGC	59.841	20	CAGCAAGCTCCCGTAAGAAG	60.147	20	142	398	539	GAGTCTCCCTCACACTTGGC	59.841	20	GCATTAATTGAGCTCCCAGC	59.813	20	158	398	555	GGAGTCTCCCTCACACTTGG	59.682	20	CAGCAAGCTCCCGTAAGAAG	60.147	20	143	397	539
c16501_g1_i1	1	p3	(GAA)5	15	2568	2582	GAGTCTGCCCTAGTTTTGCG	60.015	20	ATCTTTCGGCCATCAGTCC	60.026	19	131	2482	2612	GCCGACAGGAATACTGGAGA	60.218	20	ATCTTTCGGCCATCAGTCC	60.026	19	268	2345	2612	AACCTGATCAGAGGAATGCG	60.218	20	ATCTTTCGGCCATCAGTCC	60.026	19	245	2368	2612
c17645_g1_i3	1	p2	(GT)8	16	1831	1846	GAGTGCAAATTCTGGCTTCA	59.002	20	CCATCCTAGGTTTAAATAACATTGC	59.283	25	234	1686	1919	TGAGTGCAAATTCTGGCTTC	59.002	20	CCATCCTAGGTTTAAATAACATTGC	59.283	25	235	1685	1919	GAGTGCAAATTCTGGCTTCA	59.002	20	GCCATCCTAGGTTTAAATAACATTG	59.283	25	235	1686	1920
c21462_g1_i1	2	p3	(AGG)6	18	3951	3968	GAGTGCTGGACCAGGAGAAG	59.986	20	ACTCGTCTTCTTCCAAGGCA	59.989	20	219	3917	4135	GAGTGCTGGACCAGGAGAAG	59.986	20	TGAAAGATGTATGGTGGGCA	59.924	20	111	3917	4027	GAGTGCTGGACCAGGAGAAG	59.986	20	AAGGCAATACGATTGATCCG	59.923	20	205	3917	4121
c8594_g1_i1	1	p1	(A)10	10	623	632	GAGTGGGGTGGAAGAGATGA	60.048	20	TGGAGCTTGCATCAAATGAG	59.948	20	165	593	757	GCCATTGATCCCCTGTTAGA	59.894	20	TGGAGCTTGCATCAAATGAG	59.948	20	232	526	757	CTTGAGTGGGGTGGAAGAGA	60.229	20	TGGAGCTTGCATCAAATGAG	59.948	20	168	590	757
c20045_g4_i1	1	p2	(CT)6	12	80	91	GAGTGTGGAGGAGGTGTGAGA	60.299	21	CGCGTATGTCTGCAGAGTGT	60.08	20	270	0	269	GAGTGTGGAGGAGGTGTGAGA	60.299	21	CACATATCTCCTTGTGGGGG	60.187	20	217	0	216	GAGTGTGGAGGAGGTGTGAGA	60.299	21	AAAATGGCGAGCAAAACAAG	60.244	20	195	0	194
c28549_g1_i1	1	p2	(GA)6	12	103	114	GAGTTGGTGCGAGTTGGAGT	60.307	20	CCCTCTCCTCTTTGGCTTCT	59.95	20	162	49	210	AGTTGGTGCGAGTTGGAGTC	60.307	20	CCCTCTCCTCTTTGGCTTCT	59.95	20	161	50	210	GCGGATAGAAATCGGAGTTG	59.668	20	TTACGCACCCAACCACACTA	60.027	20	140	35	174
c16648_g1_i1	1	p2	(AG)8	16	1150	1165	GATAAATTTCGCCCCCATTT	59.988	20	TCCTCCATTCCAATCCACTC	59.862	20	272	917	1188	GATAAATTTCGCCCCCATTT	59.988	20	GTCTTGCTCCTCCATTCCAA	60.195	20	279	917	1195	GATAAATTTCGCCCCCATTT	59.988	20	AGTCTTGCTCCTCCATTCCA	59.803	20	280	917	1196
c18669_g1_i1	1	p2	(AG)6	12	864	875	GATAAGGAGCGCGATCAAAG	59.945	20	CCCTTTCATGATCTTTCTCCC	59.889	21	277	750	1026	CGATCAAAGCCGAGATCATT	60.177	20	CCCTTTCATGATCTTTCTCCC	59.889	21	266	761	1026	CGATCAAAGCCGAGATCATT	60.177	20	CCCCTTTCATGATCTTTCTCC	59.889	21	267	761	1027
c20715_g3_i2	1	p1	(C)10	10	54	63	GATACCAAACAGGCCCAAAA	59.801	20	CATCCGTCATGGAGGTTCTT	59.927	20	227	28	254	GATACCAAACAGGCCCAAAA	59.801	20	ATCCGTCATGGAGGTTCTTG	59.927	20	226	28	253	GATACCAAACAGGCCCAAAA	59.801	20	CTTGGCCTTTACAAGATCGC	59.845	20	210	28	237
c6493_g1_i1	1	p1	(A)11	11	394	404	GATCACCGACCGGTTTACAG	60.375	20	GGCCATGAGAAGAAGCTTGA	60.483	20	257	217	473	GATCACCGACCGGTTTACAG	60.375	20	GAATTCTGCAGAGAGGCCAT	59.39	20	271	217	487	GAGATTTTCCGATCACCGAC	59.488	20	GGCCATGAGAAGAAGCTTGA	60.483	20	267	207	473
c19038_g1_i1	1	p1	(G)11	11	442	452	GATCCCAACACCAGCTTGAT	59.934	20	AAGCTCGAAATGCCAAGAAA	59.96	20	239	370	608	GATCCCAACACCAGCTTGAT	59.934	20	AAAGCTCGAAATGCCAAGAA	59.96	20	240	370	609	GATCCCAACACCAGCTTGAT	59.934	20	CAGCCCACATTCTTGGAGTT	60.111	20	185	370	554
c283_g1_i1	1	p5	(AAGAT)5	25	206	230	GATCCGACCCCCTTTACAAT	60.017	20	GGGTTCAGGCGAAGACATAA	60.074	20	215	135	349	GATCCGACCCCCTTTACAAT	60.017	20	TCAGTCGAGCCAAAATCCTT	59.813	20	243	135	377	TGGACTCGGGGGTGTATTTA	60.184	20	GGGTTCAGGCGAAGACATAA	60.074	20	196	154	349
c23608_g1_i1	1	p3	(GAG)5	15	79	93	GATCGAGCTCGTACCGAGAA	60.504	20	CGAACCTCAATTTTGGGAAA	59.91	20	277	52	328	GATCGAGCTCGTACCGAGAA	60.504	20	GTCAATTAGGGCTGTGCGTT	60.14	20	179	52	230	GATCGAGCTCGTACCGAGAA	60.504	20	AATTAGGGCTGTGCGTTCAC	60.14	20	176	52	227
c13484_g1_i1	1	p2	(TC)10	20	70	89	GATCGATCGTCTTCCTTACCC	59.917	21	GAGATCTCCCACACACGGAT	59.928	20	130	4	133	GATCGATCGTCTTCCTTACCC	59.917	21	GTCGGGTTCTGTCCAAGAGA	60.238	20	276	4	279	CGATCGTCTTCCTTACCCTC	58.741	20	GAGATCTCCCACACACGGAT	59.928	20	127	7	133
c17892_g1_i1	1	p2	(AG)6	12	26	37	GATCGCTAGAAGAAAAACCCG	60.21	21	CGGCATTGAGAACTTCCTTC	59.813	20	213	2	214	GATCGCTAGAAGAAAAACCCG	60.21	21	TCTCAACTTCCGAGACCCTG	60.377	20	270	2	271	ATCGCTAGAAGAAAAACCCG	58.467	20	CGGCATTGAGAACTTCCTTC	59.813	20	212	3	214
c23093_g1_i1	1	p3	(CGG)6	18	89	106	GATCTTACCTCAAGGCAGCG	59.978	20	TCCCCGATAACTTAAACCCC	60.013	20	177	51	227	GGAAGAACCGAGGAAGAAGG	60.183	20	TCCCCGATAACTTAAACCCC	60.013	20	198	30	227	GATCTTACCTCAAGGCAGCG	59.978	20	CTCGTCTCTCACGCCTTCTC	60.284	20	146	51	196
c8214_g1_i1	1	p1	(A)10	10	943	952	GATCTTTTTCCAAAGCGCAA	60.323	20	TGAGTTTTGCTTTGCTGATCC	60.38	21	210	785	994	AGTTAGTCCCGGTAAAGCCC	59.482	20	TGAGTTTTGCTTTGCTGATCC	60.38	21	151	844	994	TTGTCGCTCTGTCAGACCAT	59.42	20	TGAGTTTTGCTTTGCTGATCC	60.38	21	277	718	994
c17198_g1_i2	1	p2	(TC)7	14	1637	1650	GATGAGCTGCAGAATGGTGA	59.95	20	CACACGGGCTGTAACACAAA	60.609	20	200	1609	1808	TTTATTGCCGGATTTTGGTC	59.773	20	CACACGGGCTGTAACACAAA	60.609	20	251	1558	1808	CCGGATTTTGGTCGAAATAA	59.767	20	CACACGGGCTGTAACACAAA	60.609	20	244	1565	1808
c9139_g1_i1	1	p3	(GGA)5	15	2032	2046	GATGCAAGGAAAGGTGGAAA	60.051	20	AAAACCAGGCAACAATGGTC	59.836	20	270	1986	2255	TGAAGGATGGAAGGTTCAGG	60.042	20	AATTGTGCCATCATCCCAGT	60.203	20	220	1957	2176	GATGCAAGGAAAGGTGGAAA	60.051	20	AATTGTGCCATCATCCCAGT	60.203	20	191	1986	2176
c17698_g1_i1	2	p3	(GAA)5	15	1585	1599	GATGCCGATTTGGAGTGTTT	59.939	20	GCCAATATTCTCCCCCTTTC	59.74	20	126	1524	1649	GATGCCGATTTGGAGTGTTT	59.939	20	CAATATTCTCCCCCTTTCCC	59.6	20	124	1524	1647	GATGCCGATTTGGAGTGTTT	59.939	20	CCAATATTCTCCCCCTTTCC	59.6	20	125	1524	1648
c20627_g1_i1	1	p1	(T)10	10	1572	1581	GATGCGAGCACAAAATGAGA	59.955	20	CAACATCCATCAAATACACAAGG	59.257	23	169	1469	1637	GTTGATGCGAGCACAAAATG	60.265	20	CAACATCCATCAAATACACAAGG	59.257	23	172	1466	1637	CAATTTCTTCATATGGGCCG	60.281	20	CAACATCCATCAAATACACAAGG	59.257	23	226	1412	1637
c12960_g1_i1	1	p2	(GA)7	14	83	96	GATGCTCAGGTAGATGAGTGGA	59.313	22	AGACCCCAAGGGTCATTGTT	60.607	20	143	7	149	GATGCTCAGGTAGATGAGTGGA	59.313	22	TAGACCCCAAGGGTCATTGT	59.259	20	144	7	150	GGGATAGAATGTGAAATGAGCA	59.046	22	AGACCCCAAGGGTCATTGTT	60.607	20	112	38	149
c21403_g1_i2	4	p3	(TGC)7	21	2482	2502	GATGCTTTTCTGGGCTTGAG	59.955	20	AATACTCAGCAATCCCAGCG	60.235	20	213	2378	2590	ATGCTTTTCTGGGCTTGAGA	59.955	20	TGCTATTACTGCCGGGAACT	59.73	20	165	2379	2543	AGATGCTTTTCTGGGCTTGA	59.955	20	TGCTATTACTGCCGGGAACT	59.73	20	167	2377	2543
c18832_g3_i1	1	p2	(CT)6	12	126	137	GATGGAGTAGCTTGGATGGC	59.658	20	CCACTATGGGGCAAGAAAGA	60.066	20	202	0	201	GATGGAGTAGCTTGGATGGC	59.658	20	ATTCACCACTATGGGGCAAG	59.813	20	207	0	206	GATGGAGTAGCTTGGATGGC	59.658	20	ATCATTCACCACTATGGGGC	59.635	20	210	0	209
c19741_g2_i1	1	p1	(T)10	10	942	951	GATGGCTGATGGGACTCATT	59.893	20	AGCAAAGGCTCATCACTTGG	60.397	20	242	759	1000	GATGGCTGATGGGACTCATT	59.893	20	CCAAGCAAAGGCTCATCACT	60.397	20	245	759	1003	GATGGCTGATGGGACTCATT	59.893	20	ATTTGATTTCATCGTTGCCG	60.837	20	265	759	1023
c18345_g1_i1	2	p3	(CGT)5	15	1089	1103	GATGGGAAGGGCTAGGGTTA	60.278	20	CCCAAATCCCCAAATCTCTT	60.124	20	261	918	1178	GATGGGAAGGGCTAGGGTTA	60.278	20	CTTCTCCCAAATCCCCAAAT	60.124	20	266	918	1183	GATGGGAAGGGCTAGGGTTA	60.278	20	CTTTCCCTTCTCCCAAATCC	59.875	20	272	918	1189
c21252_g1_i2	1	p3	(CTT)6	18	5435	5452	GATGGGAGACACAGGAGGAA	60.048	20	TCTGAGAGATGAACGAGGGAA	59.935	21	216	5328	5543	CATTATTCGGGAAGGACGAA	59.894	20	TCTGAGAGATGAACGAGGGAA	59.935	21	263	5281	5543	TTATTCGGGAAGGACGAAGA	59.64	20	TCTGAGAGATGAACGAGGGAA	59.935	21	261	5283	5543
c20721_g1_i2	1	p3	(GGA)8	24	850	873	GATGGTTTGGGAGCAGTTGT	59.973	20	CTGAAGGCGATTACGGAGAC	59.836	20	181	796	976	GTGAAGGTCCAGTTTTGGGA	59.943	20	CTGAAGGCGATTACGGAGAC	59.836	20	246	731	976	CAGATGGTTTGGGAGCAGTT	60.111	20	CTGAAGGCGATTACGGAGAC	59.836	20	183	794	976
c11734_g1_i1	1	p3	(ATC)5	15	291	305	GATGTTGGTTGGGGATGTTC	60.034	20	TTAAAGGTTTTCTGCTCTCCAA	58.188	22	168	212	379	GATGTTGGTTGGGGATGTTC	60.034	20	AAAGGTTTTCTGCTCTCCAAT	57.104	21	166	212	377	ACAGCCAAAAGATTGCGAGT	59.882	20	TTAAAGGTTTTCTGCTCTCCAA	58.188	22	128	252	379
c16048_g2_i1	1	p1	(T)10	10	579	588	GATTCAGCTGCAGTGACCAA	59.992	20	TGAACCAAAGACCAACGTGA	60.128	20	193	554	746	GATTCAGCTGCAGTGACCAA	59.992	20	CAAGAAGCCCTGAACCAAAG	59.846	20	203	554	756	GATTCAGCTGCAGTGACCAA	59.992	20	ATCAAGAAGCCCTGAACCAA	59.67	20	205	554	758
c18614_g1_i1	1	p2	(AG)6	12	456	467	GATTCGAAGTCACGCAACAA	59.847	20	GGCTAATTTCATGGCTGGAA	60.038	20	212	414	625	CAAGATTCGAAGTCACGCAA	59.988	20	GCAGGGACTACCCAAACAAG	59.592	20	262	411	672	GATTCGAAGTCACGCAACAA	59.847	20	TGGAGGAAATATTGCAGGGA	60.405	20	272	414	685
c19574_g1_i1	1	p1	(T)10	10	3391	3400	GATTGCGGTTGAGACATCCT	60.081	20	TGCCAGAACTCAAACTGCTG	60.175	20	228	3313	3540	ATCCTAATCAGCGTGCCAAC	60.103	20	TGCCAGAACTCAAACTGCTG	60.175	20	213	3328	3540	GTCGATATTGGATTGCGGTT	59.791	20	TGCCAGAACTCAAACTGCTG	60.175	20	238	3303	3540
c19268_g3_i2	1	p3	(TCA)5	15	743	757	GATTGCTCTGGAGGCTCATC	59.917	20	AGAAGACGGCCAAGGAAAAT	60.074	20	268	601	868	GGCAAAAGTTCGATTCTTCG	59.823	20	AGAAGACGGCCAAGGAAAAT	60.074	20	221	648	868	GATTGCTCTGGAGGCTCATC	59.917	20	TTAAAGAAGACGGCCAAGGA	59.817	20	272	601	872
c20826_g1_i1	1	p1	(G)10	10	4536	4545	GATTTAAGCGCAAGCACACA	60.021	20	GTCACTTTTGCTGCCGGTAT	60.14	20	272	4352	4623	CCATGTTGTTCCAGTAGGGG	60.224	20	GTCACTTTTGCTGCCGGTAT	60.14	20	143	4481	4623	CCATGTTGTTCCAGTAGGGG	60.224	20	TGAGGATGACACTGACTCCG	59.82	20	276	4481	4756
c20621_g4_i1	1	p2	(TA)6	12	103	114	GATTTAGGGCTGAATTGGCA	60.038	20	CAGAGATGGAAAGTAGGCGG	59.83	20	230	20	249	GATTTAGGGCTGAATTGGCA	60.038	20	AGCCAATGTTCTTGAGCAGG	60.397	20	255	20	274	TAGGGCTGAATTGGCACTTT	59.708	20	CAGAGATGGAAAGTAGGCGG	59.83	20	226	24	249
c15280_g1_i1	2	p1	(A)10	10	292	301	GATTTCCCCAAATCTCTCCC	59.705	20	AGAAATCGCTGTTCATGGCT	59.843	20	234	224	457	GATTTCCCCAAATCTCTCCC	59.705	20	TGAGAAATCGCTGTTCATGG	59.799	20	236	224	459	ATTCTCCTTCCTCCTCCGTG	60.586	20	AGAAATCGCTGTTCATGGCT	59.843	20	274	184	457
c20743_g2_i1	1	p1	(T)10	10	392	401	GATTTGCATTGCGTGATGTC	60.088	20	CCTTCACCGGAAAACTGTGT	60.005	20	214	325	538	GATTTGCATTGCGTGATGTC	60.088	20	TACCCTTCACCGGAAAACTG	59.964	20	217	325	541	TTGTTCGTTTCTGTGTGGGA	60.128	20	CCTTCACCGGAAAACTGTGT	60.005	20	232	307	538
c17511_g1_i1	1	c	(GGA)5tgaacggaggaagatgttttttgagtttcccctgttttttttg(T)11	69	2030	2098	GATTTTCCACCATTTGACGG	60.17	20	TCCTCATCATCATCAGTCGC	59.75	20	263	1869	2131	CATTTGACGGAGGAGTAGGC	59.694	20	CGCAGAACAATCAAGAACCA	59.84	20	276	1879	2154	GATTTTCCACCATTTGACGG	60.17	20	TCATCAGTCGCAAACAAACC	59.697	20	254	1869	2122
c20639_g4_i2	1	p2	(TC)6	12	525	536	GATTTTCGCACATAGCAGCA	59.983	20	CTATCTCTCAGTGAGGGCCG	59.966	20	182	461	642	TGATTTTCGCACATAGCAGC	59.983	20	CTATCTCTCAGTGAGGGCCG	59.966	20	183	460	642	TCATCCTCCGATTGTAAGGC	60.036	20	CTATCTCTCAGTGAGGGCCG	59.966	20	151	492	642
c19234_g2_i1	1	p2	(AG)7	14	467	480	GATTTTGGTTTCCAGCAAGC	59.691	20	CATCTGTTGCTGCCTCTGAA	60.136	20	267	322	588	CCAAGCGGAAGAAACTTTGA	60.357	20	CATCTGTTGCTGCCTCTGAA	60.136	20	234	355	588	TTTTGGTTTCCAGCAAGCTC	60.365	20	CATCTGTTGCTGCCTCTGAA	60.136	20	265	324	588
c41424_g1_i1	1	p2	(GA)8	16	186	201	GATTTTTGGGCGTAGCAGAG	59.845	20	CCCTCAATCCTCCACCATTA	59.744	20	209	19	227	CGTGGAAGGAAGGTGATGTC	60.51	20	CCTTCTTCTCCCCTCAATCC	60.008	20	157	81	237	GATTTTTGGGCGTAGCAGAG	59.845	20	CGCCAACCATATCCTTCTTC	59.528	20	231	19	249
c2817_g1_i1	1	p1	(A)12	12	171	182	GCAAAAACCCCAAAGATGAA	59.916	20	TGCATGTAAAAACCCCAAAA	58.909	20	230	20	249	GCAAAAACCCCAAAGATGAA	59.916	20	TGCATGTAAAAACCCCAAAAA	60.205	21	230	20	249	ATGCAAAAACCCCAAAGATG	59.801	20	TGCATGTAAAAACCCCAAAA	58.909	20	232	18	249
c35196_g1_i1	1	p1	(A)10	10	118	127	GCAAAACAGGGAAGGAATCA	60.051	20	TAATGGAATCCCAGTGCCTT	59.387	20	249	91	339	GCAAAACAGGGAAGGAATCA	60.051	20	AGGAGGAACCCAAGTCGAAG	60.619	20	117	91	207	GCAAAACAGGGAAGGAATCA	60.051	20	AGGAACCCAAGTCGAAGCTC	60.766	20	114	91	204
c11090_g1_i1	1	p3	(CCA)5	15	41	55	GCAAAACCACCATGAGCTTC	60.646	20	TTCGGCCTTGGTGTAGATTC	60.074	20	131	18	148	GCAAAACCACCATGAGCTTC	60.646	20	ATTAATGAGGGCAAACGCAG	60.096	20	278	18	295	GCAAAACCACCATGAGCTTC	60.646	20	GTTGCGGATCATTTCTCCAT	59.9	20	101	18	118
c28823_g1_i1	1	p2	(AG)7	14	32	45	GCAAAATACAGCATTCAGCG	59.472	20	TTCATCCGTTCCTTTATGCC	59.901	20	100	0	99	GCAAAATACAGCATTCAGCG	59.472	20	ATTTACCTGCAAAACCAGCG	60.131	20	171	0	170	GCAAAATACAGCATTCAGCG	59.472	20	GCCGACCACAGCTTTGTATT	60.14	20	118	0	117
c41109_g1_i1	1	p1	(T)10	10	72	81	GCAAAGGATGCAAGACGATA	58.872	20	CGGGTTATTTTTGGGTTTGA	59.671	20	243	4	246	GCAAAGGATGCAAGACGATA	58.872	20	TCGGGTTATTTTTGGGTTTG	59.671	20	244	4	247	GCAAAGGATGCAAGACGATAA	60.224	21	CGGGTTATTTTTGGGTTTGA	59.671	20	243	4	246
c26657_g1_i1	1	p1	(T)11	11	155	165	GCAAATGTGACCGTTGTTTG	60.011	20	CCCAGCATATATCATCAACTCG	59.456	22	127	83	209	TGGGATCTGTGGAGAGAAGG	60.191	20	CCCAGCATATATCATCAACTCG	59.456	22	155	55	209	GTTTGCTCGTGACTGGCTTT	60.44	20	CCCAGCATATATCATCAACTCG	59.456	22	204	6	209
c17077_g1_i1	1	p3	(CAA)5	15	526	540	GCAACCGTTGTGTTTGTGTC	60.056	20	CCAACATTGCATAGTGGGATT	59.699	21	268	301	568	TGTGTTTGTGTCGCTGTGAA	59.912	20	CCAACATTGCATAGTGGGATT	59.699	21	260	309	568	TTGTGTTTGTGTCGCTGTGA	59.912	20	CCAACATTGCATAGTGGGATT	59.699	21	261	308	568
c4789_g1_i1	1	p3	(CTT)5	15	1096	1110	GCAAGAACTTTGCTGAGCCT	59.763	20	CCAAAACCCTAATTCCCGAT	60.013	20	277	1003	1279	AGCAAGAACTTTGCTGAGCC	59.763	20	CCAAAACCCTAATTCCCGAT	60.013	20	278	1002	1279	AGCAAGAACTTTGCTGAGCC	59.763	20	GGATCGTCCGTGATGAGAAT	59.893	20	209	1002	1210
c20200_g2_i1	1	p1	(A)11	11	1092	1102	GCAAGATTCGCCTTGGTAGA	60.352	20	GCTTTCATGAATCTCGAGGC	59.923	20	244	965	1208	GCAAGATTCGCCTTGGTAGA	60.352	20	TCTCTCGTCGTCGTCCTGTA	59.571	20	276	965	1240	GCAAGATTCGCCTTGGTAGA	60.352	20	GGGATCGTCTTCAAAACTGG	59.526	20	221	965	1185
c7608_g1_i1	2	p3	(CCA)8	24	432	455	GCAAGCACAGACCAAAATCA	59.847	20	GAGGTAAGGAGGAGATGGGC	60.037	20	277	257	533	GTTTCTCCAGCTCCCATCAG	59.803	20	GAGGTAAGGAGGAGATGGGC	60.037	20	179	355	533	GTTTCTCCAGCTCCCATCAG	59.803	20	AGGAAGTGCCATGGATGAAG	60.073	20	270	355	624
c23711_g1_i1	1	p1	(A)10	10	117	126	GCACAAACTATGCAAAAGTCCA	60.173	22	GGATTGATTCATGTGTGGTCA	59.208	21	157	86	242	CTGACCTCAAAAGAAGCAATCA	59.494	22	GGTGCTCGATCATCTTAGGAA	59.283	21	163	3	165	TGACCTCAAAAGAAGCAATCA	58.488	21	GGTGCTCGATCATCTTAGGAA	59.283	21	162	4	165
c13353_g1_i1	1	p1	(A)10	10	31	40	GCACAACCATTTGCAGTAAAAA	60.041	22	CAGCAAGAATGCTGGTGAAA	59.988	20	280	0	279	GCACAACCATTTGCAGTAAAAA	60.041	22	ATGCTTGATCGCCTCACTCT	59.981	20	261	0	260	GCACAACCATTTGCAGTAAAAA	60.041	22	AAATGCTTGATCGCCTCACT	59.843	20	263	0	262
c32866_g2_i1	1	p1	(A)10	10	40	49	GCACAGAATTCCCAAAGAAAA	59.192	21	CTCGGTCGATACGCTTTCAT	60.235	20	227	13	239	GCACAGAATTCCCAAAGAAAA	59.192	21	GTTCTTCCGAGGGTGGATTT	60.306	20	152	13	164	GCACAGAATTCCCAAAGAAAA	59.192	21	TTCTTCCGAGGGTGGATTTA	59.5	20	151	13	163
c15946_g1_i1	1	p3	(AGG)5	15	317	331	GCACCTGCAAATGAACTGAA	59.847	20	CACAGTAAACACAAGCTGCCA	59.959	21	194	282	475	GATTTGAGATGGCTGAGGGA	60.158	20	CACAGTAAACACAAGCTGCCA	59.959	21	260	216	475	GCTGAGGGATCTGAGAATGG	59.761	20	CACAGTAAACACAAGCTGCCA	59.959	21	249	227	475
c2289_g1_i1	1	p2	(GA)7	14	38	51	GCACGTAAAAGTGTAAATAAAACGA	58.828	25	GAAGTTATCTCTGCCGTCGC	59.985	20	215	6	220	GCACGTAAAAGTGTAAATAAAACGA	58.828	25	CGGTGGAGAGGAAAGTGAAG	59.837	20	264	6	269	GCACGTAAAAGTGTAAATAAAACGA	58.828	25	CGGAAGTTATCTCTGCCGTC	59.836	20	217	6	222
c14345_g1_i2	1	p3	(GCT)8	24	658	681	GCACTCATTGGAGGTGGATT	59.934	20	GCACACGAACCAAATTTTCC	60.352	20	235	585	819	ACTTGTGGCTGTGGGAAATC	59.973	20	TGCACACGAACCAAATTTTC	59.566	20	188	633	820	GCACTCATTGGAGGTGGATT	59.934	20	TGCACACGAACCAAATTTTC	59.566	20	236	585	820
c20873_g5_i2	1	p1	(T)10	10	124	133	GCACTCTCTCTCCTCGCATT	59.709	20	CCCCGTACTTGCCAGATTTA	59.953	20	274	2	275	GCACTCTCTCTCCTCGCATT	59.709	20	AAATCCTTGGACACCGTTTG	59.83	20	235	2	236	GCACTCTCTCTCCTCGCATT	59.709	20	TTTACGTTGCCATGGGATTT	60.188	20	258	2	259
c27257_g1_i1	1	p2	(TC)7	14	124	137	GCACTGCGGTATTTGGATTT	59.967	20	GGGTTTTCAGTGATGATCCG	60.317	20	135	58	192	ACGAAGACTGTGTGGCACTG	59.94	20	GGGTTTTCAGTGATGATCCG	60.317	20	149	44	192	GAAACGAAGACTGTGTGGCA	59.88	20	GGGTTTTCAGTGATGATCCG	60.317	20	152	41	192
c3571_g1_i1	1	p3	(AAT)6	18	594	611	GCACTTTGCTGTTGCTGTGT	60.104	20	ATATGCAAGTCTCGGTTGGG	59.955	20	164	483	646	ACTTTGCTGTTGCTGTGTGC	60.104	20	ATATGCAAGTCTCGGTTGGG	59.955	20	162	485	646	ATATGGTCAGCCAGGACCAC	59.81	20	ATATGCAAGTCTCGGTTGGG	59.955	20	276	371	646
c20654_g4_i2	1	p3	(CGG)7	21	1381	1401	GCAGAAACAAGGAGGACGAC	59.851	20	CTAGGGCATCCCAGACAAGA	60.21	20	242	1205	1446	GCAGAAACAAGGAGGACGAC	59.851	20	TAGGGCATCCCAGACAAGAG	60.21	20	241	1205	1445	GTTTCGAGGATCGGAGATGA	60.158	20	TAGGGCATCCCAGACAAGAG	60.21	20	166	1280	1445
c19646_g1_i1	1	p2	(GA)7	14	1576	1589	GCAGAAAGGAACCAATCCAA	60.051	20	GAGAATTTTCCGTTGCCCTA	59.158	20	136	1488	1623	GCAGAAAGGAACCAATCCAA	60.051	20	TTTTCCGTTGCCCTAAAATC	59.055	20	131	1488	1618	GCAGAAAGGAACCAATCCAA	60.051	20	GAATTTTCCGTTGCCCTAAA	59.055	20	134	1488	1621
c3077_g1_i1	1	p3	(CCG)5	15	93	107	GCAGAAATCGGAGCATCAAT	60.185	20	TGGACGAGAGGGATGAAGTC	60.199	20	187	16	202	ATGGGAAACAGCTTCGTCTG	60.255	20	TGGACGAGAGGGATGAAGTC	60.199	20	161	42	202	CATGGGAAACAGCTTCGTCT	60.255	20	TGGACGAGAGGGATGAAGTC	60.199	20	162	41	202
c16917_g1_i1	1	p3	(AAT)5	15	76	90	GCAGCAACTTGCAGAAATCA	60.142	20	GCATTGGCTAAGAAAGCCAG	59.982	20	194	43	236	GCAGCAACTTGCAGAAATCA	60.142	20	CTCGCATTGGCTAAGAAAGC	60.117	20	197	43	239	GCAGCAACTTGCAGAAATCA	60.142	20	GCTCGCATTGGCTAAGAAAG	60.117	20	198	43	240
c17126_g3_i1	1	p2	(GA)9	18	56	73	GCAGCCAGAACAGCAAACAT	61.388	20	GGGTATCCTTCTTTCACGCA	60.074	20	152	11	162	GCAGCCAGAACAGCAAACAT	61.388	20	GAAGGAGTCCGACAGAGGTG	59.835	20	208	11	218	GCAGCCAGAACAGCAAACAT	61.388	20	ATAGTGCTGGAAGTGGCGAT	59.723	20	242	11	252
c3468_g1_i2	1	p2	(AT)6	12	61	72	GCAGCCTCATCATAGCAATAAC	58.883	22	CTATCCCTCCAAATGCCAAA	59.894	20	150	0	149	GCAGCCTCATCATAGCAATAAC	58.883	22	TATCCCTCCAAATGCCAAAA	60.26	20	149	0	148	GCAGCCTCATCATAGCAATAAC	58.883	22	GCGGGGAAGACTATTCAGGT	60.464	20	262	0	261
c9725_g1_i1	1	p1	(A)10	10	38	47	GCAGGAGATATAGATTCAACTTGG	58.377	24	TAAACTCAGAGCCCGAGCAT	59.978	20	127	0	126	GCAGGAGATATAGATTCAACTTGG	58.377	24	TCCGTTCTTCTTTCCGCTAA	59.953	20	274	0	273	GCAGGAGATATAGATTCAACTTGG	58.377	24	GGTTGTTTGGCAAGGAAGAA	60.088	20	220	0	219
c17323_g1_i1	1	p3	(TGA)5	15	1542	1556	GCAGGTGTGGGTACGAGTTT	60.035	20	TCAAACCAATCCAACCCATT	60.029	20	193	1387	1579	GCAGGTGTGGGTACGAGTTT	60.035	20	TTCAAACCAATCCAACCCAT	60.029	20	194	1387	1580	TTGCTATACTTGCGGTGCTG	60.037	20	TCAAACCAATCCAACCCATT	60.029	20	174	1406	1579
c24874_g1_i1	1	p1	(T)10	10	528	537	GCAGTACTTCCCCACGATTC	59.556	20	TCCTAAATAGAAAGAATTGGGCA	59.161	23	272	432	703	CAGTACTTCCCCACGATTCC	59.405	20	TCCTAAATAGAAAGAATTGGGCA	59.161	23	271	433	703	GCAGTACTTCCCCACGATTC	59.556	20	TTCCTAAATAGAAAGAATTGGGCA	60.301	24	273	432	704
c13088_g1_i1	1	p3	(GAA)5	15	34	48	GCAGTAGAAATCAAAACAAATGC	58.019	23	TGCGGATATTAGTTGAGGGG	59.916	20	154	3	156	AGCAGTAGAAATCAAAACAAATGC	58.928	24	TGCGGATATTAGTTGAGGGG	59.916	20	155	2	156	GCAGTAGAAATCAAAACAAATGC	58.019	23	TAGTTGAGGGGTCGAGGAGA	59.797	20	145	3	147
c14706_g1_i1	1	p2	(CT)6	12	1450	1461	GCAGTGCGCTCAACAGTAAG	59.812	20	TAACAAACAAGCAAACCGCA	60.286	20	271	1415	1685	CAGTGCGCTCAACAGTAAGC	59.812	20	TAACAAACAAGCAAACCGCA	60.286	20	270	1416	1685	GCAGTGCGCTCAACAGTAAG	59.812	20	CGCAAACACCGAAAACATAA	59.603	20	255	1415	1669
c26845_g1_i1	1	p1	(T)11	11	321	331	GCATCGATCATCCGAAAAGT	60.043	20	TTGAATCCAGCGATCAATCC	60.953	20	146	213	358	GCATCGATCATCCGAAAAGT	60.043	20	ATCCAGCGATCAATCCCTCT	60.961	20	142	213	354	CAAGCATTCGAGGAAGAAGG	59.948	20	TTGAATCCAGCGATCAATCC	60.953	20	112	247	358
c20239_g1_i1	2	p2	(TA)6	12	2431	2442	GCATCGTCTCCTTCTTTTCG	59.955	20	CCTAAGAATTTTGTATCCTCCATGT	58.923	25	258	2219	2476	CTTTGGTCCTGGTTTTGGAA	59.942	20	CCTAAGAATTTTGTATCCTCCATGT	58.923	25	131	2346	2476	GCCCTCTTAGCTTTGGTCCT	59.848	20	CCTAAGAATTTTGTATCCTCCATGT	58.923	25	141	2336	2476
c15623_g1_i1	1	p2	(CT)8	16	31	46	GCATCTCCATTTCCCAACAA	60.843	20	GCAGATTCCCATTCCTTTCA	60.014	20	257	3	259	GCATCTCCATTTCCCAACAA	60.843	20	TGCAGATTCCCATTCCTTTC	60.014	20	258	3	260	TTGCATCTCCATTTCCCAAC	60.843	20	GCAGATTCCCATTCCTTTCA	60.014	20	259	1	259
c21697_g1_i1	1	p3	(CCA)5	15	1871	1885	GCATGATAGGCAGAGCACAA	59.979	20	GAACCGAAATGGGAACAAGA	59.91	20	147	1772	1918	GGCAAGGAAGATTGCAGAAG	59.955	20	GAACCGAAATGGGAACAAGA	59.91	20	124	1795	1918	CAAGGAAGATTGCAGAAGCC	59.955	20	GAACCGAAATGGGAACAAGA	59.91	20	122	1797	1918
c19747_g1_i1	1	p1	(T)10	10	331	340	GCATGATGCCAAATCTGATG	60.041	20	TATGCTCTGCATGCTCTGCT	59.878	20	222	250	471	GCATGATGCCAAATCTGATG	60.041	20	TTAAACCATTCGCAGTGCAG	59.872	20	167	250	416	ATGCCAAATCTGATGTCCGT	60.348	20	TATGCTCTGCATGCTCTGCT	59.878	20	217	255	471
c16289_g1_i2	2	p1	(T)10	10	3279	3288	GCATGGGTGAGACAGGTTTT	59.973	20	GGCAAAACAATCGCAAAGAT	60.081	20	274	3086	3359	TTAGCGTGTATTTGTGGGCA	60.133	20	GGCAAAACAATCGCAAAGAT	60.081	20	136	3224	3359	GCATGGGTGAGACAGGTTTT	59.973	20	AAGGCAAAACAATCGCAAAG	60.244	20	276	3086	3361
c35571_g1_i1	1	p1	(T)10	10	47	56	GCATGTGAGGTGATCATTCG	60.08	20	GCATGTAAAAACCCCCAAAA	59.677	20	141	11	151	GCATGTGAGGTGATCATTCG	60.08	20	ATGTGCATGTAAAAACCCCC	59.551	20	145	11	155	TTTTCGTTTTGCATGTGAGG	59.706	20	GCATGTAAAAACCCCCAAAA	59.677	20	151	1	151
c12504_g1_i1	1	p3	(GAT)5	15	622	636	GCATGTTCGTCAAGGGCTAT	60.103	20	CGCTATAAAGCACAGTACAATCCA	60.543	24	118	566	683	GTCAAGGCAGCTCAGGAGAC	60.143	20	CGCTATAAAGCACAGTACAATCCA	60.543	24	221	463	683	CAAGAAAGGCATGTTCGTCA	59.84	20	CGCTATAAAGCACAGTACAATCCA	60.543	24	126	558	683
c13010_g1_i1	1	p1	(T)10	10	260	269	GCATTCACAAAGTGCTTCCA	59.847	20	GCAACACTTGTTCTTCCCCA	61.075	20	193	176	368	TGCATTCACAAAGTGCTTCC	59.847	20	GCAACACTTGTTCTTCCCCA	61.075	20	194	175	368	TGCATTCACAAAGTGCTTCC	59.847	20	TGCAACACTTGTTCTTCCCC	61.075	20	195	175	369
c7602_g1_i1	1	p1	(A)10	10	139	148	GCATTCAGATCCAGGCAACT	60.226	20	CATCAGCCTTCTTCTGCTCC	60.096	20	139	68	206	GCATTCAGATCCAGGCAACT	60.226	20	ATCAGCCTTCTTCTGCTCCA	60.096	20	138	68	205	ACTTGCATTCAGATCCAGGC	60.226	20	CATCAGCCTTCTTCTGCTCC	60.096	20	143	64	206
c23180_g1_i1	1	p1	(A)10	10	66	75	GCATTCGATTTATTTGGATGG	59.272	21	TTAACCAAACCGAACCGAAC	59.839	20	149	1	149	GCATTCGATTTATTTGGATGG	59.272	21	GTTTAACCAAACCGAACCGA	59.839	20	151	1	151	GCATTCGATTTATTTGGATGG	59.272	21	TTGGATCGATTCGGTTTTGT	60.309	20	114	1	114
c5877_g1_i1	1	p2	(AT)7	14	516	529	GCATTCGTGGGAGGTAGGTA	59.955	20	CTTACAAAGCCCCCTTCACC	60.846	20	221	348	568	CGTGGCCAGGATGATTAACT	59.955	20	CTTACAAAGCCCCCTTCACC	60.846	20	132	437	568	GCATTCGTGGGAGGTAGGTA	59.955	20	TTACAAAGCCCCCTTCACCT	60.846	20	220	348	567
c10428_g1_i1	1	p3	(CAT)5	15	1165	1179	GCATTGTTCATTCGGAAGGT	59.939	20	AGGTCGAGATTCCCTTCACA	59.655	20	199	1078	1276	GCATTGTTCATTCGGAAGGT	59.939	20	TGAGGTCGAGATTCCCTTCA	60.737	20	201	1078	1278	TGTTCATTCGGAAGGTTCAA	59.097	20	GGTCGAGATTCCCTTCACAA	60.05	20	194	1082	1275
c27818_g1_i1	1	p2	(TC)6	12	77	88	GCATTTTTGATTCCTCAATGG	59.402	21	GTGTTGTTGTTGCCATTTGC	60.019	20	118	4	121	GCATTTTTGATTCCTCAATGG	59.402	21	TGTTGTTGTTGCCATTTGCT	60.157	20	117	4	120	GCATTTTTGATTCCTCAATGG	59.402	21	TGTTGTTGTTGCCATTTGCTA	60.162	21	117	4	120
c20531_g2_i2	1	p3	(TGG)5	15	644	658	GCCAAAATTCAGAAGACCCA	60.051	20	ATCCGACGTTCATCACATCA	59.925	20	213	581	793	TGGCCAAAATTCAGAAGACC	60.051	20	ATCCGACGTTCATCACATCA	59.925	20	215	579	793	CAGAAGACCCAGACAAAGGG	59.691	20	ATCCGACGTTCATCACATCA	59.925	20	204	590	793
c29344_g1_i1	1	p3	(AGA)5	15	36	50	GCCAAAGGGTGTTTAATGGA	59.801	20	CTTGAAGATCCATCCATGCC	60.426	20	141	10	150	GCCAAAGGGTGTTTAATGGA	59.801	20	CCTTGAAGATCCATCCATGC	60.426	20	142	10	151	GCCAAAGGGTGTTTAATGGA	59.801	20	TTCCCCTTAGCATTCAAACCT	59.952	21	160	10	169
c34786_g1_i1	1	p1	(A)11	11	1960	1970	GCCAACTTTCACTCAGCACA	60.032	20	TAATTGACCCGTCAACTCCC	59.79	20	249	1831	2079	GCCAACTTTCACTCAGCACA	60.032	20	CTTCGAAATCTTCCCTGTGG	59.665	20	223	1831	2053	GCCAACTTTCACTCAGCACA	60.032	20	CCCTTCGAAATCTTCCCTGT	60.434	20	225	1831	2055
c19037_g1_i3	1	p2	(AG)6	12	76	87	GCCACTAGACAGCAAGATCCA	60.412	21	AGGAGATACACCAACACGGC	59.997	20	243	39	281	GCCACTAGACAGCAAGATCCA	60.412	21	AACAAAGTCCGTCTCCCCTT	59.972	20	182	39	220	GCCACTAGACAGCAAGATCCA	60.412	21	CTCTTCCCTTCCAAGAGGCT	59.95	20	207	39	245
c12965_g1_i1	1	p2	(AT)6	12	27	38	GCCAGATAAACACAAGGAAAAT	57.325	22	TAATGCAAGTGGAACCACGA	60.111	20	269	0	268	GCCAGATAAACACAAGGAAAAT	57.325	22	TTTGATCTGAACATGCCTGC	59.805	20	142	0	141	GCCAGATAAACACAAGGAAAAT	57.325	22	AAAGAAGCTCGGCAAGACTG	59.757	20	185	0	184
c10840_g1_i1	1	c	(CG)6c(AT)9	31	163	193	GCCAGCACTGCTCTCATACA	60.168	20	AAAACAAGTACGACCACGGC	60.037	20	211	136	346	GCCAGCACTGCTCTCATACA	60.168	20	CAACCTCCTCAACAACAGCA	59.873	20	273	136	408	GCCAGCACTGCTCTCATACA	60.168	20	TCAACAACAGCAATCAAGGC	59.847	20	265	136	400
c3867_g1_i1	1	p3	(CTC)5	15	195	209	GCCAGCTTCAGGAAACAGAG	60.134	20	GAAGGAGGAGGAAAGATGGG	60.008	20	270	9	278	AGCCAGCTTCAGGAAACAGA	60.134	20	GAAGGAGGAGGAAAGATGGG	60.008	20	271	8	278	CCAGCTTCAGGAAACAGAGC	60.134	20	GAAGGAGGAGGAAAGATGGG	60.008	20	269	10	278
c20283_g3_i1	1	p2	(AT)6	12	153	164	GCCAGGATGTGGGACTTGTA	60.924	20	ACACCTCCTCCACACTCACC	60.006	20	154	56	209	GCCAGGATGTGGGACTTGTA	60.924	20	CACCTCCTCCACACTCACCT	60.153	20	153	56	208	GCCAGGATGTGGGACTTGTA	60.924	20	TCACACCTCCTCCACACTCA	60.293	20	156	56	211
c7353_g1_i1	1	p1	(A)10	10	610	619	GCCAGGATTCAGGGTGATTA	59.894	20	ACAGCAATCCTGTCTCCACC	60.12	20	223	437	659	TCTATGGGTCCTCTTGGCTG	60.21	20	ACAGCAATCCTGTCTCCACC	60.12	20	161	499	659	TCTATGGGTCCTCTTGGCTG	60.21	20	GGAATCCCACCCATTATTCC	60.21	20	270	499	768
c14127_g1_i1	1	p1	(G)10	10	223	232	GCCAGTGAGAGAGATTGTTGG	59.859	21	TCATGATGGCCAAGTGAGAA	60.201	20	261	44	304	CCAGTGAGAGAGATTGTTGGC	59.859	21	TCATGATGGCCAAGTGAGAA	60.201	20	260	45	304	CCCCTACCTTAAGAAGCCAAA	59.612	21	GGCCAAATCAACTACGAGGA	60.074	20	211	125	335
c38464_g1_i1	2	p2	(GA)6	12	168	179	GCCATCTCTGATCCAATGGT	59.893	20	TAATCCGGCGATTGTACTCC	59.923	20	280	39	318	TTTAGGATTCCAGTGGACGG	59.926	20	CACAGAGCCTCTCCTCTGCT	59.883	20	185	71	255	GCCATCTCTGATCCAATGGT	59.893	20	CACAGAGCCTCTCCTCTGCT	59.883	20	217	39	255
c10555_g1_i1	1	p3	(CGC)6	18	87	104	GCCATGGACTCATCCAAAGT	59.934	20	GAGTAAGGTGTCGCAGAGGG	59.867	20	180	43	222	GCCATGGACTCATCCAAAGT	59.934	20	GGAGTAAGGTGTCGCAGAGG	59.867	20	181	43	223	GCCATGGACTCATCCAAAGT	59.934	20	GGGAGTAAGGTGTCGCAGAG	59.867	20	182	43	224
c12961_g1_i1	1	p3	(ATC)6	18	323	340	GCCATTACAGAGGCCTTCAA	60.214	20	GTGCCATGTCTTCCTCCATT	59.934	20	212	162	373	GCCATTACAGAGGCCTTCAA	60.214	20	TAGGTGCCATGTCTTCCTCC	60.073	20	215	162	376	GCCATTACAGAGGCCTTCAA	60.214	20	CCATGTCTTCCTCCATTGCT	60.073	20	209	162	370
c9367_g1_i1	1	p1	(T)11	11	62	72	GCCATTGGCAACTCTTACCT	59.198	20	GGCAAAGGGCTTAATCTTCC	60.041	20	138	9	146	GCCATTGGCAACTCTTACCT	59.198	20	GGGCAAAGGGCTTAATCTTC	60.041	20	139	9	147	AGCCATTGGCAACTCTTACC	59.198	20	GGCAAAGGGCTTAATCTTCC	60.041	20	139	8	146
c20262_g1_i1	2	p1	(A)12	12	1966	1977	GCCCACTTGTGATATTTTTCAT	58	22	CCGGTGGATTACAAAGGATT	58.762	20	280	1732	2011	TGTATGAAAAATATCACAAGTGGG	58.008	24	ATAAGGGAAGAAGGCACCGT	59.962	20	176	1939	2114	TGTATGAAAAATATCACAAGTGGG	58.008	24	CGAGTTATTCGGGGCATAGA	60.053	20	237	1939	2175
c7608_g1_i1	3	p3	(CGC)7	21	573	593	GCCCATCTCCTCCTTACCTC	60.037	20	AGGAAGTGCCATGGATGAAG	60.073	20	111	514	624	GCCCATCTCCTCCTTACCTC	60.037	20	GATGAATCCGGACGAGAAGA	60.158	20	273	514	786	CCACCACCATTTCCAACTCT	59.82	20	AGGAAGTGCCATGGATGAAG	60.073	20	179	446	624
c40189_g1_i1	1	p1	(T)10	10	28	37	GCCCATTTTACTTCCTCACC	58.504	20	TGATTCGGATCCATTTGTGA	59.859	20	117	0	116	CCCATTTTACTTCCTCACCC	58.359	20	TGATTCGGATCCATTTGTGA	59.859	20	116	1	116	CCCATTTTACTTCCTCACCCT	59.335	21	TGATTCGGATCCATTTGTGA	59.859	20	116	1	116
c8298_g1_i1	1	p2	(CT)10	20	52	71	GCCCGTTAGTAAGCAGGAAG	58.997	20	TTCAATGGAGAATCGGGAAG	60.006	20	269	14	282	AGCCCGTTAGTAAGCAGGAA	58.997	20	TTCAATGGAGAATCGGGAAG	60.006	20	270	13	282	GCCCGTTAGTAAGCAGGAAG	58.997	20	GTCCGTCGAGGCTACAGAAG	60.012	20	199	14	212
c11528_g1_i2	1	p3	(CAG)6	18	693	710	GCCCTCTTTCTTTCCAAACC	60.053	20	ACCCACCTCAACACAAGCTC	60.159	20	198	557	754	AGAAAACCCTCCACTGCTCA	59.844	20	ATCTGTTCCCTGCTGTTGCT	59.874	20	186	668	853	AAAGTTGACCCCGACAAATG	59.83	20	ATCTGTTCCCTGCTGTTGCT	59.874	20	267	587	853
c28571_g1_i1	1	p2	(TG)6	12	29	40	GCCCTTTCCATGTCTCTCTCT	59.832	21	CACCGGTTTGATGTTATCCC	60.051	20	188	0	187	GCCCTTTCCATGTCTCTCTCT	59.832	21	CCACCGGTTTGATGTTATCC	60.051	20	189	0	188	GCCCTTTCCATGTCTCTCTCT	59.832	21	TCCCACCGGTTTGATGTTAT	60.051	20	191	0	190
c31881_g1_i1	1	p1	(A)11	11	59	69	GCCGCAACAATAAAGAGAGC	59.988	20	TGGAGTTGATGAAACGGTCA	60.088	20	153	23	175	GCCGCAACAATAAAGAGAGC	59.988	20	TTCTGGCAGCTGAGGAAGTT	60.134	20	117	23	139	TATTTTACCTTCCATGCCGC	59.928	20	TGGAGTTGATGAAACGGTCA	60.088	20	168	8	175
c23890_g1_i1	1	c	(ACA)5ataacaactttgacggtggaaacaacggtggcaataacaacaactt(CAA)5	76	46	121	GCCGCAATCACTATTCAACA	59.694	20	GGGTCCATGCCGTATTTAGA	59.784	20	184	18	201	GGCCGCAATCACTATTCAAC	60.478	20	GGGTCCATGCCGTATTTAGA	59.784	20	185	17	201	GCCGCAATCACTATTCAACA	59.694	20	AATCTTCGCTGTTACCGCTG	60.407	20	135	18	152
c17292_g2_i1	1	c	(T)10aaatcaactatcatagcagactccataactctgaattcaatgttctgcaacagaaacaccgaat(A)10	84	107	190	GCCGCACCACTAGCATTTAT	60.124	20	GATTTCATTTGGCGAGAACC	59.51	20	251	34	284	GATGCAGAGAAGGCCAACAT	60.226	20	GATTTCATTTGGCGAGAACC	59.51	20	220	65	284	ATGATGCAGAGAAGGCCAAC	60.226	20	GATTTCATTTGGCGAGAACC	59.51	20	222	63	284
c6915_g1_i1	1	p1	(A)12	12	323	334	GCCGCTCTAGATGGAACAGA	60.504	20	TTTTTGATGCTTCTTCATCTTTTT	58.553	24	231	150	380	GCCGCTCTAGATGGAACAGA	60.504	20	TTTTGATGCTTCTTCATCTTTTT	57.292	23	230	150	379	TTCGCAATCAACCCTAAACG	60.989	20	TTTTTGATGCTTCTTCATCTTTTT	58.553	24	140	241	380
c19366_g2_i1	1	p3	(TGC)6	18	32	49	GCCGCTTGTTGAGTGGTT	59.837	18	TGAAAGCTGTGGATGAGCAC	59.992	20	162	11	172	GCCGCTTGTTGAGTGGTT	59.837	18	TGGAGATAATTCTGCCCAGC	60.177	20	230	11	240	GCCGCTTGTTGAGTGGTT	59.837	18	TAATTCTGCCCAGCTTGAGG	60.344	20	224	11	234
c8183_g1_i1	1	p1	(A)11	11	388	398	GCCGGGACAACTTTGATTTA	59.938	20	GAGACGGGATACAAGGGTGA	59.927	20	249	272	520	GCCGGGACAACTTTGATTTA	59.938	20	TTCCAGTGGAGACGGGATAC	59.927	20	257	272	528	AAATCGCCTTTGCTCGATTA	59.816	20	CGGTGTTCTACTCCGTTGGT	60.028	20	238	326	563
c37076_g1_i1	1	p1	(T)10	10	21	30	GCCGGGGTCAATTGAAGT	60.871	18	GCTGCTGTTTCACAATCGAA	59.995	20	198	0	197	GCCGGGGTCAATTGAAGT	60.871	18	CACAATCGAAGACAAACCGA	59.691	20	188	0	187	GCCGGGGTCAATTGAAGT	60.871	18	TCACAATCGAAGACAAACCG	59.691	20	189	0	188
c18221_g1_i1	1	p3	(CTC)6	18	216	233	GCCGGTGAGGCAAGTAACTA	60.27	20	TGGATTTGAGATAGGCGGTC	60.036	20	191	107	297	GCCGGTGAGGCAAGTAACTA	60.27	20	GTTGTATGGGAAAGCGAGGA	60.074	20	280	107	386	GCCGGTGAGGCAAGTAACTA	60.27	20	TTGTATGGGAAAGCGAGGAC	60.074	20	279	107	385
c21169_g2_i1	1	p1	(A)10	10	318	327	GCCGTCCTATCACAACATCC	60.348	20	GTTCCCCATCTCCTCCTCTC	60.012	20	142	268	409	GCCGTCCTATCACAACATCC	60.348	20	CGTGCTATCTTGTTCCCCAT	59.955	20	153	268	420	TGCTACCAAACAGCTCCTCA	59.591	20	GTTCCCCATCTCCTCCTCTC	60.012	20	261	149	409
c4916_g1_i1	1	p2	(CT)9	18	85	102	GCCGTCGTTCTTCTCTTGTC	59.997	20	TTCTCCGGTCTGGATATTGC	60.036	20	204	56	259	GCCGTCGTTCTTCTCTTGTC	59.997	20	AAAATTGATGCCCACTTTCG	59.938	20	102	56	157	CACCTTCATTTCCGTCGTTT	59.971	20	TTCTCCGGTCTGGATATTGC	60.036	20	258	2	259
c24996_g1_i1	1	p2	(CA)8	16	141	156	GCCGTGGCTTTACCAATTAC	59.479	20	TGATTGTTCCCAAAGATCCC	59.727	20	123	108	230	GCCGTGGCTTTACCAATTAC	59.479	20	GATTGTTCCCAAAGATCCCC	60.505	20	122	108	229	CGTGGCATTGTCTTCTGTCT	58.882	20	TGATTGTTCCCAAAGATCCC	59.727	20	168	63	230
c15345_g1_i1	1	p1	(A)10	10	124	133	GCCTCACAAAAAGCACAAAA	58.942	20	GGATGCCTGCTCCTTGTTAC	59.7	20	260	0	259	GCCTCACAAAAAGCACAAAAG	59.912	21	GGATGCCTGCTCCTTGTTAC	59.7	20	260	0	259	GCCTCACAAAAAGCACAAAA	58.942	20	GCCTGCTCCTTGTTACTGGA	60.397	20	256	0	255
c31453_g1_i1	1	p1	(T)10	10	31	40	GCCTCACGCAACATTTTGTA	59.735	20	CGGCAAGAAAAAGGATTGAA	60.181	20	149	0	148	GCCTCACGCAACATTTTGTA	59.735	20	AGAAAAAGGATTGAAGGGGG	59.393	20	144	0	143	GCCTCACGCAACATTTTGTA	59.735	20	TTTCTGTGCACAACAATGGC	60.709	20	171	0	170
c17335_g1_i1	1	p3	(GAA)6	18	773	790	GCCTCAGAAGTGCAATCACA	59.992	20	CATTCCCTTTCTCCTCCCTC	60.008	20	279	623	901	TGCCTCAGAAGTGCAATCAC	59.992	20	CATTCCCTTTCTCCTCCCTC	60.008	20	280	622	901	GCCTCAGAAGTGCAATCACA	59.992	20	CTTTCTCCTCCCTCTCGCTT	60.088	20	273	623	895
c28547_g1_i1	1	p3	(AAC)5	15	118	132	GCCTCCTCGAAAATCAATCA	60.155	20	CCTGAAGGATTGGAATCAGC	59.629	20	159	82	240	ACTTCTCCGACCTCTCCCTC	59.807	20	CCTGAAGGATTGGAATCAGC	59.629	20	228	13	240	GACTTCTCCGACCTCTCCCT	59.807	20	CCTGAAGGATTGGAATCAGC	59.629	20	229	12	240
c18053_g1_i1	1	p3	(CTT)7	21	179	199	GCCTCTCAAATCACTCTCCG	59.95	20	GTGGAAGATGCGGAAGAAAA	60.192	20	210	134	343	GCGATTTCCCTCTCATTCAA	60.155	20	GTGGAAGATGCGGAAGAAAA	60.192	20	269	75	343	CGCTTCGTTATCTGCCTCTC	60.118	20	TATGGGGAATGAGGTGAAGG	59.744	20	276	121	396
c13565_g1_i1	1	p2	(TC)6	12	489	500	GCCTCTCTCAAACGGAATTG	59.813	20	GAGAGAGCGAGAGTGAGCGT	60.041	20	201	325	525	AAATTTGCTGAAGCAGTGGG	60.249	20	GAGAGAGCGAGAGTGAGCGT	60.041	20	114	412	525	GCCTAAATAGCCCCGGTAAA	60.286	20	GAGAGAGCGAGAGTGAGCGT	60.041	20	151	375	525
c16807_g1_i1	1	p1	(T)10	10	107	116	GCCTGCAAGCAATCTTCTCT	59.723	20	GATCGCCGAGATCTGAAAAA	60.296	20	158	14	171	GCCTGCAAGCAATCTTCTCT	59.723	20	GGGAGGAAATCGAGTTGGTT	60.306	20	198	14	211	GCCTGCAAGCAATCTTCTCT	59.723	20	CCTCTGTACCTCCGACCATC	59.53	20	137	14	150
c18666_g1_i1	3	p3	(GTC)5	15	1603	1617	GCCTGCTCTTCACAGAGCTT	59.898	20	GCTATCTCCAGGCCCCTTAC	60.06	20	263	1538	1800	AGCCCAACTTCAAATGGATG	59.933	20	AGGACCTCCAACAAAAACCC	60.204	20	232	1494	1725	GCCTGCTCTTCACAGAGCTT	59.898	20	AGGACCTCCAACAAAAACCC	60.204	20	188	1538	1725
c38592_g1_i1	1	p1	(A)11	11	859	869	GCCTTCACACTCCATGATGA	59.637	20	ACCCCAACAAACAATCCCAT	61.23	20	222	731	952	ATGATGCGAAGAGGCAAGAC	60.37	20	ACCCCAACAAACAATCCCAT	61.23	20	206	747	952	AGTGGAAGGAGTTCCTCGCT	60.393	20	ACCCCAACAAACAATCCCAT	61.23	20	257	696	952
c18208_g1_i1	1	p3	(CGC)5	15	1178	1192	GCCTTCTCTATAATCCCCGC	60.026	20	GAGATTCCGAAAAAGTCGCA	60.331	20	203	1016	1218	AGAAGAGAATCCTCCGCTCC	59.919	20	GAGATTCCGAAAAAGTCGCA	60.331	20	142	1077	1218	CTTCTCTATAATCCCCGCCC	59.888	20	GAGATTCCGAAAAAGTCGCA	60.331	20	201	1018	1218
c19749_g1_i1	1	p3	(CGC)7	21	652	672	GCCTTCTTTTCTTCAACCCC	60.053	20	CATCACCCCCTTCTTCTCCT	60.447	20	122	627	748	GCCTTCTTTTCTTCAACCCC	60.053	20	CCTCCGAGGAAAGAGGAGAG	60.459	20	105	627	731	TCCCAGCCTTCTTTTCTTCA	59.926	20	CATCACCCCCTTCTTCTCCT	60.447	20	127	622	748
c41398_g1_i1	1	p1	(T)10	10	36	45	GCCTTTGTCATTTGTTTTTCTTC	59.197	23	ACTTTGAACATGCGCATCAA	60.265	20	191	10	200	AGCCTTTGTCATTTGTTTTTCTTC	60.045	24	ACTTTGAACATGCGCATCAA	60.265	20	192	9	200	GCCTTTGTCATTTGTTTTTCTT	57.492	22	ACTTTGAACATGCGCATCAA	60.265	20	191	10	200
c16327_g1_i1	1	p3	(TGA)6	18	489	506	GCGACTACTGAAATCGGAGG	59.836	20	CAATGCGCATCCCTAAAAAT	59.928	20	171	380	550	GCGACTACTGAAATCGGAGG	59.836	20	GTCTGCGTTGTGTGCTCAAT	59.912	20	187	380	566	AAGGTTGGTGGAAGCGACTA	59.734	20	CAATGCGCATCCCTAAAAAT	59.928	20	184	367	550
c18413_g1_i1	1	p3	(GCG)5	15	1142	1156	GCGACTCGAATTGGGATAAG	59.668	20	CATCGATTCCTCCTTCCTCA	60.15	20	224	993	1216	TGAAGAAGCTGATGGAAGGG	60.331	20	ACACTCATCCAACCCACCTC	59.817	20	262	1047	1308	GCGACTCGAATTGGGATAAG	59.668	20	ATTCCTCCTTCCTCAACGCT	60.212	20	219	993	1211
c228_g1_i1	1	p1	(A)12	12	117	128	GCGATACAAACGTCTGCTCA	60.019	20	TTGAGCAGTTTGCCTTTCAA	59.585	20	184	15	198	GCGATACAAACGTCTGCTCA	60.019	20	TGGTCAAAGTGATTGCATGG	60.517	20	279	15	293	CCAAAAAGATCCAATGCCTC	59.505	20	TGGTGATGGGTGATGATTTG	60.177	20	237	75	311
c14420_g1_i1	1	p3	(ATG)5	15	1687	1701	GCGCAGAAGGAAAGAATGAG	60.096	20	TCTGGGTCGATATCCTGGAG	60.027	20	200	1568	1767	GCGCAGAAGGAAAGAATGAG	60.096	20	GCAACAAATTCTGGGTCGAT	59.939	20	209	1568	1776	GGTGAGGACACTTTTGGAGC	59.703	20	TCTGGGTCGATATCCTGGAG	60.027	20	146	1622	1767
c11071_g1_i1	1	c	(A)10gacacttttcgaagaacacgctctcctctgctcagtagacgcag(AGGA)8	86	66	151	GCGCCACAAACAAAAACTCT	60.292	20	TCGATCTCTGCTTTTCGAGC	60.765	20	157	23	179	CATAGCGCCACAAACAAAAA	59.742	20	CCCGCTTCCATCTCTGAAT	60.165	19	211	19	229	GCGCCACAAACAAAAACTCT	60.292	20	CCCGCTTCCATCTCTGAAT	60.165	19	207	23	229
c17948_g1_i2	1	p3	(TCT)5	15	74	88	GCGCCTCGAGGTACTTATTG	59.867	20	AGCGATTCGAACCATGAAAC	60.081	20	102	17	118	CGCCTCGAGGTACTTATTGC	59.867	20	AGCGATTCGAACCATGAAAC	60.081	20	101	18	118	GCGCCTCGAGGTACTTATTG	59.867	20	AGACATCACGAGATCCTCCG	60.223	20	183	17	199
c29533_g1_i1	1	p3	(GAG)5	15	202	216	GCGCTACCAGAAGGTACTCG	60.037	20	GAACTCCTCCGACAGCCTAA	59.43	20	235	40	274	AGGATGATGACGAGGGTGAC	59.928	20	GAACTCCTCCGACAGCCTAA	59.43	20	167	108	274	AGATCGAACTCGGGTTTCCT	60.074	20	GAACTCCTCCGACAGCCTAA	59.43	20	200	75	274
c391_g1_i1	1	p1	(A)11	11	218	228	GCGCTAGTGTAGCGGTCTTT	59.682	20	TGGAGTTGTCCAACTTTTCTTG	59.258	22	191	66	256	GTATCACTTCCAGGGAACGC	59.556	20	TGGAGTTGTCCAACTTTTCTTG	59.258	22	139	118	256	GCGCTAGTGTAGCGGTCTTT	59.682	20	TTGGAGTTGTCCAACTTTTCTTG	60.53	23	192	66	257
c19447_g1_i1	1	p2	(CT)10	20	1216	1235	GCGGAGGATTTGAGCTACAG	59.978	20	TGATATTCGCAATGATCGGA	59.997	20	203	1120	1322	TGGCAAGGGATATAAGCTGG	60.053	20	TGATATTCGCAATGATCGGA	59.997	20	163	1160	1322	GAATCTGATAGAGCGGAGCG	60.081	20	TGATATTCGCAATGATCGGA	59.997	20	220	1103	1322
c19628_g2_i2	1	p1	(T)13	13	233	245	GCGGATAGAGATAGATGCGG	59.791	20	CGGTCTAAAAATAGGTGCGG	59.603	20	224	175	398	TGCGGATAGAGATAGATGCG	58.994	20	CGGTCTAAAAATAGGTGCGG	59.603	20	225	174	398	CGTGCGGATAGAGATAGATGC	59.843	21	CGGTCTAAAAATAGGTGCGG	59.603	20	227	172	398
c15042_g1_i1	2	p2	(GA)7	14	207	220	GCGGGAAATATAAGGCAACA	59.928	20	GGGTCTTTGTTGATGCTTGAG	59.726	21	199	66	264	GGAAGCGGGAAATATAAGGC	59.901	20	GGGTCTTTGTTGATGCTTGAG	59.726	21	203	62	264	GGAAGCGGGAAATATAAGGC	59.901	20	AGGGTCTTTGTTGATGCTTGA	59.726	21	204	62	265
c33037_g1_i1	1	p3	(CCT)6	18	44	61	GCGGTCGAAGAGATCAAGAA	60.483	20	TGTTCTTTGTAACCGGGCAT	60.365	20	136	11	146	GCGGTCGAAGAGATCAAGAA	60.483	20	GCTTGTTCTTTGTAACCGGG	59.609	20	139	11	149	GCGGTCGAAGAGATCAAGAA	60.483	20	GTTCTTTGTAACCGGGCATC	59.434	20	135	11	145
c2423_g1_i1	1	p6	(GAGCAG)5	30	281	310	GCGTGCTGCTGTCTCTAACA	60.356	20	AGATTCCATGCCTTTGATGG	59.894	20	208	180	387	GCGTGCTGCTGTCTCTAACA	60.356	20	CCACCTTTTTGCGATGAACT	60.11	20	262	180	441	GCGTGCTGCTGTCTCTAACA	60.356	20	TTTGATGAATGTCTTGCGGA	60.197	20	168	180	347
c28294_g1_i1	1	p2	(AT)6	12	312	323	GCGTTCCGCTACAAAGAAAC	59.889	20	GCTGAAATCATTTTTCCATTACTGT	59.813	25	230	133	362	CCGCTACAAAGAAACTTGGC	59.883	20	GCTGAAATCATTTTTCCATTACTGT	59.813	25	225	138	362	ATATTATTGGTGCGTTCCGC	59.822	20	GCTGAAATCATTTTTCCATTACTGT	59.813	25	241	122	362
c10871_g1_i1	1	p2	(GA)6	12	1643	1654	GCGTTGAAGCACAACGATAG	59.493	20	CAGTCCCCACAGAAATCCAT	59.779	20	242	1506	1747	CGTTGAAGCACAACGATAGG	59.342	20	CTCCTGCTCTGATTCCGAAG	60.088	20	280	1507	1786	GCGTTGAAGCACAACGATAG	59.493	20	ACAGTCCCCACAGAAATCCA	60.363	20	243	1506	1748
c20837_g1_i1	1	p2	(TC)6	12	59	70	GCGTTGCTGCTCTCTTACCT	59.786	20	GCTCTCATGTCTTTCTGCCC	59.957	20	267	32	298	GCGTTGCTGCTCTCTTACCT	59.786	20	GCCCTGCTCTCATGTCTTTC	59.957	20	272	32	303	GCGTTGCTGCTCTCTTACCT	59.786	20	CTCTCATGTCTTTCTGCCCC	59.803	20	266	32	297
c40193_g1_i1	1	p1	(T)11	11	61	71	GCTAAAGATGATGATGATGGTGA	59.06	23	GTCGGGGGTACTCTGGAACT	60.371	20	203	0	202	GCTAAAGATGATGATGATGGTGA	59.06	23	TCGGGGGTACTCTGGAACTA	59.545	20	202	0	201	GCTAAAGATGATGATGATGGTGA	59.06	23	CGGGGGTACTCTGGAACTAA	59.049	20	201	0	200
c498_g1_i2	1	p1	(T)10	10	975	984	GCTAACGAGCAGATCGAAGG	60.118	20	TCCAAACAAGATTTAGAGCATTT	57.183	23	279	734	1012	CACCAAGTCAGCCTCCTTTC	59.844	20	TCCAAACAAGATTTAGAGCATTT	57.183	23	250	763	1012	ACCAAGTCAGCCTCCTTTCA	59.844	20	TCCAAACAAGATTTAGAGCATTT	57.183	23	249	764	1012
c6_g1_i1	1	p1	(A)10	10	76	85	GCTAATTGAGAAATTAATGAGCCA	58.881	24	AGCTGTGAGTGCATTTTTGG	58.926	20	164	24	187	TTGAGAAATTAATGAGCCAAGAA	58.079	23	GCATCTTGACGGCTAGACAG	58.625	20	179	29	207	AGCTAATTGAGAAATTAATGAGCCA	59.706	25	AGCTGTGAGTGCATTTTTGG	58.926	20	165	23	187
c19105_g1_i1	1	p2	(AT)8	16	2920	2935	GCTACTGTGAGTGACGACGC	59.654	20	GCACACAACAATTGCATCAAG	60.173	21	242	2831	3072	TGACGAGGATGAAGACATGG	59.631	20	GCACACAACAATTGCATCAAG	60.173	21	186	2887	3072	GCTACTGTGAGTGACGACGC	59.654	20	CAGAGCACACAACAATTGCAT	59.779	21	246	2831	3076
c16493_g1_i1	1	p3	(ACC)6	18	158	175	GCTAGCCCTATCGCCCTATT	59.706	20	CCGTCGAAATCAACTGGAAT	59.933	20	239	52	290	GCTAGCCCTATCGCCCTATT	59.706	20	GAGAGCCCTACCAACCCTTC	60.074	20	171	52	222	ACTTTCGCTTCTCTTCCACG	59.615	20	CCGTCGAAATCAACTGGAAT	59.933	20	208	83	290
c21017_g1_i1	1	p2	(AG)8	16	935	950	GCTATGGTGAAAGGCAGGAG	59.836	20	AAGGCATAGCTTTCCACCCT	60.096	20	264	824	1087	CTATGGTGAAAGGCAGGAGC	59.836	20	AAGGCATAGCTTTCCACCCT	60.096	20	263	825	1087	GCTCCTGAGATTTGGTTTGC	59.82	20	AAGGCATAGCTTTCCACCCT	60.096	20	213	875	1087
c16381_g1_i2	1	p1	(A)10	10	532	541	GCTATGGTGGCAGAGGCTAC	59.866	20	AGCAGCCAATGGAAACAATC	60.081	20	279	397	675	GCTATGGTGGCAGAGGCTAC	59.866	20	GAGCAGCCAATGGAAACAAT	60.081	20	280	397	676	GCTAGTACGCCTTCGCACTC	60.183	20	AGCAGCCAATGGAAACAATC	60.081	20	197	479	675
c19249_g2_i1	1	p1	(A)11	11	41	51	GCTATGTATGTAAAAACCCCATATTTT	59.077	27	TGAACGGGAGGAAGTTTTTG	60.081	20	275	0	274	GCTATGTATGTAAAAACCCCATATTTT	59.077	27	AACGGGAGGAAGTTTTTGCT	60.11	20	273	0	272	GCTATGTATGTAAAAACCCCATATTT	58.014	26	TGAACGGGAGGAAGTTTTTG	60.081	20	275	0	274
c9395_g1_i1	1	c	(TG)6ttgatcatc(AG)6	33	378	410	GCTCAAGAAGAGCAGTGGGA	60.678	20	AACGGCCCTTAGAGAACTGTC	59.765	21	278	258	535	GCTCAAGAAGAGCAGTGGGA	60.678	20	TGTCTGCTCTCTCAGTCCACA	59.747	21	261	258	518	GCTCAAGAAGAGCAGTGGGA	60.678	20	GGCCCTTAGAGAACTGTCTGC	60.397	21	275	258	532
c20242_g1_i1	1	p1	(A)10	10	3607	3616	GCTCAGCTGGAACATGGAAT	60.226	20	TTTTCCATGTAAATTCACTCTTGTG	59.482	25	163	3506	3668	ACATGGAATGCTGGTGGTTT	60.24	20	TTTTCCATGTAAATTCACTCTTGTG	59.482	25	152	3517	3668	AACATGGAATGCTGGTGGTT	60.24	20	TTTTCCATGTAAATTCACTCTTGTG	59.482	25	153	3516	3668
c19631_g1_i1	1	p1	(A)10	10	1229	1238	GCTCCAGCTTATCAGCAACC	59.985	20	GCGCACAAACAGTTATTATCAGA	59.333	23	145	1120	1264	GGCTCCAGCTTATCAGCAAC	59.985	20	GCGCACAAACAGTTATTATCAGA	59.333	23	146	1119	1264	AGGCTCCAGCTTATCAGCAA	60.118	20	GCGCACAAACAGTTATTATCAGA	59.333	23	147	1118	1264
c21525_g1_i3	1	p1	(A)10	10	1913	1922	GCTCCCAAAATTGATTCCAA	59.878	20	ACATCATCCTTGCCTCGATT	59.513	20	173	1836	2008	GCTCCCAAAATTGATTCCAA	59.878	20	AACATCATCCTTGCCTCGAT	59.513	20	174	1836	2009	GCTCCCAAAATTGATTCCAA	59.878	20	TCATCCTTGCCTCGATTGAT	60.57	20	170	1836	2005
c19846_g1_i6	1	p3	(CGC)5	15	361	375	GCTCCCTTCGCTTAAACTCA	59.592	20	CTCACTGCACCTTATCGCTG	59.615	20	206	276	481	AGGAGATGCCTTTGAAGCTG	59.574	20	CTCACTGCACCTTATCGCTG	59.615	20	228	254	481	GCTCCCTTCGCTTAAACTCA	59.592	20	CACTGCACCTTATCGCTGTG	60.472	20	204	276	479
c10299_g1_i2	1	p2	(AG)6	12	120	131	GCTCTATGGTTCCCATCCAA	59.894	20	TGACAAAGTGAGTGGCGAAG	60.025	20	125	71	195	GCTCTATGGTTCCCATCCAA	59.894	20	CTGACAAAGTGAGTGGCGAA	60.025	20	126	71	196	GCTCTATGGTTCCCATCCAA	59.894	20	TCGTCTCTAACAAGCTCGCA	59.888	20	174	71	244
c18594_g1_i1	1	p1	(A)10	10	595	604	GCTCTTCCTGTGCTCCATTC	59.957	20	GGACTTCGTAGCGAACAAGC	60.022	20	131	547	677	GAATTTGCCAGCTCTTCCTG	59.955	20	GGACTTCGTAGCGAACAAGC	60.022	20	141	537	677	GCTCTTCCTGTGCTCCATTC	59.957	20	CGCAAGAGGAAAAGGAGATG	59.948	20	179	547	725
c2859_g1_i1	1	p3	(CAA)5	15	146	160	GCTCTTTTAAGAGTGCAGGTCA	58.792	22	AATTCATGTAGCCAACCCCA	60.192	20	100	100	199	AGCTCTTTTAAGAGTGCAGGTCA	59.725	23	AATTCATGTAGCCAACCCCA	60.192	20	101	99	199	GCTCTTTTAAGAGTGCAGGTCAG	59.725	23	AATTCATGTAGCCAACCCCA	60.192	20	100	100	199
c19523_g1_i1	1	p2	(TC)9	18	1865	1882	GCTCTTTTATCCCCCTCTGG	60.032	20	CACCCCATTCACACTTCACA	60.416	20	154	1767	1920	CGGCGGAGAAAGTTTAGATG	59.839	20	CACCCCATTCACACTTCACA	60.416	20	212	1709	1920	CTCTCCGCTCTTTTATCCCC	60.166	20	CACCCCATTCACACTTCACA	60.416	20	160	1761	1920
c21407_g3_i3	2	p1	(T)10	10	432	441	GCTGAGATAAAGCGGCAATC	59.951	20	GCACCCATCGTACATCCTCT	59.957	20	245	328	572	TCGTGGTGGCCTTAATTTTC	59.938	20	GCACCCATCGTACATCCTCT	59.957	20	211	362	572	GGCCTTAATTTTCGTGGTGA	59.938	20	GCACCCATCGTACATCCTCT	59.957	20	204	369	572
c15203_g1_i2	1	p1	(T)10	10	354	363	GCTGCAATGATGGGAGGTAT	59.923	20	AAGAGAAGCCTCTCGGTTCC	59.957	20	163	305	467	ATGGGAGGTATAAGGTGGGG	59.897	20	AAGAGAAGCCTCTCGGTTCC	59.957	20	154	314	467	GCTGCAATGATGGGAGGTAT	59.923	20	CTCGGTTCCTACCCTAAGCC	60.089	20	152	305	456
c11074_g1_i1	1	p1	(T)10	10	3149	3158	GCTGCAGTCGCATGTTTTTA	60.021	20	CCAGCGATAGATCCCATCAT	59.877	20	264	3076	3339	GTTTGATGCCCGCTTAGGTA	60.096	20	CCAGCGATAGATCCCATCAT	59.877	20	216	3124	3339	TAGTTTGATGCCCGCTTAGG	60.223	20	CCAGCGATAGATCCCATCAT	59.877	20	218	3122	3339
c14429_g1_i1	1	p1	(T)10	10	1322	1331	GCTGCCAATAAGCTGAGGAC	59.985	20	AACAACTACATCATCCCCCAA	59.16	21	248	1110	1357	GCTGCCAATAAGCTGAGGAC	59.985	20	AAACAACTACATCATCCCCCA	59.16	21	249	1110	1358	GCTGCCAATAAGCTGAGGAC	59.985	20	CAAACAACTACATCATCCCCC	59.16	21	250	1110	1359
c13527_g1_i1	1	p3	(TGA)6	18	986	1003	GCTGCTGGCTATTGTGTTGA	60.019	20	TGCAAAATGAAACCAGACGA	60.234	20	106	929	1034	TGCTGGCTATTGTGTTGAGC	60.019	20	TGCAAAATGAAACCAGACGA	60.234	20	104	931	1034	GCTGCTGGCTATTGTGTTGA	60.019	20	GCTTCGCTCACTAGATGGCT	59.746	20	138	929	1066
c15682_g1_i1	1	c	(GAG)6gttgagagataaagaggtggtggtggga(AGG)6	64	237	300	GCTGGAGAGAGATGTGAGGG	59.945	20	AACTCACCGATGCTTTCACC	60.119	20	237	104	340	GGGAGCTGGAGAGAGATGTG	59.945	20	AACTCACCGATGCTTTCACC	60.119	20	241	100	340	CTGGAGAGAGATGTGAGGGC	59.945	20	AACTCACCGATGCTTTCACC	60.119	20	236	105	340
c18584_g1_i1	1	p3	(TGC)5	15	79	93	GCTGGTGCTCCCTGTGAATA	61.208	20	CAGCTCCCCCTAATGTTCAA	60.066	20	127	0	126	CTGGTGCTCCCTGTGAATAA	58.722	20	CAGCTCCCCCTAATGTTCAA	60.066	20	126	1	126	GCTGGTGCTCCCTGTGAATA	61.208	20	GCTGGCTGGAGGATTTGATA	60.177	20	276	0	275
c12649_g1_i1	2	p1	(T)10	10	812	821	GCTGGTTCGATCTCTTGGAA	60.34	20	CCCCAATACTAAAAGCCTTGC	59.977	21	207	733	939	GGTTCGATCTCTTGGAATGG	59.483	20	CCCCAATACTAAAAGCCTTGC	59.977	21	204	736	939	GTACTGTTCGCCATGGAAGC	60.667	20	CCCCAATACTAAAAGCCTTGC	59.977	21	239	701	939
c15672_g1_i1	1	p1	(T)10	10	661	670	GCTGTCCTTCCTTTGCTGTC	59.997	20	GATCGCAATATCCCCAGAGA	59.998	20	270	623	892	GCTGTCCTTCCTTTGCTGTC	59.997	20	TTTGTACTCCTCGGTCCTCG	60.246	20	250	623	872	GCTGTCCTTCCTTTGCTGTC	59.997	20	TGTACTCCTCGGTCCTCGTC	60.261	20	248	623	870
c9609_g1_i1	1	p1	(A)10	10	1201	1210	GCTGTCTTGGGTTGTCGTTT	60.156	20	ATCGTTGCGCACAAATTAAA	59.217	20	153	1137	1289	CATAATTGGGAGGAGGTGGA	59.744	20	ATCGTTGCGCACAAATTAAA	59.217	20	182	1108	1289	TCATAATTGGGAGGAGGTGG	59.744	20	ATCGTTGCGCACAAATTAAA	59.217	20	183	1107	1289
c14707_g1_i1	1	p5	(TTATT)5	25	464	488	GCTGTTGACCTTGAATCCGT	60.119	20	TAATCATTCCAGAAATGCCG	58.576	20	231	283	513	GATCCGTCAGGTCGTTGACT	60.12	20	TAATCATTCCAGAAATGCCG	58.576	20	268	246	513	AGATCCGTCAGGTCGTTGAC	60.12	20	TAATCATTCCAGAAATGCCG	58.576	20	269	245	513
c39057_g1_i1	1	p3	(GTC)5	15	60	74	GCTTAGCCGTCGAAGTTTACA	59.549	21	GACGACTACAGCTGCAACGA	60.207	20	102	18	119	GCTTAGCCGTCGAAGTTTACA	59.549	21	ACGAAAACCTGCGACCTAAA	59.747	20	235	18	252	GCTTAGCCGTCGAAGTTTACA	59.549	21	CGAAAACCTGCGACCTAAAC	59.747	20	234	18	251
c2252_g1_i1	1	p3	(GGT)6	18	1492	1509	GCTTCAAACCGCTCTACAGG	60.015	20	TCATCATAGGTCCCATGCAA	59.883	20	151	1431	1581	TATGGAGCACATCTGCAAGC	59.979	20	TCATCATAGGTCCCATGCAA	59.883	20	190	1392	1581	TACCCCACAAGCTTCAAACC	59.971	20	TCATCATAGGTCCCATGCAA	59.883	20	161	1421	1581
c8550_g1_i1	1	p2	(CT)6	12	2798	2809	GCTTCATCCATGAACCCATC	60.289	20	ACCAACACACCCCTCAACTC	59.859	20	182	2761	2942	GCTTCATCCATGAACCCATC	60.289	20	GAACCAACACACCCCTCAAC	60.261	20	184	2761	2944	GCTTCATCCATGAACCCATC	60.289	20	TCCCTCCTACTTCATTCCCC	60.264	20	148	2761	2908
c33937_g1_i1	1	p1	(T)10	10	128	137	GCTTCCAACAACCTTGCAGT	60.299	20	AAGGCTTAGGATGGTGCTGA	59.836	20	150	15	164	AGCTTCCAACAACCTTGCAG	60.431	20	AAGGCTTAGGATGGTGCTGA	59.836	20	151	14	164	TGCTATCGAGCTTCCAACAA	59.566	20	AAGGCTTAGGATGGTGCTGA	59.836	20	159	6	164
c4875_g1_i1	1	p3	(CCA)5	15	1630	1644	GCTTCCACTTTCAAACCCAA	60.088	20	GGAATCGTGGGAGAACTTGA	60.05	20	174	1520	1693	GCTTCCACTTTCAAACCCAA	60.088	20	GCTGAAATATGTGATGGGGG	60.155	20	198	1520	1717	GCGAAGCATCCTCCTGATAC	59.803	20	GGAATCGTGGGAGAACTTGA	60.05	20	224	1470	1693
c17843_g1_i1	1	p2	(TC)6	12	47	58	GCTTCTCGATCTCTGCTGCT	60.004	20	CGAAGCGTCACATCAAAGAA	59.988	20	250	23	272	AGCTTCTCGATCTCTGCTGC	60.004	20	CGAAGCGTCACATCAAAGAA	59.988	20	251	22	272	GCTTCTCGATCTCTGCTGCT	60.004	20	TTCAATCGAAGCGTCACATC	59.805	20	256	23	278
c5316_g1_i1	1	p3	(TCT)5	15	263	277	GCTTCTCTCATGCGTCACAA	60.144	20	ACCTCCAAGGAAAAGGGAGA	60.045	20	107	196	302	TCTCATGCGTCACAAGTTCC	59.837	20	ACCTCCAAGGAAAAGGGAGA	60.045	20	102	201	302	TCATGCGTCACAAGTTCCTC	59.837	20	ACCTCCAAGGAAAAGGGAGA	60.045	20	100	203	302
c20763_g1_i1	1	p3	(CTT)6	18	297	314	GCTTCTGCAATCTCTGGGTC	59.957	20	TGCTCGTGGCAGTATCAGTC	60.016	20	138	240	377	ATCTTCAATGGTGCCAGACC	59.934	20	TGCTCGTGGCAGTATCAGTC	60.016	20	180	198	377	ACAATTTGGAGCTGAATCCG	60.074	20	TGCTCGTGGCAGTATCAGTC	60.016	20	245	133	377
c4686_g1_i1	1	p1	(A)10	10	542	551	GCTTGCATAAGCTCCTCACC	59.985	20	TTCCACTTCCAGTGGGTTTC	59.943	20	254	403	656	AAAGGCTCAAGTGCTTGCAT	60.022	20	TTCCACTTCCAGTGGGTTTC	59.943	20	266	391	656	GCTTGCATAAGCTCCTCACC	59.985	20	TCCAGTGGGTTTCAAAGAGG	60.081	20	247	403	649
c14123_g1_i1	1	p3	(TCT)5	15	322	336	GCTTTAAAAGAATCGCTGGC	59.104	20	AAGACATGCAGGACCCATTC	59.934	20	156	237	392	GCTTTAAAAGAATCGCTGGC	59.104	20	GAAGACATGCAGGACCCATT	59.934	20	157	237	393	GCTTTAAAAGAATCGCTGGC	59.104	20	TCCACATCTTGGCTTCAGTG	59.831	20	244	237	480
c17870_g1_i1	1	p2	(TA)8	16	1717	1732	GCTTTAGCGACTGCTGCTTT	59.933	20	TGAAAATCTAAGGTCTCTGCTCAA	59.561	24	177	1586	1762	GGTTCTGCTTTAGCGACTGC	60.162	20	TGAAAATCTAAGGTCTCTGCTCAA	59.561	24	183	1580	1762	GCAGGTTCTGCTTTAGCGAC	60.162	20	TGAAAATCTAAGGTCTCTGCTCAA	59.561	24	186	1577	1762
c15503_g1_i1	1	p1	(T)12	12	499	510	GCTTTCAAGCGCACATACAA	60.021	20	CATTAAGGAAGCAAGGACCG	59.702	20	130	406	535	GGTTGGTTACATGATTGGGC	60.059	20	CATTAAGGAAGCAAGGACCG	59.702	20	179	357	535	GCCTTACTATGGCTCCCTCC	60.06	20	CATTAAGGAAGCAAGGACCG	59.702	20	155	381	535
c17489_g1_i1	1	p2	(CT)6	12	98	109	GCTTTCCTTCTTCTTCCGGT	59.827	20	CCCTCACTCGCTTCAAGAAC	59.989	20	188	34	221	GCTTTCCTTCTTCTTCCGGT	59.827	20	AAAATACCCTCCGATCCACC	60.017	20	153	34	186	GCTTTCCTTCTTCTTCCGGT	59.827	20	GATCCCATCATGGCAGACTT	59.893	20	242	34	275
c18180_g1_i1	1	p1	(T)10	10	803	812	GCTTTGTGGAGAGGACTTCG	59.989	20	AGTAGCCTTCCAGGTCAGCA	60.012	20	112	748	859	GCTTTGTGGAGAGGACTTCG	59.989	20	CAGTAGCCTTCCAGGTCAGC	60.012	20	113	748	860	GCTTTGTGGAGAGGACTTCG	59.989	20	AAAATCCAGCAGCAAGGCTA	59.982	20	191	748	938
c21848_g1_i1	1	p2	(GT)9	18	253	270	GCTTTTGAGAGTTGGGCTTG	59.993	20	CCTTTGTTGTCCAAACACTTTC	58.65	22	110	215	324	CTTTTGAGAGTTGGGCTTGG	59.846	20	CCTTTGTTGTCCAAACACTTTC	58.65	22	109	216	324	TTGAGAGTTGGGCTTGGAAT	59.67	20	CCTTTGTTGTCCAAACACTTTC	58.65	22	106	219	324
c11616_g1_i1	1	p1	(A)10	10	1492	1501	GGAAAAAGAAGATGGGGCTC	60.017	20	TTGAAGCTTTGGTGGGTTTC	60.088	20	210	1404	1613	AAAAAGAAGATGGGGCTCGT	60.074	20	TTGAAGCTTTGGTGGGTTTC	60.088	20	208	1406	1613	GGAAAAAGAAGATGGGGCTC	60.017	20	TTTGAAGCTTTGGTGGGTTT	59.587	20	211	1404	1614
c20251_g1_i1	1	p2	(AT)9	18	43	60	GGAAAGAAACTTTATGCCAATAAAAA	60.122	26	ATCTACGGCAAAAGCACCTG	60.27	20	213	1	213	GGAAAGAAACTTTATGCCAATAAAAA	60.122	26	AATGATTATGTTGGACCGGG	59.505	20	140	1	140	GGAAAGAAACTTTATGCCAATAAAAA	60.122	26	CGCCAAGCTAGGAAGGATAA	59.451	20	266	1	266
c22252_g1_i1	1	p3	(AGG)5	15	458	472	GGAAAGGGGAGATGAGGAAG	60.008	20	GAACCCAGCAAACCCATAAA	59.801	20	238	263	500	AGGAAAGGGGAGATGAGGAA	60.008	20	GAACCCAGCAAACCCATAAA	59.801	20	239	262	500	TAAGAGGCCGATGAAGATGG	60.17	20	GAACCCAGCAAACCCATAAA	59.801	20	270	231	500
c15364_g1_i2	3	p1	(A)10	10	1371	1380	GGAAATAAACAGTGGGCGAA	59.938	20	TGTCACAATCATATCAAATCATATTCA	59.554	27	240	1193	1432	GCACTGGCCTGGAAATAAAC	59.574	20	TGTCACAATCATATCAAATCATATTCA	59.554	27	250	1183	1432	CTGGAAATAAACAGTGGGCG	60.493	20	TGTCACAATCATATCAAATCATATTCA	59.554	27	242	1191	1432
c19233_g1_i1	1	p1	(A)10	10	2827	2836	GGAAATCTTCCCAAAAAGCC	59.888	20	CGCGTGTAAGCCTAGAAACC	59.904	20	249	2658	2906	ACCCTAGCGTAGACCGACCT	60.153	20	CGCGTGTAAGCCTAGAAACC	59.904	20	129	2778	2906	ACCCTAGCGTAGACCGACCT	60.153	20	ATTCGGAGTTCGGGATTCTT	59.903	20	279	2778	3056
c20644_g1_i2	2	p1	(T)10	10	1111	1120	GGAAATTTTGTTGGGGGAGT	60.032	20	TGAAATAAACGCTGCTGCTG	60.155	20	275	940	1214	TGATGGGGAGGTCGTTATGT	60.195	20	TGAAATAAACGCTGCTGCTG	60.155	20	236	979	1214	ATGATGGGGAGGTCGTTATG	59.629	20	TGAAATAAACGCTGCTGCTG	60.155	20	237	978	1214
c18831_g1_i1	1	p3	(CCT)7	21	264	284	GGAACCAGTTCTCCGATTCA	60.05	20	GGTGGTGGAGAGAGAGTGGA	60.243	20	272	46	317	CTTGCATCCCACCATAATCC	60.155	20	GGTGGTGGAGAGAGAGTGGA	60.243	20	153	165	317	CTATCCATATTTGCCGTCCG	60.302	20	GGTGGTGGAGAGAGAGTGGA	60.243	20	191	127	317
c13885_g1_i1	2	p3	(CGG)7	21	217	237	GGAACCATCGTGGAGGTAAA	59.79	20	CTCCACCAAAATATCTCCCG	59.382	20	270	83	352	GGAACCATCGTGGAGGTAAA	59.79	20	CCTCACCACCACCACAAACT	60.872	20	210	83	292	GGAACCATCGTGGAGGTAAA	59.79	20	CTCACCACCACCACAAACTC	58.992	20	209	83	291
c24995_g1_i1	1	p2	(AG)7	14	36	49	GGAACGGCAGAACGAATTAT	59.046	20	CTCCGACAATCTCCGATCAT	60.034	20	118	0	117	GGAACGGCAGAACGAATTAT	59.046	20	CCGACAATCTCCGATCATTT	59.894	20	116	0	115	GAACGGCAGAACGAATTATCA	60.089	21	CTCCGACAATCTCCGATCAT	60.034	20	117	1	117
c18867_g1_i1	1	p2	(TC)10	20	77	96	GGAACTTCCAGCAAGCCTAC	58.936	20	TTGAATCGGGGTAAAAGCTG	60.067	20	277	48	324	GGAACTTCCAGCAAGCCTAC	58.936	20	GCTGAAAGCGCTTGAGTACC	60.162	20	261	48	308	GGAACTTCCAGCAAGCCTAC	58.936	20	CGCTTGAGTACCGATCGAAT	60.235	20	253	48	300
c21018_g1_i1	2	p1	(T)10	10	2970	2979	GGAAGAAGCCATGCAGAAAG	59.955	20	ATACAATGGTGGTGGGTGCT	60.119	20	266	2756	3021	GGAAGAAGCCATGCAGAAAG	59.955	20	TGGTGGGTGCTTGCTATGTA	60.134	20	257	2756	3012	AACCCTATCAGGATTCCGCT	59.925	20	ATACAATGGTGGTGGGTGCT	60.119	20	195	2827	3021
c3805_g1_i1	1	p3	(GCG)6	18	132	149	GGAAGATTAGGGGTTTTGGG	59.639	20	CCTGTTAATCCCTTGCTCCA	60.066	20	146	75	220	GAAGGGGAGGTAGAGGAGGA	59.63	20	CCTGTTAATCCCTTGCTCCA	60.066	20	214	7	220	GGAAGATTAGGGGTTTTGGG	59.639	20	AAGAGCCCAACTCAACCAGA	59.844	20	102	75	176
c19428_g1_i1	2	p2	(TA)7	14	896	909	GGAAGGGAAGGTGAAGAAGG	60.045	20	AATTAACCACACCAACCCCC	60.703	20	229	761	989	GACATGGAGGAAGGGAAGGT	60.314	20	AATTAACCACACCAACCCCC	60.703	20	237	753	989	AGACATGGAGGAAGGGAAGG	60.447	20	AATTAACCACACCAACCCCC	60.703	20	238	752	989
c17092_g1_i1	1	p3	(TTC)5	15	1416	1430	GGAAGGGGTACATTTTGCCT	60.187	20	TACCTTGGAATGGGAAGCAG	60.066	20	252	1288	1539	AGGAAGGGGTACATTTTGCC	60.187	20	TACCTTGGAATGGGAAGCAG	60.066	20	253	1287	1539	GGAAGGGGTACATTTTGCCT	60.187	20	CCTGATACCTTGGAATGGGA	59.744	20	257	1288	1544
c17528_g1_i1	2	p3	(GCG)5	15	614	628	GGAATAAACGGCGAAATGAA	59.907	20	GCCTAAGGCATTGATCGAGA	60.318	20	124	562	685	TGATGGAGGAGGTGGATAGG	59.879	20	GCCTAAGGCATTGATCGAGA	60.318	20	279	407	685	GGAATAAACGGCGAAATGAA	59.907	20	AGTGTTCAAAAAGCCAAGCG	60.42	20	235	562	796
c16711_g1_i1	1	p1	(A)10	10	615	624	GGACAAGTAGCCAGAAGCCA	60.397	20	TCCTTTGGGCAAGAGAGTTG	60.366	20	136	591	726	TGGACAAGTAGCCAGAAGCC	60.397	20	TCCTTTGGGCAAGAGAGTTG	60.366	20	137	590	726	GGACAAGTAGCCAGAAGCCA	60.397	20	CTTTGGGCAAGAGAGTTGCT	59.615	20	134	591	724
c7941_g1_i2	1	p2	(CT)6	12	34	45	GGACAGAGCTTTCGCTCG	59.812	18	GCTAATTACAGGATGGCGGA	60.06	20	241	1	241	GGACAGAGCTTTCGCTCG	59.812	18	TTACAGGATGGCGGAGAAAC	60.074	20	236	1	236	GGACAGAGCTTTCGCTCG	59.812	18	GGGTTTCTGGAAAAGGAAGG	59.912	20	140	1	140
c19791_g1_i2	1	p2	(AT)6	12	69	80	GGACCACCTTTTTCTCCAAC	58.472	20	GCCGTTGCAAGACGTTAAAT	60.138	20	194	0	193	GGACCACCTTTTTCTCCAACT	59.47	21	GCCGTTGCAAGACGTTAAAT	60.138	20	194	0	193	GGACCACCTTTTTCTCCAAC	58.472	20	ATGCTAGTTTTGGTTGCCGT	59.637	20	209	0	208
c28374_g1_i1	1	p1	(T)11	11	158	168	GGACCCAAGTCACCTGAGAA	60.088	20	TCGCTTAGGTTGCACTCACTT	60.067	21	158	65	222	GGACCCAAGTCACCTGAGAA	60.088	20	AAAGGGAAATCTTGGAGGTCA	59.926	21	197	65	261	CCCTTATGGGCTAGGCATTT	60.292	20	TCGCTTAGGTTGCACTCACTT	60.067	21	214	9	222
c9549_g1_i1	1	p3	(GGC)5	15	255	269	GGACCTGTCCTTGCAGGTTA	60.111	20	CTCCTCTGCCCTAGTTTCCC	60.204	20	250	45	294	AAACAGCCCAACGAAGAGAA	59.853	20	CTCCTCTGCCCTAGTTTCCC	60.204	20	135	160	294	GGACCTGTCCTTGCAGGTTA	60.111	20	TCTTCATCGTCTCCTCTGCC	60.497	20	260	45	304
c15566_g1_i2	1	p2	(CT)6	12	64	75	GGACGCCTCTCTCCTTCTCT	60.096	20	ACTCCGGACCAGTAACAACG	60.028	20	166	40	205	AGGACGCCTCTCTCCTTCTC	60.096	20	ACTCCGGACCAGTAACAACG	60.028	20	167	39	205	AGGACGCCTCTCTCCTTCTC	60.096	20	CAGGAAGATAGAATGGCCGA	60.17	20	193	39	231
c19402_g1_i1	1	p3	(GAG)6	18	104	121	GGACTCAGGGTGGTGACAGT	60.006	20	GTAGCGGTTAGCTCCACCTG	59.898	20	116	77	192	GGACTCAGGGTGGTGACAGT	60.006	20	TGGCCATCAGAATCATCAGA	60.161	20	157	77	233	GGACTCAGGGTGGTGACAGT	60.006	20	CAAAATTCTCCTGGAGGCTG	59.807	20	273	77	349
c20048_g1_i1	1	p3	(GAA)5	15	529	543	GGACTCGATTTGTCTGAGCC	59.81	20	ATACCTCATCCACAACGACG	58.443	20	269	486	754	TCCGAGGACTCGATTTGTCT	59.803	20	ATACCTCATCCACAACGACG	58.443	20	274	481	754	GTCTGAGCCAGCTTTTCTCG	60.277	20	ATACCTCATCCACAACGACG	58.443	20	258	497	754
c14242_g1_i1	1	p3	(AAG)6	18	144	161	GGAGAAGAAACCTAAGGCCG	60.2	20	TCTTGTTATAACGGGCGAGG	60.089	20	239	91	329	GGAGAAGAAACCTAAGGCCG	60.2	20	GAACCTGCTTCAGGACCTTG	59.844	20	128	91	218	GGAGAAGAAACCTAAGGCCG	60.2	20	TGAACCTGCTTCAGGACCTT	59.844	20	129	91	219
c589_g1_i1	1	p1	(A)10	10	31	40	GGAGACAGGACTGAAGTATATTCCC	60.581	25	CAGACACAACTCCAGCCGTA	59.897	20	121	1	121	GGAGACAGGACTGAAGTATATTCCC	60.581	25	TGCGATTGCAGACCTTCATA	60.366	20	276	1	276	GGAGACAGGACTGAAGTATATTCCC	60.581	25	AAGCCAGACACAACTCCAGC	60.453	20	125	1	125
c32221_g1_i1	1	p3	(CAC)5	15	423	437	GGAGAGGAAGCGATGAACAG	59.95	20	GCTGGAGATTTCAGGTGGAG	59.803	20	237	232	468	GGAGAGGAAGCGATGAACAG	59.95	20	GATTTCAGGTGGAGGCTCTG	59.803	20	231	232	462	TTTGGTCTGGTACGGAGAGG	60.103	20	GCTGGAGATTTCAGGTGGAG	59.803	20	250	219	468
c19383_g1_i2	1	p3	(GGA)5	15	1790	1804	GGAGATGGAGAGGCATTTGA	60.158	20	AACCTAAGCCGTGCCCTAAT	59.987	20	255	1633	1887	GAGAGTGGAAGGAGAAGGGG	60.186	20	AACCTAAGCCGTGCCCTAAT	59.987	20	232	1656	1887	GGAGATGGAGAGGCATTTGA	60.158	20	GTGCCCTAATTTCCACCTCA	59.933	20	245	1633	1877
c35206_g1_i1	1	p3	(GAG)6	18	1463	1480	GGAGATGTGTTCGAGGCAGT	60.269	20	TCATCACCGCTTCCCTTTAC	60.074	20	137	1413	1549	GGAGATGTGTTCGAGGCAGT	60.269	20	ATCAATTCCACACCTTTGGC	59.797	20	255	1413	1667	GGTGTTGACGTACTTGAGCG	59.365	20	TCATCACCGCTTCCCTTTAC	60.074	20	260	1290	1549
c7185_g1_i1	1	p1	(A)10	10	235	244	GGAGCAACGAATAACCTCTCA	59.326	21	TCACCGAGGAGGATTTCAAG	60.187	20	244	140	383	GGAGCAACGAATAACCTCTCA	59.326	21	CACCGAGGAGGATTTCAAGA	60.187	20	243	140	382	GGAGCAACGAATAACCTCTCA	59.326	21	CTTCACCGAGGAGGATTTCA	60.187	20	246	140	385
c16936_g1_i1	1	c	(A)11gcttttttttaaatttttatttttatttgatg(A)10	53	1000	1052	GGAGCAATGCCTGATCATCT	60.189	20	TCAAGCCACCTAAATACACACA	58.227	22	200	913	1112	ATCATTCAGGAGCAATGCCT	59.658	20	TCAAGCCACCTAAATACACACA	58.227	22	208	905	1112	ATTCAGGAGCAATGCCTGAT	59.658	20	TCAAGCCACCTAAATACACACA	58.227	22	205	908	1112
c7302_g1_i1	1	p1	(A)10	10	372	381	GGAGCGTTGGAATGGTCTTA	60.074	20	CCATAGAGAAGCGGCCATAA	60.188	20	196	333	528	GGAGCGTTGGAATGGTCTTA	60.074	20	ATCTTGGCACCAACCCATAA	60.192	20	276	333	608	GGAGCGTTGGAATGGTCTTA	60.074	20	AACGATCAAAGTCGAATCGC	60.221	20	258	333	590
c21403_g1_i2	2	p3	(CTG)5	15	1638	1652	GGAGGAAAGCCACCTAGACC	60.074	20	AGCTTCCAAAGCAGGTTCAA	59.993	20	172	1512	1683	GGAGGAAAGCCACCTAGACC	60.074	20	TTCAGCTTCCAAAGCAGGTT	59.993	20	175	1512	1686	GCCGCAGTAGAGTTGTTTCC	59.882	20	TTCAGCTTCCAAAGCAGGTT	59.993	20	142	1545	1686
c20707_g2_i1	1	p3	(AGG)6	18	2363	2380	GGAGGAGAGGGAGAGGAAGA	59.883	20	ATGATGAAGTACCGAAGCCC	59.009	20	156	2301	2456	GGAGGAGAGGGAGAGGAAGA	59.883	20	GATGAAGTACCGAAGCCCAT	59.009	20	154	2301	2454	GGAGGAGAGGGAGAGGAAGA	59.883	20	ATGAAGTACCGAAGCCCATC	59.009	20	153	2301	2453
c39726_g1_i1	1	c	(AG)10t(AG)6	33	318	350	GGAGGAGGAGGAGAAGGAGA	59.883	20	TTCGTCAAAGTCGTATCCCC	59.933	20	189	226	414	GGAGGAGGAGGAGAAGGAGA	59.883	20	TCCAAAATCTCCCCAAACTG	59.903	20	270	226	495	ATGGAGGAGGAGGAGAAGGA	60.149	20	TTCGTCAAAGTCGTATCCCC	59.933	20	191	224	414
c10370_g1_i1	1	c	(AG)6gaacagaaaa(AG)7	36	774	809	GGAGGGTATCTGGGATCCAT	59.977	20	CTCCCATTGACCTTCACGTT	59.966	20	192	736	927	GGAGGGTATCTGGGATCCAT	59.977	20	CCTTGTAATCCTCCCGACAA	59.926	20	112	736	847	GGAGGGTATCTGGGATCCAT	59.977	20	AATCCTCCCGACAATTCCTC	60.272	20	106	736	841
c16020_g1_i1	1	p3	(TTC)5	15	30	44	GGAGGTATCGCCTGCTGA	59.9	18	AGAAATGGCGAGATTTGTGG	60.074	20	252	8	259	GGAGGTATCGCCTGCTGA	59.9	18	AAATGGCGAGATTTGTGGAG	60.074	20	250	8	257	GGAGGTATCGCCTGCTGA	59.9	18	TGATGGAAAAGGTACGGAGG	59.926	20	184	8	191
c613_g1_i1	1	p1	(A)10	10	165	174	GGAGGTCGTTTTAGTCCCAA	59.028	20	ACAAAGGAAATTTGTGTTATGTATGT	57.271	26	138	70	207	AGGAGGTCGTTTTAGTCCCAA	59.984	21	ACAAAGGAAATTTGTGTTATGTATGT	57.271	26	139	69	207	AGGAGGTCGTTTTAGTCCCA	58.644	20	ACAAAGGAAATTTGTGTTATGTATGT	57.271	26	139	69	207
c5741_g1_i1	1	p3	(GCC)5	15	88	102	GGAGTACTGGACCCCACAGA	59.962	20	ATTTCGTCGTATGGCAGAGG	60.096	20	260	57	316	GGAGTACTGGACCCCACAGA	59.962	20	GTCCGCGAATTGCATTACTT	60.103	20	138	57	194	GGAGTACTGGACCCCACAGA	59.962	20	GAGACGGAGAAGGCAGTGAG	60.135	20	241	57	297
c19326_g1_i1	2	p3	(GAT)5	15	733	747	GGAGTACTTCGTGTGCGTGA	59.905	20	CCCAATAACAGGGGAAATCA	59.617	20	136	671	806	TTGGAGTACTTCGTGTGCGT	59.365	20	CCCAATAACAGGGGAAATCA	59.617	20	138	669	806	GTTGGAGTACTTCGTGTGCG	59.365	20	CCCAATAACAGGGGAAATCA	59.617	20	139	668	806
c1891_g1_i1	1	p1	(T)11	11	36	46	GGAGTCGAGCATGAGTTATTTG	58.861	22	TTCCTTGAAAGGATGCTGCT	59.955	20	206	2	207	GGAGTCGAGCATGAGTTATTTG	58.861	22	CTTCCTTGAAAGGATGCTGC	59.955	20	207	2	208	AGGAGTCGAGCATGAGTTATTTG	59.797	23	TTCCTTGAAAGGATGCTGCT	59.955	20	207	1	207
c10776_g1_i2	1	p3	(CGG)5	15	2008	2022	GGAGTGGTTGGACTTCTTCG	59.697	20	TTTTGCGCTCTATCGACCTT	59.982	20	234	1944	2177	GGAGTGGTTGGACTTCTTCG	59.697	20	TTTTTGCGCTCTATCGACCT	59.982	20	235	1944	2178	GGAGTGGTTGGACTTCTTCG	59.697	20	CCTTTTTGCGCTCTATCGAC	59.982	20	237	1944	2180
c15159_g1_i1	1	p1	(T)10	10	3151	3160	GGAGTTCTCTTCCCCCTCAC	60.05	20	CCTGATTACATTCCCTTATCAAA	57.24	23	242	2951	3192	CTGGAGTTCTCTTCCCCCTC	60.186	20	CCTGATTACATTCCCTTATCAAA	57.24	23	244	2949	3192	GGAGTTCTCTTCCCCCTCAC	60.05	20	ACCTGATTACATTCCCTTATCAAA	58.049	24	243	2951	3193
c9901_g1_i1	1	p3	(ATC)7	21	829	849	GGATCCATCTGAACCAGCAT	59.893	20	AGGTGCTGACCACACAACTG	59.782	20	202	768	969	GGATCCATCTGAACCAGCAT	59.893	20	TGGGACGTCTTGTAGCTTCC	60.255	20	236	768	1003	CCAGCATGGTCATCTTCAAA	59.648	20	AGGTGCTGACCACACAACTG	59.782	20	189	781	969
c20834_g1_i1	1	p3	(CCG)5	15	732	746	GGATCCCTCTTCGACATGAA	60.011	20	CGCTCTCTTCTGGAGATTGG	60.088	20	274	502	775	GGATCCCTCTTCGACATGAA	60.011	20	CCGCTCTCTTCTGGAGATTG	60.088	20	275	502	776	ATTTCTTCACCGCTCTCGAA	59.955	20	GCCTGGTAAAACTCATCGGA	60.074	20	232	629	860
c16592_g1_i1	1	p3	(CAC)5	15	1581	1595	GGATCTACCTTTTCAGGCCC	59.903	20	AAGTTCGGTGCTTTTCGCTA	60.018	20	247	1441	1687	GGATCTACCTTTTCAGGCCC	59.903	20	AAGAGGAGGATAGAAGGCCG	59.805	20	214	1441	1654	GGATCTACCTTTTCAGGCCC	59.903	20	GTCGAGTAGCTCTGGCGAAG	60.299	20	189	1441	1629
c28011_g1_i1	1	p3	(GGA)5	15	61	75	GGATGCCACCAAAGAAGAAG	59.67	20	GGCCTTGTCGAAGAGAACAG	59.989	20	146	4	149	ATGCCACCAAAGAAGAAGGA	59.67	20	GGCCTTGTCGAAGAGAACAG	59.989	20	144	6	149	GATGCCACCAAAGAAGAAGG	59.67	20	GGCCTTGTCGAAGAGAACAG	59.989	20	145	5	149
c21209_g1_i2	1	p1	(A)10	10	34	43	GGATGCCCTAAAGCCAAGAT	60.419	20	GGCAGCTGCAGTTAATGTGA	60.019	20	172	2	173	GGATGCCCTAAAGCCAAGAT	60.419	20	TGGTGTGATCCTGAATGGAA	59.893	20	273	2	274	GGATGCCCTAAAGCCAAGAT	60.419	20	ACTGATGGAAAGCTGCTGGT	59.874	20	250	2	251
c20189_g2_i1	1	p1	(T)13	13	65	77	GGATGGAATGCATCTGCTCT	60.189	20	CCTAAAGCTGCGGAAACAAA	60.368	20	167	3	169	GGATGGAATGCATCTGCTCT	60.189	20	CGCAAGATCTTTGAATTGGG	60.576	20	252	3	254	GGATGGAATGCATCTGCTCT	60.189	20	ATCAATGAGTTGGAGGCCAT	59.366	20	272	3	274
c21023_g3_i2	1	p1	(A)10	10	215	224	GGATGGCATAGTGCCTGTCT	60.104	20	ATAATGAATGGGGCACTTCG	59.784	20	264	126	389	GGATGGCATAGTGCCTGTCT	60.104	20	TAATGAATGGGGCACTTCGT	60.331	20	263	126	388	GGGCTTCTGAAGTGATGACC	59.661	20	ATAATGAATGGGGCACTTCG	59.784	20	215	175	389
c20746_g1_i2	1	p1	(T)10	10	2331	2340	GGATGGTGCTGTTTGTGTTG	60.008	20	CGGCCCGTACTCTCAAAAG	60.771	19	242	2168	2409	TGGATGGTGCTGTTTGTGTT	60.008	20	CGGCCCGTACTCTCAAAAG	60.771	19	243	2167	2409	TTGGATGGTGCTGTTTGTGT	60.008	20	CGGCCCGTACTCTCAAAAG	60.771	19	244	2166	2409
c8644_g1_i1	1	p1	(T)11	11	778	788	GGATTGGGCAATTTTGTTTG	60.167	20	TTTTGATTTTCATTCTTTCAGGA	57.921	23	110	735	844	GATTGGGCAATTTTGTTTGC	60.31	20	TTTTGATTTTCATTCTTTCAGGA	57.921	23	109	736	844	GATCTGCCATTATTCCGAGG	59.486	20	TTTTGATTTTCATTCTTTCAGGA	57.921	23	131	714	844
c19692_g1_i2	1	p3	(ATG)5	15	2820	2834	GGATTGGGCTTTGCTCATAA	60.038	20	CCTTGGTGAAGGGAACTGAA	60.081	20	168	2721	2888	GCTTTGCCTTGGATAATGGA	60.038	20	CCTTGGTGAAGGGAACTGAA	60.081	20	185	2704	2888	TAATGGATTGGGCTTTGCTC	60.038	20	CCTTGGTGAAGGGAACTGAA	60.081	20	172	2717	2888
c32953_g1_i1	1	p2	(AG)8	16	158	173	GGATTTGGAGAAGGGGTTTC	59.744	20	GCCTCCTGCTTCCCTTAACT	59.848	20	148	49	196	GGATTTGGAGAAGGGGTTTC	59.744	20	AGCCTCCTGCTTCCCTTAAC	59.848	20	149	49	197	TTGGAGAAGGGGTTTCAAGA	59.641	20	GCCTCCTGCTTCCCTTAACT	59.848	20	144	53	196
c10186_g1_i1	1	p3	(ATG)6	18	375	392	GGCACCAATGGACCTAGAGA	60.073	20	GCCTTTTTGAAGCTCTGACG	60.132	20	273	207	479	GAGGCACCAATGGACCTAGA	60.073	20	GCCTTTTTGAAGCTCTGACG	60.132	20	275	205	479	AGTGGCTTGAGCAACAGGAT	59.874	20	GCCTTTTTGAAGCTCTGACG	60.132	20	232	248	479
c9959_g1_i1	1	p3	(GAT)6	18	2864	2881	GGCAGTGATGCTGAAGATGA	59.95	20	GATCAGCTCCCCAAATTTCA	60.014	20	106	2818	2923	TGATGATCTTGGCCGTGTTA	60.073	20	GATCAGCTCCCCAAATTTCA	60.014	20	158	2766	2923	ACATGGCAGTGATGCTGAAG	59.862	20	GATCAGCTCCCCAAATTTCA	60.014	20	110	2814	2923
c12623_g1_i1	1	p1	(A)11	11	1496	1506	GGCAGTGGAGGTTTTATGGA	59.933	20	CAGGCCTAACTGTTTTTCGC	59.883	20	268	1279	1546	GGCAGTGGAGGTTTTATGGA	59.933	20	AGGCCTAACTGTTTTTCGCA	59.883	20	267	1279	1545	TCAGAATGAAAACGACACGC	59.847	20	AGGCCTAACTGTTTTTCGCA	59.883	20	243	1303	1545
c3724_g1_i2	1	p2	(CT)6	12	291	302	GGCATAGGAAATCGCACCTA	60.06	20	AAGAGAGCAACGCCTTACCA	60.015	20	232	204	435	GGCATAGGAAATCGCACCTA	60.06	20	TTTTTCCATGCCGAAAGAAC	60.053	20	175	204	378	TTCTTGGCATAGGAAATCGC	60.175	20	AAGAGAGCAACGCCTTACCA	60.015	20	237	199	435
c30894_g1_i1	1	p3	(CCG)5	15	39	53	GGCATATCCTGCGGATGG	62.38	18	ACCACCACAGTCCTACGCTC	60.182	20	121	1	121	GGCATATCCTGCGGATGG	62.38	18	CACCACAGTCCTACGCTCCT	60.321	20	119	1	119	GGCATATCCTGCGGATGG	62.38	18	CAGCCCGTCTACCAACAATC	60.517	20	159	1	159
c14595_g1_i1	1	p1	(T)10	10	441	450	GGCATCATTGCTGGATTTTT	59.907	20	ATTGCTCCAATTTGGTCCCT	60.693	20	234	381	614	GGCATCATTGCTGGATTTTT	59.907	20	GCTCCAATTTGGTCCCTCTA	59.126	20	231	381	611	GGCATCATTGCTGGATTTTT	59.907	20	GGGGCCGATTAGGAAACATA	61.002	20	106	381	486
c25832_g1_i1	1	p1	(T)10	10	777	786	GGCCAAATTCACATCGAACT	59.939	20	TCTTTTGGTGAGCAGCAATG	59.988	20	278	553	830	GGCCAAATTCACATCGAACT	59.939	20	CAGCAATGCCCAACAAGTTT	61.06	20	266	553	818	TCACATCGAACTCGAGGAATC	60.211	21	TCTTTTGGTGAGCAGCAATG	59.988	20	270	561	830
c15445_g1_i2	1	c	(TTC)5ctcctatttctca(TCT)5	43	211	253	GGCCAAGCAATTCACCAATA	60.837	20	CAGAGTTTCTGCAATCGAGG	58.596	20	279	1	279	GGCCAAGCAATTCACCAATA	60.837	20	GAGTTTCTGCAATCGAGGAGA	59.565	21	277	1	277	GGCCAAGCAATTCACCAATA	60.837	20	TCAGAGTTTCTGCAATCGAGG	60.523	21	280	1	280
c14671_g1_i2	1	p2	(GA)7	14	687	700	GGCCAATAATCAGGTCGAGA	60.036	20	TGGACAAGAAGTGGTGATCTTG	60.149	22	262	571	832	ATCCCAGAGGGCCAATAATC	60.117	20	TGGACAAGAAGTGGTGATCTTG	60.149	22	271	562	832	GATCCCAGAGGGCCAATAAT	60.117	20	TGGACAAGAAGTGGTGATCTTG	60.149	22	272	561	832
c27179_g1_i1	1	p1	(T)10	10	34	43	GGCCAGACCAAAATACATTAAA	58.067	22	ATGCTCTCGCACTGAAGGAC	60.564	20	144	0	143	GGCCAGACCAAAATACATTAAA	58.067	22	GCTCTCGCACTGAAGGACAT	60.564	20	142	0	141	GGCCAGACCAAAATACATTAAA	58.067	22	CCAAATGATGCCATGGTAGA	59.35	20	202	0	201
c34167_g1_i1	1	p2	(GA)6	12	267	278	GGCCAGCTGTATGGAAAAGA	60.214	20	CCCATAACCACTCCACAATTAAC	59.531	23	256	51	306	TGGGTAACCGGTGCTTGTAT	60.249	20	CCCATAACCACTCCACAATTAAC	59.531	23	169	138	306	ATGGGTAACCGGTGCTTGTA	60.249	20	CCCATAACCACTCCACAATTAAC	59.531	23	170	137	306
c8215_g1_i1	1	p2	(TC)6	12	53	64	GGCCATGCCTTATCAACACT	59.962	20	GAATCCTGTTTCCGCCAGTA	60.074	20	117	8	124	ACTGGCCATGCCTTATCAAC	59.962	20	GAATCCTGTTTCCGCCAGTA	60.074	20	120	5	124	ACTGGCCATGCCTTATCAAC	59.962	20	CCTGTTTCCGCCAGTAGTGT	60.171	20	116	5	120
c11740_g1_i1	1	p1	(T)12	12	184	195	GGCCATTGCCGTAGTTTTTA	59.964	20	AAAATCCAGCGACTCCCTCT	60.212	20	161	73	233	ATCGTCTTCCTCTCCCACCT	60.073	20	AAAATCCAGCGACTCCCTCT	60.212	20	222	12	233	GGCCATTGCCGTAGTTTTTA	59.964	20	CCAGCGACTCCCTCTGTTTA	60.388	20	156	73	228
c38727_g1_i1	1	p1	(T)10	10	153	162	GGCCGCCACATTTAGAGTTA	60.096	20	AGAACTGCTTAGAGGCGTGC	59.786	20	238	99	336	GGCCGCCACATTTAGAGTTA	60.096	20	GATGGAGGGTGGTGTTAGGA	59.779	20	160	99	258	GGCCGCCACATTTAGAGTTA	60.096	20	AGGGTGGTGTTAGGAGGGAG	60.363	20	155	99	253
c17495_g1_i1	1	p1	(T)10	10	3173	3182	GGCCGTCAAATTGAGGTAAA	59.938	20	GCAGTCATTTAGCAGAGAATTTTAGG	60.911	26	249	2993	3241	TCGGGGATATAAGCTGGTTG	59.916	20	GCAGTCATTTAGCAGAGAATTTTAGG	60.911	26	160	3082	3241	TCGGGGATATAAGCTGGTTG	59.916	20	GCAGTCATTTAGCAGAGAATTTTA	57.071	24	160	3082	3241
c18706_g1_i1	1	c	(AG)6cgcgcgagagagcgcgagagagcgcgt(GA)6	51	28	78	GGCCGTGTAGGGTTCATCTA	59.955	20	GGGGTAGCACCTGTCTGTGT	60.033	20	199	0	198	GGCCGTGTAGGGTTCATCTA	59.955	20	ACCTTCCCCTACCCCTTCTT	60.178	20	126	0	125	GGCCGTGTAGGGTTCATCTA	59.955	20	TGATGCCATGGAGATAGCAA	60.182	20	173	0	172
c26621_g1_i1	1	p2	(CT)8	16	133	148	GGCCTACATCCTTCCCTACC	59.789	20	GGTTAAGGAAAGGTGGGCTT	59.46	20	208	0	207	GGCCTACATCCTTCCCTACC	59.789	20	AAGGTTAAGGAAAGGTGGGC	59.46	20	210	0	209	TTCCCTACCCAGTGTGCAAT	60.375	20	GGTTAAGGAAAGGTGGGCTT	59.46	20	197	11	207
c13739_g1_i1	2	p3	(CGG)7	21	203	223	GGCCTCATCTGTTTCGATGT	60.081	20	CCCTGCATTTCCGTTGTATT	59.823	20	223	29	251	TATATGGAGACGTCGGAGGG	59.91	20	CCCTGCATTTCCGTTGTATT	59.823	20	177	75	251	GGTGAGAGACGAAGTGGAGG	59.835	20	CCCTGCATTTCCGTTGTATT	59.823	20	155	97	251
c28584_g1_i1	1	p2	(CT)6	12	57	68	GGCCTCTAAATCACACTTTCTCTT	59.362	24	GGCTAACGAACCGGGTTTAC	60.721	20	177	22	198	AAGGCCTCTAAATCACACTTTCTC	59.362	24	GGCTAACGAACCGGGTTTAC	60.721	20	179	20	198	GGCCTCTAAATCACACTTTCTC	57.116	22	GGCTAACGAACCGGGTTTAC	60.721	20	177	22	198
c38979_g1_i1	1	p1	(A)14	14	149	162	GGCCTCTGAAAGGCTCAAAT	60.713	20	TTGAATTGAATTTGCGTTGC	59.685	20	169	58	226	GGCCTCTGAAAGGCTCAAAT	60.713	20	TGCCACGTCATGATTTCTTT	59.127	20	152	58	209	GGCCTCTGAAAGGCTCAAAT	60.713	20	TTGCCACGTCATGATTTCTT	59.127	20	153	58	210
c21403_g1_i2	5	p3	(TCA)5	15	5068	5082	GGCGGTCTTACCGGTTTAAT	60.204	20	CGGAATAAGAGGAGAAGGGG	60.025	20	227	4935	5161	ATATTGTGGCTTTGCATCCC	59.791	20	CGGAATAAGAGGAGAAGGGG	60.025	20	191	4971	5161	CCGATGATTCCTCTTCCTCA	60.15	20	AATAAGAGGAGAAGGGGCGA	60.166	20	115	5044	5158
c20371_g1_i1	1	p2	(TC)6	12	71	82	GGCGTCCGATCTCTTTTGTA	60.214	20	AGATTGTGGCGAGGAATTTG	60.074	20	146	26	171	GGCGTCCGATCTCTTTTGTA	60.214	20	AAGTGGGGTTTAGGGTTTGG	60.082	20	242	26	267	GGCGTCCGATCTCTTTTGTA	60.214	20	GGATTTTTGGAAGGCTAGGG	59.903	20	279	26	304
c38949_g1_i1	1	p1	(T)13	13	182	194	GGCGTTATCTTCTTGGGGTT	60.32	20	ACACTTCGATCTTCTGCGCT	60.164	20	145	99	243	GGCGTTATCTTCTTGGGGTT	60.32	20	ACTTCGATCTTCTGCGCTTC	59.723	20	143	99	241	AAGGGCGTTATCTTCTTGGG	60.443	20	ACACTTCGATCTTCTGCGCT	60.164	20	148	96	243
c1427_g1_i1	1	p1	(T)10	10	676	685	GGCTAACTAGGGGTGTGCAT	59.08	20	GCTCATTTAAAAACCAAAAATCG	59.109	23	118	596	713	GCCAGCCTGTTTAAGTCCC	59.685	19	GCTCATTTAAAAACCAAAAATCG	59.109	23	217	497	713	GGCCAGCCTGTTTAAGTCC	59.685	19	GCTCATTTAAAAACCAAAAATCG	59.109	23	218	496	713
c16590_g1_i1	1	p2	(AG)6	12	33	44	GGCTAACTGTTCTGTCCTCCA	59.343	21	TTTACTTCCCAATCTCCCCC	60.124	20	262	0	261	GGCTAACTGTTCTGTCCTCCA	59.343	21	CCAATCTCCCCCTAACAGGT	60.183	20	254	0	253	GGCTAACTGTTCTGTCCTCCA	59.343	21	CTTCCCAATCTCCCCCTAAC	59.761	20	258	0	257
c16790_g1_i1	1	p3	(CAG)5	15	476	490	GGCTACGACGACTCCTCTTG	60.012	20	GGGTAAGCTGAACCTAGGGC	60.096	20	278	385	662	TTGGGCGCTTCAGACTAAAT	59.845	20	GGGTAAGTAGCCGGGTAAGC	59.987	20	273	402	674	CTACGACGACTCCTCTTGGG	59.861	20	GGGTAAGCTGAACCTAGGGC	60.096	20	276	387	662
c20018_g3_i1	1	p2	(AG)6	12	149	160	GGCTAGGAAAAGGCCATAGG	60.055	20	CCCTAAGGGTCATTGTTGATATT	58.342	23	104	107	210	GGCTAGGAAAAGGCCATAGG	60.055	20	CCCTAAGGGTCATTGTTGATATTG	60.785	24	104	107	210	GGCTAGGAAAAGGCCATAGG	60.055	20	CCTAAGGGTCATTGTTGATATTGAG	60.133	25	103	107	209
c8203_g1_i1	1	p3	(TTA)5	15	709	723	GGCTCCAGAATTAATGCCAA	60.038	20	GGTATGCTGCAGCCTCAAAT	60.243	20	152	682	833	GGCTCCAGAATTAATGCCAA	60.038	20	GCCTCAAATTTCAATAGCGG	59.682	20	141	682	822	GGCTCCAGAATTAATGCCAA	60.038	20	CCTCAAATTTCAATAGCGGC	59.682	20	140	682	821
c15183_g1_i1	1	p3	(TGC)6	18	577	594	GGCTGCGATCATCCTAACAT	60.066	20	GCTCCTAATGTCCCGTACCA	59.955	20	207	434	640	GGCTGCGATCATCCTAACAT	60.066	20	TGCTCCTAATGTCCCGTACC	59.955	20	208	434	641	GGCTGCGATCATCCTAACAT	60.066	20	AACCATCCGAGATGGATCAG	59.886	20	260	434	693
c20017_g1_i1	2	p1	(T)10	10	2522	2531	GGCTGGTGAGGATGGAGTAT	58.969	20	CCCTTCAACAACAAAAGAGCA	60.269	21	244	2387	2630	TCTGGAACTGGAGCTGTGTTT	59.899	21	CCCTTCAACAACAAAAGAGCA	60.269	21	209	2422	2630	TTCTGGAACTGGAGCTGTGTT	59.899	21	CCCTTCAACAACAAAAGAGCA	60.269	21	210	2421	2630
c8852_g1_i1	1	p1	(T)10	10	133	142	GGCTGTTGTCAAATCGCTTA	58.92	20	GATAAGGGACGAATGCGAGA	60.177	20	250	0	249	GGCTGTTGTCAAATCGCTTA	58.92	20	ATAAGGGACGAATGCGAGAA	59.668	20	249	0	248	GGCTGTTGTCAAATCGCTTA	58.92	20	GTTCCAGTCGATAAGGGACG	59.55	20	259	0	258
c21182_g1_i2	1	p2	(TA)7	14	216	229	GGCTTCCACCGTAATTCAAA	59.938	20	CAACAGGTTTGGATTTGCCT	59.971	20	132	156	287	GGCTTCCACCGTAATTCAAA	59.938	20	CAGGTTTGGATTTGCCTGAT	59.933	20	129	156	284	GGCTTCCACCGTAATTCAAA	59.938	20	CAGGTTTGGATTTGCCTGAT	59.933	20	173	156	328
c14188_g1_i1	1	p2	(TC)8	16	223	238	GGCTTTCTAGGGTTTCCGTC	60.074	20	GGATGATGAAGATGAGCGGT	60.042	20	133	188	320	GCTCCATCAAACATGGCTTT	60.081	20	GGATGATGAAGATGAGCGGT	60.042	20	147	174	320	GGCTTTCTAGGGTTTCCGTC	60.074	20	AGGATGATGAAGATGAGCGG	60.181	20	134	188	321
c16757_g1_i3	1	c	(A)13c(A)10	24	1387	1410	GGCTTTCTTAAATCATCGTGG	58.707	21	TTAGCCGCTTGACTCGATTT	59.982	20	267	1301	1567	GGCTTTCTTAAATCATCGTGGT	59.506	22	TTAGCCGCTTGACTCGATTT	59.982	20	267	1301	1567	TTGGCTTTCTTAAATCATCGTG	59.253	22	TTAGCCGCTTGACTCGATTT	59.982	20	269	1299	1567
c39076_g1_i1	2	c	(T)10ctctagagctctt(TC)6	35	219	253	GGCTTTGATGTGTTGGAGGT	59.973	20	CCCACTTCTCCTATTCCTTTTG	59.13	22	195	109	303	TCTAATTGTTCCGCTGGCTT	59.845	20	CCCACTTCTCCTATTCCTTTTG	59.13	22	210	94	303	AGCCGGATCTCCTGAAAGTT	60.212	20	CCCACTTCTCCTATTCCTTTTG	59.13	22	131	173	303
c20166_g1_i1	1	p2	(TC)6	12	2440	2451	GGGAAAATAGGGGTGTGGAT	59.881	20	GGCGAGATCGCTGCTAGTAA	60.647	20	189	2328	2516	GAGAACCGGCTTTCAGATTG	59.813	20	GGCGAGATCGCTGCTAGTAA	60.647	20	124	2393	2516	AGGAGAACCGGCTTTCAGAT	60.212	20	GGCGAGATCGCTGCTAGTAA	60.647	20	126	2391	2516
c18494_g1_i1	1	p1	(A)11	11	1073	1083	GGGAAAGTCGCACTTCTTTG	59.853	20	GCCTATTTCAAAATGGAAAATCC	60.039	23	272	870	1141	TTCTTTGTCAGCACGAATGG	59.84	20	GCCTATTTCAAAATGGAAAATCC	60.039	23	259	883	1141	TCGCACTTCTTTGTCAGCAC	60.183	20	GCCTATTTCAAAATGGAAAATCC	60.039	23	265	877	1141
c17487_g1_i2	1	p2	(AG)6	12	43	54	GGGAAAGTCTGTAAAATCCGA	58.175	21	AGGGTGCTAGAAGGCTGACA	60.012	20	255	16	270	GGGAAAGTCTGTAAAATCCGAG	59.133	22	AGGGTGCTAGAAGGCTGACA	60.012	20	255	16	270	GAGGGAAAGTCTGTAAAATCCG	59.133	22	AGGGTGCTAGAAGGCTGACA	60.012	20	257	14	270
c17079_g1_i1	1	p3	(GCC)6	18	644	661	GGGAAATCCATGGGCTATTT	59.984	20	AAGCAGTGCCTTCGAGGATA	59.978	20	234	597	830	GCCTGAATTGTGGGTGAAGT	59.973	20	AAGCAGTGCCTTCGAGGATA	59.978	20	279	552	830	GGGAAATCCATGGGCTATTT	59.984	20	GTGCCTTCGAGGATATTGGA	60.036	20	229	597	825
c17698_g1_i1	1	p3	(GGT)5	15	1385	1399	GGGAAATCTCCGGGAGTTAG	59.897	20	AAACACTCCAAATCGGCATC	59.939	20	187	1357	1543	GCTGTAGATTGTGCGCTTGA	60.165	20	AAACACTCCAAATCGGCATC	59.939	20	248	1296	1543	GGGAAATCTCCGGGAGTTAG	59.897	20	CTTTTTCTCAGCCAACCCTG	59.846	20	227	1357	1583
c18867_g1_i1	3	p1	(A)11	11	2747	2757	GGGAAGTGCCAACTCATTGT	59.973	20	TTCCCTGGATGCTTCGTAAC	60.074	20	240	2555	2794	GGGAAGTGCCAACTCATTGT	59.973	20	ATCCCAACAGAATTGCAAGC	60.081	20	262	2555	2816	CGTCGTTTATTCGCTTCACA	59.872	20	TTCCCTGGATGCTTCGTAAC	60.074	20	154	2641	2794
c21124_g1_i1	1	p3	(ACA)7	21	3279	3299	GGGAATTCTAGCAAAAGGGC	60.041	20	AATTTGGGGCTGTGAAATTG	59.801	20	242	3170	3411	GGGAATTCTAGCAAAAGGGC	60.041	20	ATTTGGGGCTGTGAAATTGA	60.309	20	241	3170	3410	AGCAAAAGGGCCATTGACTA	59.708	20	AATTTGGGGCTGTGAAATTG	59.801	20	233	3179	3411
c19756_g1_i1	1	p1	(T)11	11	1739	1749	GGGACATTGGTTTTCAATGG	60.029	20	TTGATGGCAAGAAGACATCAG	58.862	21	171	1610	1780	GGGACATTGGTTTTCAATGG	60.029	20	GGTTCTTCTTTTGATGGCAAG	58.823	21	181	1610	1790	GGGACATTGGTTTTCAATGG	60.029	20	AGGTTCTTCTTTTGATGGCAA	58.823	21	182	1610	1791
c8706_g1_i1	1	p1	(A)11	11	35	45	GGGAGAGGTTGGAGTAAGGC	60.074	20	ATTTGGCGTAGTCCTTGGTG	59.993	20	254	0	253	GGGAGAGGTTGGAGTAAGGC	60.074	20	CATTTGGCGTAGTCCTTGGT	59.993	20	255	0	254	GGGAGAGGTTGGAGTAAGGC	60.074	20	CACCCAAATTTCCGAAAAGA	59.91	20	176	0	175
c29890_g1_i1	1	p2	(TA)7	14	183	196	GGGAGATGGAGTCCGTTGT	59.912	19	TCTTTTGCTACAGCATTTTTGC	59.559	22	164	74	237	CCGGATGATCTTCCACAATG	61.269	20	TCTTTTGCTACAGCATTTTTGC	59.559	22	138	100	237	ATATGGAGTTGGGGATGGC	59.577	19	TCTTTTGCTACAGCATTTTTGC	59.559	22	212	26	237
c13874_g1_i1	2	p3	(TTC)6	18	1109	1126	GGGAGGAGAGAGAGAGGGAA	59.883	20	TCCTCCTCCCACTCAAACAC	60.088	20	279	966	1244	TGGAGAGAAGGGAGATTGGA	59.731	20	TCCTCCTCCCACTCAAACAC	60.088	20	196	1049	1244	ACGAGGGAAGAGAAGAGGGA	60.328	20	TCCTCCTCCCACTCAAACAC	60.088	20	235	1010	1244
c13299_g1_i1	2	p3	(GGC)6	18	1578	1595	GGGAGGAGGCTACTATTCGG	60.053	20	TCATCATCAGCGCCAATTTA	60.179	20	254	1516	1769	GGGGAGGAGGCTACTATTCG	60.053	20	TCATCATCAGCGCCAATTTA	60.179	20	255	1515	1769	GGTGGAAGAAGGGGTAGAGG	59.928	20	TCATCATCAGCGCCAATTTA	60.179	20	277	1493	1769
c35275_g1_i1	1	p3	(ATG)7	21	1157	1177	GGGAGGAGGTGTTGTTTTCA	59.943	20	CCCAGTTCCCTGTCTCACAT	59.962	20	260	1057	1316	GGTGTTGTTTTCAGGGAGGA	59.943	20	CCCAGTTCCCTGTCTCACAT	59.962	20	253	1064	1316	GGAGGTGTTGTTTTCAGGGA	59.943	20	CCCAGTTCCCTGTCTCACAT	59.962	20	256	1061	1316
c21553_g1_i1	1	p1	(A)11	11	545	555	GGGAGGGTGAAGGTTCAAAT	60.169	20	CGATTACCCTGCATCCAACT	59.955	20	133	499	631	GGATTTCACTCACCATTGGG	60.173	20	CGATTACCCTGCATCCAACT	59.955	20	150	482	631	GGGAGGGTGAAGGTTCAAAT	60.169	20	ATCCCATTCTTGCTGCACTT	59.7	20	235	499	733
c17419_g2_i1	2	p2	(AG)8	16	838	853	GGGATATGCTTTTGCTGCAT	60.067	20	TGATTACTGGAATGGCAACG	59.542	20	230	683	912	ATCGACGGGATATGCTTTTG	59.923	20	TGATTACTGGAATGGCAACG	59.542	20	236	677	912	CAATCGACGGGATATGCTTT	59.923	20	TGATTACTGGAATGGCAACG	59.542	20	238	675	912
c9494_g1_i1	1	c	(GAG)5aattggaataagaatcataagaagaagatgacgaagatgaagaggaagaggagaaaa(AAG)6	90	516	605	GGGATATTTGCAGTGGAGGA	59.894	20	CTACACCTATCCCCATCCCC	60.401	20	272	404	675	AGGAGGTGGAGGTGATTGAA	59.505	20	CTACACCTATCCCCATCCCC	60.401	20	238	438	675	AAGGGGATATTTGCAGTGGA	59.387	20	CTACACCTATCCCCATCCCC	60.401	20	275	401	675
c20355_g1_i1	2	p3	(CTG)7	21	2523	2543	GGGATCCAGCACTTGATGTT	59.934	20	GATGGTAAACGGTGGTGGTC	60.096	20	280	2356	2635	TTGGAACCCTGCGATAATTC	59.901	20	GATGGTAAACGGTGGTGGTC	60.096	20	233	2403	2635	AAAGATAACTTGGGACGGGG	60.18	20	CCAGCTGGCCATATCAGAAT	60.059	20	235	2445	2679
c17150_g1_i1	2	p3	(GAG)5	15	371	385	GGGATGATGAAGACGACGAT	59.893	20	CACTCTCCTCTCTTCCAGCG	60.275	20	165	323	487	GGGATGATGAAGACGACGAT	59.893	20	GATTACAGGGCCTTCGTCAC	59.556	20	224	323	546	GGGATGATGAAGACGACGAT	59.893	20	AAATCCACCACCAAAACCCT	60.455	20	143	323	465
c16982_g1_i1	1	p3	(ATG)5	15	839	853	GGGCCTCTTTCATGGAGAAT	60.41	20	CCTCAGCATGCATTAGGGAT	60.059	20	268	663	930	GGGCCTCTTTCATGGAGAAT	60.41	20	CATGCATTAGGGATTTTGGG	60.146	20	262	663	924	GGTGAGAAAGCTCCTCCTCC	60.336	20	CCCAGACCTAACCCTAACCC	59.685	20	265	623	887
c9097_g1_i1	1	p3	(TTC)5	15	92	106	GGGGACCTCTTCTCGTTTTT	59.553	20	GCTGTGAGACCGAGCACATA	60.016	20	261	67	327	GGGGACCTCTTCTCGTTTTT	59.553	20	TTCAACATCCCAGAACTCCC	59.903	20	201	67	267	TGGTGTAACGGAGAAGAGCA	59.44	20	TTCAACATCCCAGAACTCCC	59.903	20	237	31	267
c13969_g1_i1	1	p3	(GAG)5	15	950	964	GGGGAGAGGAGAAGGAGAAA	59.749	20	TTATGGAAGCGCTTGAACCT	59.845	20	116	885	1000	GGGGAGAGGAGAAGGAGAAA	59.749	20	CTTATGGAAGCGCTTGAACC	59.845	20	117	885	1001	GGGGAGAGGAGAAGGAGAAA	59.749	20	TATGGAAGCGCTTGAACCTT	59.845	20	115	885	999
c32004_g1_i1	1	p1	(T)10	10	63	72	GGGGATAGTAAGCAGTCCCA	59.006	20	GATCAGCGAAGGGTGAAGAG	59.95	20	174	1	174	GGGGATAGTAAGCAGTCCCA	59.006	20	AGATCAGCGAAGGGTGAAGA	59.95	20	175	1	175	AGGGGATAGTAAGCAGTCCCA	59.969	21	GATCAGCGAAGGGTGAAGAG	59.95	20	175	0	174
c14917_g1_i1	1	p2	(AG)6	12	1675	1686	GGGGCTCTCTGCCTTAACTT	59.848	20	TTAATCGAGGGAACTGGCAC	60.074	20	188	1535	1722	GGCACGGAGGTCATAGAAAA	60.074	20	GGAACTGGCACTACCTGGAG	59.721	20	274	1440	1713	GGCACGGAGGTCATAGAAAA	60.074	20	GAGGGAACTGGCACTACCTG	59.721	20	277	1440	1716
c18136_g1_i1	1	p1	(A)11	11	54	64	GGGGTGAAAACAAAAATATTTACC	59.024	24	GGTGGGCCAACATTATATGC	60.045	20	254	0	253	GGGGTGAAAACAAAAATATTTACC	59.024	24	GGCAATGGTGAAAAGGAAGA	60.051	20	201	0	200	GGGGTGAAAACAAAAATATTTACC	59.024	24	AGCAGGAGGAAGAAGCATGA	60.096	20	146	0	145
c32751_g1_i1	1	p3	(GAA)5	15	242	256	GGGGTGATTGTTGAAGTGCT	59.973	20	CAGTTCACCCACAGAAGCCT	60.298	20	228	56	283	GACTTGTCGTTGGGGTGATT	59.827	20	CAGTTCACCCACAGAAGCCT	60.298	20	239	45	283	TTGTTGAAGTGCTTTGCAGC	60.18	20	CAGTTCACCCACAGAAGCCT	60.298	20	221	63	283
c19532_g1_i1	1	p2	(AG)6	12	128	139	GGGGTTACTTAAACCTGTGTGG	59.669	22	TGCAGAAGGAAGTGGAGCTT	60.134	20	190	92	281	GGGGTTACTTAAACCTGTGTGG	59.669	22	CTTCAGAGACAGAAAGCCGC	60.277	20	170	92	261	AAACCTGTGTGGAATCTGTGAA	59.496	22	TGCAGAAGGAAGTGGAGCTT	60.134	20	180	102	281
c27873_g1_i1	1	p2	(TA)7	14	164	177	GGGGTTGTCAAAAGAGCTTG	59.711	20	TGGGTTCAATCATCACATGC	60.339	20	230	10	239	GGGGTTGTCAAAAGAGCTTG	59.711	20	GGTTCAATCATCACATGCACA	60.393	21	228	10	237	GCCTAGCAGAAATAAGTGCCA	59.51	21	TGGGTTCAATCATCACATGC	60.339	20	126	114	239
c24572_g1_i1	1	p1	(A)10	10	101	110	GGGTATAACATCCCCCATCC	60.096	20	TTGCTCTGTTGTGTGAAGCC	60.032	20	207	68	274	GGGTATAACATCCCCCATCC	60.096	20	GCTCTGTTGTGTGAAGCCAA	60.032	20	205	68	272	GGGTATAACATCCCCCATCC	60.096	20	TGTGCTTGCTCTGTTGTGTG	59.642	20	212	68	279
c4718_g1_i1	1	p1	(T)10	10	202	211	GGGTCAGTGGATGCTGTTTT	59.973	20	TGGGGCTACTGGTAAAGCAT	59.592	20	158	90	247	TGCCCGGTAAAACTCAAGAC	60.11	20	TGGGGCTACTGGTAAAGCAT	59.592	20	247	1	247	TGCCCGGTAAAACTCAAGAC	60.11	20	TTGGGGCTACTGGTAAAGCA	60.628	20	248	1	248
c20534_g1_i2	1	p1	(A)10	10	414	423	GGGTCCATTCAGGAACAAGA	59.903	20	TGGATGCATACGGTTCAAAA	59.93	20	226	261	486	GGGTCCATTCAGGAACAAGA	59.903	20	TTTGGATGCATACGGTTCAA	59.93	20	228	261	488	GGGTCCATTCAGGAACAAGA	59.903	20	CCTTTGGATGCATACGGTTC	60.331	20	230	261	490
c22030_g1_i1	1	c	(GCG)6ccggacgaggtgggctcgaagttgaccatggtgtcggagccgctcattattggcggcggtagta(CGG)6	100	66	165	GGGTCGGTGATTGAAAACAG	60.353	20	AGGAAGGATTTCAACGGAGC	60.578	20	271	29	299	AACAGAGTGTGCTGAGGCG	60.195	19	CAAGTGGGCAGGAAGCTAAG	60.008	20	278	44	321	GAAAACAGAGTGTGCTGAGGC	60.05	21	TGGGCAGGAAGCTAAGAGAG	59.711	20	277	41	317
c21196_g1_i4	1	p3	(GAT)7	21	689	709	GGGTCTGCTACCATATCCGA	59.917	20	TCTCATCATCCCAAGGCTTC	60.158	20	232	616	847	GGGTCTGCTACCATATCCGA	59.917	20	CCTCCTCAGTTTCCTCACCA	60.229	20	124	616	739	CATATCCGAGGAAGCTCCAG	59.79	20	TCTCATCATCCCAAGGCTTC	60.158	20	221	627	847
c5692_g1_i1	1	p2	(GA)6	12	37	48	GGGTCTGTGAGAGAAGAGAAGAA	59.125	23	TTGTCAGCACATCAGAAGCC	59.992	20	180	6	185	GGGTCTGTGAGAGAAGAGAAGAA	59.125	23	CTGGGCTCCTCGGATATGTA	60.051	20	216	6	221	GAAAAAGGGTCTGTGAGAGAAGA	59.022	23	TTGTCAGCACATCAGAAGCC	59.992	20	186	0	185
c24786_g1_i1	1	p1	(A)10	10	67	76	GGGTGGCAAATAATGAAAGC	59.415	20	TTCTTGGTCGGTCGGTAATC	59.933	20	112	1	112	GGGGTGGCAAATAATGAAAG	59.273	20	TTCTTGGTCGGTCGGTAATC	59.933	20	113	0	112	GGGTGGCAAATAATGAAAGC	59.415	20	TCTTGGTCGGTCGGTAATCT	59.55	20	111	1	111
c36155_g1_i1	1	p3	(TCG)5	15	49	63	GGGTTGATAGGATGAAAGGGA	60.138	21	ATTACCAAATGCCACGGGTA	60.074	20	201	1	201	GGGTTGATAGGATGAAAGGGA	60.138	21	AAGGGTAAAACCGTCAACCC	60.089	20	155	1	155	GGGTTGATAGGATGAAAGGGA	60.138	21	CCCTGATTACCAAATGCCAC	60.192	20	206	1	206
c7040_g1_i1	1	p3	(TGT)7	21	1102	1122	GGGTTTGAGCATATTTTGGG	59.273	20	ATCAGAGGACACCAGCATCC	60.08	20	263	1046	1308	GGGTTTGAGCATATTTTGGG	59.273	20	CACCAGCATCCTCAATCTCA	59.787	20	254	1046	1299	GGGTTTGAGCATATTTTGGG	59.273	20	AGGACACCAGCATCCTCAAT	59.535	20	258	1046	1303
c40579_g1_i1	1	p3	(AGA)5	15	84	98	GGGTTTGAGTGGAGGTGGTA	59.82	20	GTCGCTCCTCCCTCTCTCTT	60.096	20	213	8	220	AGGTCAAGGGTTTGAGTGGA	59.549	20	GTCGCTCCTCCCTCTCTCTT	60.096	20	220	1	220	TCAAGGGTTTGAGTGGAGGT	59.549	20	GTCGCTCCTCCCTCTCTCTT	60.096	20	217	4	220
c10726_g1_i1	1	p1	(A)10	10	32	41	GGGTTTTGTGTGTTCCTTATGT	57.893	22	GGTTCTGGAAAGAGAAGGGG	60.045	20	204	0	203	GGGTTTTGTGTGTTCCTTATGT	57.893	22	ACAACAAGCACGGAAGCTCT	60.058	20	234	0	233	GGGTTTTGTGTGTTCCTTATGT	57.893	22	GTTCTGGAAAGAGAAGGGGC	60.19	20	203	0	202
c1920_g1_i1	1	p3	(AGA)5	15	165	179	GGGTTTTTAAAGGATGGGGA	59.992	20	GTCCCTCTCAGTTCGCTCAC	59.993	20	156	64	219	CCATCGTCTTTTCCATTCGT	59.933	20	GTCCCTCTCAGTTCGCTCAC	59.993	20	213	7	219	GTTTCCCATCGTCTTTTCCA	59.91	20	GTCCCTCTCAGTTCGCTCAC	59.993	20	218	2	219
c17314_g1_i1	1	p1	(A)10	10	1418	1427	GGTAAACGTTCCCGCATAAA	59.832	20	CGGCATCGCAATTATTACCT	59.95	20	127	1341	1467	CACGTGCTGACGTGGTAAAC	60.222	20	CGGCATCGCAATTATTACCT	59.95	20	140	1328	1467	GGTTTGTGGTGTTGAGGGAG	60.399	20	CGGCATCGCAATTATTACCT	59.95	20	192	1276	1467
c16386_g1_i2	1	p2	(GA)7	14	162	175	GGTAAATGCTCTGCTCTCCG	59.978	20	GGCGAGGAGAAAAATTAGGG	60.034	20	193	32	224	GGTAAATGCTCTGCTCTCCG	59.978	20	CAAATGCAACAGATTGGTGG	59.964	20	262	32	293	GGTAAATGCTCTGCTCTCCG	59.978	20	CGTCAAATGCAACAGATTGG	60.111	20	265	32	296
c39418_g1_i1	1	p3	(AAT)6	18	165	182	GGTAGAAATGTAGGGTTAGGGTTT	58.078	24	TTCGACAAGGTCATGCTGAG	59.984	20	149	78	226	GGTAGAAATGTAGGGTTAGGGTTT	58.078	24	ATGTCTTTGGTGGCTTCGAC	60.119	20	163	78	240	AGGTAGAAATGTAGGGTTAGGGTTT	58.912	25	TTCGACAAGGTCATGCTGAG	59.984	20	150	77	226
c17685_g1_i1	1	p3	(GGT)6	18	997	1014	GGTAGGAAGGCTTCAGGGTC	60.074	20	ATTGCCTCACCATCGACAAT	60.348	20	137	914	1050	GTCTACGGGTGGGGAGAAAT	60.19	20	CCATCGACAATGGAGTTTCC	60.317	20	108	934	1041	GTCTACGGGTGGGGAGAAAT	60.19	20	ATTGCCTCACCATCGACAAT	60.348	20	117	934	1050
c38302_g1_i1	1	p3	(GAG)5	15	618	632	GGTAGTATGTTCCCAGGGGG	60.434	20	ATTCGCCCCTCTTCTTCTTC	59.789	20	246	492	737	GGTAGTATGTTCCCAGGGGG	60.434	20	CCACTAAATTCGCCCCTCTT	60.443	20	253	492	744	GGTAGTATGTTCCCAGGGGG	60.434	20	CCCAATGGCTTCCTCTTCTT	60.569	20	280	492	771
c4639_g1_i2	1	p1	(A)13	13	216	228	GGTCGCCTAAATGCAAGATT	59.186	20	GGCTGTCACCCAAGTGATCT	60.12	20	277	60	336	GCACTGAAAAGTGCACAGCA	61.213	20	AAGCGGTGACCGACATTATC	59.962	20	270	155	424	TGCACTGAAAAGTGCACAGC	61.213	20	AAGCGGTGACCGACATTATC	59.962	20	271	154	424
c3835_g1_i1	2	p3	(GCG)6	18	176	193	GGTCGTGGATGTTATGGAGG	60.195	20	ATTAATTACGCAGGGCAGCA	60.608	20	149	83	231	GATGATAGTGGAATTGGCCG	60.296	20	ATTAATTACGCAGGGCAGCA	60.608	20	124	108	231	GAGGAAGAAGGTCGTGGATG	59.655	20	ATTAATTACGCAGGGCAGCA	60.608	20	158	74	231
c20116_g1_i1	1	p3	(CGG)5	15	1226	1240	GGTCTGAGCATTTCCTGGAC	59.661	20	GCTCAAAGCTCGCCATAATC	59.951	20	199	1131	1329	GGTCTGAGCATTTCCTGGAC	59.661	20	GCTCGCCATAATCATCACCT	60.066	20	192	1131	1322	GGTCTGAGCATTTCCTGGAC	59.661	20	AGCTCGCCATAATCATCACC	60.066	20	193	1131	1323
c14175_g2_i1	1	p3	(CGT)5	15	756	770	GGTCTTCCGCTCAAAGTCAG	59.989	20	CCTACCACCTTCACTCCCAA	59.959	20	248	555	802	CTCAAAGTCAGCGTCATGGA	59.984	20	CCTACCACCTTCACTCCCAA	59.959	20	239	564	802	GTCTTCCGCTCAAAGTCAGC	60.142	20	CCTACCACCTTCACTCCCAA	59.959	20	247	556	802
c12652_g1_i3	1	p1	(T)12	12	530	541	GGTCTTCTTCCGCAGAGTTG	59.989	20	TTTCTCCCACCATTCCATTC	59.727	20	179	399	577	TGAAGTCCTGCTGTTGTTGC	60.032	20	TTTCTCCCACCATTCCATTC	59.727	20	218	360	577	AAGGAGAGGTCTTCTTCCGC	59.957	20	TTTCTCCCACCATTCCATTC	59.727	20	186	392	577
c38316_g1_i1	1	p3	(GAT)5	15	604	618	GGTGAATCTATGCCCGAGAA	60.036	20	CCTCGACCTCTTCATCTTCG	59.943	20	280	399	678	GGTGAATCTATGCCCGAGAA	60.036	20	CGGCATCCTCATCTTCATCT	60.181	20	244	399	642	GGTGAATCTATGCCCGAGAA	60.036	20	CTCGGCATCCTCATCTTCAT	60.181	20	246	399	644
c19239_g1_i2	1	p1	(T)10	10	1141	1150	GGTGAGCACATTGTGTTTGG	60.008	20	TCATGAATGCAATCTCATTTCC	59.907	22	143	1035	1177	TATTGAACCCGAGTGAAGGG	59.926	20	TCATGAATGCAATCTCATTTCC	59.907	22	268	910	1177	TTGGATAAGCTTTCGGCATC	60.175	20	TCATGAATGCAATCTCATTTCC	59.907	22	233	945	1177
c9986_g1_i1	2	p3	(TGG)5	15	1188	1202	GGTGAGGATGAGGAAGGTGA	60.048	20	CAAAATCCCACCACACCTCT	59.82	20	183	1068	1250	GGTGAGGATGAGGAAGGTGA	60.048	20	CCTCCTCCAGCACCACTATC	59.679	20	158	1068	1225	GGTGAGGATGAGGAAGGTGA	60.048	20	TCCTCCTCCAGCACCACTAT	59.679	20	159	1068	1226
c20164_g1_i1	2	p3	(GCG)5	15	1525	1539	GGTGATCATCGGATTCTGCT	60.042	20	CGCCGCCGTAATAATAAGAA	60.075	20	280	1337	1616	TTAGGGTGACAGGGCGTTTA	60.493	20	CGCCGCCGTAATAATAAGAA	60.075	20	140	1477	1616	TAGGGTGACAGGGCGTTTAT	59.452	20	CGCCGCCGTAATAATAAGAA	60.075	20	139	1478	1616
c10971_g1_i1	1	p1	(T)10	10	2446	2455	GGTGCAAGGACATGAATCCT	59.934	20	TGCGATGTAAAATGAGACGC	59.839	20	119	2398	2516	TACTGGATGGTGCAAGGACA	60.112	20	TGCGATGTAAAATGAGACGC	59.839	20	127	2390	2516	GGATCGATGTTTTCGGATGT	59.756	20	TGCGATGTAAAATGAGACGC	59.839	20	230	2287	2516
c18202_g1_i1	1	p1	(A)11	11	1573	1583	GGTGCACAAACAGGGAATCT	59.973	20	CAAGGGGCTGACCTGATAAA	60.066	20	100	1540	1639	AGGTGCACAAACAGGGAATC	59.973	20	CAAGGGGCTGACCTGATAAA	60.066	20	101	1539	1639	GAGGTGCACAAACAGGGAAT	59.973	20	CAAGGGGCTGACCTGATAAA	60.066	20	102	1538	1639
c20255_g1_i2	1	p2	(GA)9	18	1833	1850	GGTGGACACTTCGGAGGATA	59.927	20	CCTGATACCTTCTTCGCCAC	59.694	20	158	1731	1888	GGTGGACACTTCGGAGGATA	59.927	20	CTGATACCTTCTTCGCCACC	59.694	20	157	1731	1887	GGTGGACACTTCGGAGGATA	59.927	20	TGCCAAAGTAAACGCTCTGA	59.609	20	252	1731	1982
c24859_g1_i1	1	c	(A)11gtatggaactgaaaatattttctggagatattcatttttctggagaggtggataaaatatctaggcacagtggcattttgataccaccaggaatgg(A)10	117	535	651	GGTGGATTAGTCCGAGTGGA	59.927	20	GGCCGAACCAAAACAAAATA	59.81	20	227	511	737	GGTGGATTAGTCCGAGTGGA	59.927	20	TATGTGACTACGGGCCGAAC	60.914	20	239	511	749	AGGTGGATTAGTCCGAGTGG	59.014	20	GGCCGAACCAAAACAAAATA	59.81	20	228	510	737
c20929_g1_i2	1	p2	(AG)9	18	4924	4941	GGTGGCTCGTTAAGGTCAAA	60.11	20	CTTTCGTTCCCATGTCCCTA	59.926	20	275	4802	5076	GGTGGCTCGTTAAGGTCAAA	60.11	20	TTCGTTCCCATGTCCCTAAG	59.926	20	273	4802	5074	GAAAGATGCGGAGCAGAGAG	60.24	20	TTCGTTCCCATGTCCCTAAG	59.926	20	185	4890	5074
c4163_g1_i1	1	p2	(TG)6	12	149	160	GGTGTGGAAGGCAGAACAAT	59.973	20	TTTGAGTCATAAACGCGTGG	59.729	20	215	22	236	ACAAAAGGTGTGGAAGGCAG	60.149	20	TTTGAGTCATAAACGCGTGG	59.729	20	221	16	236	CTTCCTGGCACAAAAGGTGT	60.149	20	TTTGAGTCATAAACGCGTGG	59.729	20	230	7	236
c30298_g1_i1	1	p1	(A)10	10	149	158	GGTGTGGTGCAATGCAGTAT	59.45	20	GGGCTTCTCTCATTGATTGC	59.78	20	216	31	246	GGTGTGGTGCAATGCAGTAT	59.45	20	GGCTACAAGGGCTTCTCTCA	59.574	20	224	31	254	AGGTGTGGTGCAATGCAGTAT	60.456	21	GGGCTTCTCTCATTGATTGC	59.78	20	217	30	246
c35126_g1_i1	1	p3	(GGC)5	15	84	98	GGTTAAACTCCTTCGCCTCC	60.074	20	GCCTCCACAACTTCACCTTC	59.703	20	213	27	239	GGGTTAAACTCCTTCGCCTC	60.074	20	GCCTCCACAACTTCACCTTC	59.703	20	214	26	239	GGTTAAACTCCTTCGCCTCC	60.074	20	AGTCACGCCTCCACAACTTC	60.307	20	219	27	245
c1333_g1_i1	1	p1	(T)10	10	234	243	GGTTAAGTTTGGGATCGGGT	60.053	20	CCTCCCCCTCTCTAAACGTC	60.067	20	122	173	294	GGTTAAGTTTGGGATCGGGT	60.053	20	AACATCACTCCTCCCCCTCT	59.929	20	131	173	303	TTGCACCCAAGAGGGTTAAG	60.103	20	CTTCCTGCTGCAAACTCTCC	60.134	20	111	160	270
c7547_g2_i1	1	p1	(T)10	10	118	127	GGTTACGGATGCTATGCATGT	59.866	21	TAAGGAAACGGAAGGTGGTG	59.964	20	260	84	343	GGTTACGGATGCTATGCATGT	59.866	21	TTGAAGAGCTTGGGAAGGAA	59.926	20	134	84	217	GGTTACGGATGCTATGCATGT	59.866	21	ACGGAAGGTGGTGGTATTCA	60.232	20	253	84	336
c9220_g1_i1	1	p1	(T)13	13	1295	1307	GGTTATTTGGGCTAGTGGCA	59.96	20	GGAATGAATGGCTCTGTAACAA	59.091	22	193	1141	1333	CTTTGTGGCAACGACCTTTT	60.147	20	GGAATGAATGGCTCTGTAACAA	59.091	22	267	1067	1333	GGCAACGACCTTTTTAGCAA	60.244	20	GGAATGAATGGCTCTGTAACAA	59.091	22	261	1073	1333
c26552_g1_i1	1	c	(A)10ctca(T)10	24	140	163	GGTTCAGGCGAAGACATTTT	59.174	20	CAAGGAAAAATGGGCAAAGA	60.046	20	273	107	379	GGTTCAGGCGAAGACATTTT	59.174	20	TCAAGGAAAAATGGGCAAAG	60.046	20	274	107	380	GGTTCAGGCGAAGACATTTT	59.174	20	GTCAAGGAAAAATGGGCAAA	59.916	20	275	107	381
c28838_g1_i1	1	p1	(T)12	12	105	116	GGTTCTGAACTCCGGCTTTT	60.61	20	CAAAAATTGGATGTGCATCTG	59.027	21	125	68	192	GGTTCTGAACTCCGGCTTTT	60.61	20	CAAAAATTGGATGTGCATCTGT	59.867	22	125	68	192	GGTTCTGAACTCCGGCTTTT	60.61	20	GATGTGCATCTGTAAATCCGA	58.588	21	116	68	183
c21408_g2_i1	1	p2	(GA)6	12	1778	1789	GGTTGCCCACTGGAGATAGA	60.073	20	GGTTTTTGTTTTGCCTCGAC	59.592	20	207	1619	1825	TGGAAGGGTCAGAGTATGGG	59.92	20	GGTTTTTGTTTTGCCTCGAC	59.592	20	254	1572	1825	AGGGAGCACCAAGAAGGTTT	60.11	20	GGTTTTTGTTTTGCCTCGAC	59.592	20	150	1676	1825
c33016_g1_i1	1	p1	(A)10	10	143	152	GGTTGGATGAGAATCACTGGA	59.918	21	GGCCGGTCTATAATTCAGCA	60.06	20	194	34	227	TTGGAATGGTTGGATGAGAA	58.897	20	GGCCGGTCTATAATTCAGCA	60.06	20	201	27	227	TTTGGAATGGTTGGATGAGA	58.897	20	GGCCGGTCTATAATTCAGCA	60.06	20	202	26	227
c2819_g1_i1	1	p2	(TC)7	14	35	48	GGTTTCATCCCTTTTCGCTT	60.431	20	TGGTCAAAACCCTGGAAAAG	59.942	20	157	11	167	GGTTTCATCCCTTTTCGCTT	60.431	20	ACAGCTCATTTTCCACGACC	60.119	20	178	11	188	GGTTTCATCCCTTTTCGCTT	60.431	20	ATGCATGGTTCAACCGATCT	60.348	20	198	11	208
c20124_g1_i1	1	p3	(GCG)6	18	1031	1048	GGTTTCCTTTCCAGTACGCA	60.11	20	CCGGATCTCGATCTCATGTT	60.034	20	259	853	1111	TTTCATCCGCCAGCTTATTC	60.175	20	CCGGATCTCGATCTCATGTT	60.034	20	193	919	1111	CCATGGCCTTATGTTCACCT	59.813	20	CCGGATCTCGATCTCATGTT	60.034	20	174	938	1111
c21565_g1_i1	1	p1	(T)10	10	558	567	GTAAGGTTGATCGGAAGCCA	60.074	20	TACCCGTAAGAGAAGGCCAA	59.702	20	145	503	647	TGTAAGGTTGATCGGAAGCC	60.074	20	TACCCGTAAGAGAAGGCCAA	59.702	20	146	502	647	GCAACTGTGGCGACTGAATA	59.871	20	TACCCGTAAGAGAAGGCCAA	59.702	20	254	394	647
c10863_g1_i1	1	p1	(T)10	10	1665	1674	GTAATGCATCGAGAGCTGCC	60.915	20	CCAACCACTCCACAACAACA	60.454	20	259	1447	1705	TAATGCATCGAGAGCTGCC	60.073	19	CCAACCACTCCACAACAACA	60.454	20	258	1448	1705	ATCGAGAGCTGCCACTTTGA	61.087	20	CCAACCACTCCACAACAACA	60.454	20	252	1454	1705
c18626_g1_i1	1	p3	(GAA)7	21	1245	1265	GTACCAAAGGGGAAGCCAAT	60.187	20	GAAATAGCCAGCAAGGTTGG	59.708	20	261	1222	1482	GTACCAAAGGGGAAGCCAAT	60.187	20	CATAACCGAGGCATACGGAG	60.481	20	229	1222	1450	TAGTACCAAAGGGGAAGCCA	59.564	20	GAAATAGCCAGCAAGGTTGG	59.708	20	263	1220	1482
c37117_g1_i1	1	p2	(CT)6	12	107	118	GTACCGGGTAGCATACGGAG	59.476	20	TCCAACGACTCCCGTAAATC	59.933	20	176	11	186	TACCGGGTAGCATACGGAGT	59.476	20	TCCAACGACTCCCGTAAATC	59.933	20	175	12	186	CAAGTACCAACGCCACCTTC	60.55	20	TCCAACGACTCCCGTAAATC	59.933	20	113	74	186
c11785_g1_i1	1	p1	(T)10	10	1292	1301	GTACCTGTCAGCCTCTTCGC	60.02	20	CTTTACCGAGTTCCTTCCCC	59.934	20	188	1174	1361	CGACTTGCGTTGCTTTGTTA	60.052	20	CTTTACCGAGTTCCTTCCCC	59.934	20	165	1197	1361	AACCCTCTTCGTCCTCGTTT	60.11	20	CTTTACCGAGTTCCTTCCCC	59.934	20	131	1231	1361
c19427_g1_i2	1	p1	(T)10	10	1153	1162	GTAGCTCTTGAGCGTTTGGC	60.162	20	TGTCATTTAGGAACTTGCAACA	58.346	22	100	1092	1191	TGTAGCTCTTGAGCGTTTGG	59.22	20	TGTCATTTAGGAACTTGCAACA	58.346	22	101	1091	1191	GTAGCTCTTGAGCGTTTGGC	60.162	20	ATGTCATTTAGGAACTTGCAACA	58.688	23	101	1092	1192
c25288_g1_i1	1	p3	(TGG)7	21	174	194	GTAGTTCGGCTGGTGTTGGT	60.035	20	TGCTCATGCAAGACTCAAGG	60.136	20	279	7	285	GTAGTTCGGCTGGTGTTGGT	60.035	20	CAAGGCCTGCCAAATTAAGA	60.202	20	264	7	270	GTAGTTCGGCTGGTGTTGGT	60.035	20	TCAAGGCCTGCCAAATTAAG	60.202	20	265	7	271
c20338_g1_i2	1	p1	(T)11	11	3970	3980	GTATTTGTGGGCGAGAAGGA	60.074	20	AATCATCGAATTGGCTTTGG	59.901	20	131	3875	4005	AAGAGACGTATTTGTGGGCG	60.132	20	AATCATCGAATTGGCTTTGG	59.901	20	138	3868	4005	ACGTATTTGTGGGCGAGAAG	60.132	20	AATCATCGAATTGGCTTTGG	59.901	20	133	3873	4005
c20797_g5_i1	1	p2	(GA)8	16	254	269	GTCAAAATCTCGTCGCCTTC	59.82	20	ATTCGTCTAGGGCGTGTTTG	60.132	20	239	110	348	GCTCCGTGACTGAAACCCTA	60.255	20	ATTCGTCTAGGGCGTGTTTG	60.132	20	211	138	348	GCGACAGGTCAAAATCTCGT	60.263	20	ATTCGTCTAGGGCGTGTTTG	60.132	20	246	103	348
c25527_g1_i1	1	p3	(CCT)6	18	601	618	GTCACCGCTGAACAATCTCA	59.837	20	GAGAAGGAGCGGTAGTCACG	60.012	20	234	437	670	GTCACCGCTGAACAATCTCA	59.837	20	AGAAGGAGCGGTAGTCACGA	60.012	20	233	437	669	GTCACCGCTGAACAATCTCA	59.837	20	GAGGAGGGGCGGAGTAATAG	60.053	20	206	437	642
c38213_g1_i1	1	p1	(T)11	11	1546	1556	GTCCACCACCAAGCTGATTT	59.973	20	TTTTGCTCACCCGGTTAAAG	60.103	20	280	1311	1590	GCTAGTTGCCCCTGTCTACG	59.898	20	AAATCAACGACCTTGGCATC	59.939	20	269	1425	1693	GCTAGTTGCCCCTGTCTACG	59.898	20	TTTTGCTCACCCGGTTAAAG	60.103	20	166	1425	1590
c19123_g5_i1	1	p1	(T)16	16	248	263	GTCCATTCACCGGACGTAAT	59.676	20	GTGGATTTTTCGAACCAGGA	59.91	20	275	148	422	GTCCATTCACCGGACGTAAT	59.676	20	TTTTCAAGCTTTGATTCGCC	60.323	20	247	148	394	TACAATTGGCTGAACGAACG	59.729	20	AAGAATCGAATTGGGCGATA	59.507	20	256	118	373
c14465_g1_i1	1	p3	(CGG)6	18	402	419	GTCCCACCTTCTACCCATCC	60.575	20	TACCGGAGCCAAAGAAAGAA	59.817	20	255	328	582	GGTCCCACCTTCTACCCATC	60.575	20	TACCGGAGCCAAAGAAAGAA	59.817	20	256	327	582	CCACCTTCTACCCATCCCTC	60.704	20	TACCGGAGCCAAAGAAAGAA	59.817	20	252	331	582
c10393_g1_i1	1	p3	(CGG)5	15	315	329	GTCCTCTCCTCCCATCATCA	60.008	20	AGAGGACCCGCATAAGTTCA	59.694	20	236	117	352	TATTTTCGGTCGGCCTATGA	60.415	20	TGATGATGGGAGGAGAGGAC	60.008	20	279	87	365	CTATTTTCGGTCGGCCTATG	59.564	20	TGATGATGGGAGGAGAGGAC	60.008	20	280	86	365
c19186_g1_i1	1	p3	(CGG)6	18	851	868	GTCGAAGGGTTGGTTGAAAA	59.948	20	TCCCCATATAACTCCTCCCC	59.974	20	163	775	937	TCGAAGGGTTGGTTGAAAAG	60.081	20	TCCCCATATAACTCCTCCCC	59.974	20	162	776	937	GAAAGGCGAAGTCTTTGCTG	60.132	20	TCCCCATATAACTCCTCCCC	59.974	20	236	702	937
c17104_g2_i1	1	p3	(CTT)7	21	324	344	GTCGGTAAGGTTAACGGCAG	59.632	20	ACGATGAAACGTAAGCGAGG	60.27	20	277	208	484	TCACGTCATCCCTCTCTTCC	60.199	20	ATTGCAGGTGGTTGGTTCTT	59.454	20	238	170	407	GACGACTCTTCGGTCGGTAA	60.255	20	ATTGCAGGTGGTTGGTTCTT	59.454	20	212	196	407
c2031_g1_i1	1	p1	(T)11	11	170	180	GTCGTCACCAGCTAGAAGCC	60.02	20	GGTGGAGATGGTGGTTCTGT	59.817	20	157	72	228	GTCGTCACCAGCTAGAAGCC	60.02	20	GATGGTGGAGATGGTGGTTC	60.184	20	160	72	231	GTCGTCACCAGCTAGAAGCC	60.02	20	GATGGTGGTTCTGTTTTGGG	60.21	20	151	72	222
c16019_g1_i1	1	p2	(TC)8	16	1395	1410	GTCGTCCCAGTTCTGGTCAT	59.969	20	CACTGGAACAGAGCGAAACA	60.025	20	142	1296	1437	CGTCCCAGTTCTGGTCATCT	60.112	20	CACTGGAACAGAGCGAAACA	60.025	20	140	1298	1437	CTTCCTTCTTGTCGTCCCAG	59.837	20	ACCAGAGGAAGAGCACTGGA	59.986	20	165	1286	1450
c1181_g1_i1	1	p3	(GCG)6	18	382	399	GTCTCAGGTGCGGATCAAGT	60.269	20	ACAGGCGGTAACATCACTCC	59.997	20	126	310	435	GTCTCAGGTGCGGATCAAGT	60.269	20	TTACCGTCACCGCTTCTCTT	59.875	20	152	310	461	GTCTCAGGTGCGGATCAAGT	60.269	20	ACCTTCTCCCCACTTACCGT	59.856	20	165	310	474
c17790_g1_i1	1	p2	(CT)6	12	1810	1821	GTCTCGTAGTTTCGTTGCCC	59.74	20	AACTTCTGCTTGGCGATGAT	59.843	20	221	1768	1988	GCCGTAACTCATCTCTTGGC	59.843	20	AAATGCCCGAAGATTGAGAA	59.645	20	273	1624	1896	TCCCTGCTCCATAAACTTCG	60.206	20	TTGGCGATGATGTCGTACTC	59.679	20	277	1703	1979
c20115_g1_i1	1	p3	(GCA)6	18	216	233	GTCTTCTTCCCCGCTATTCC	60.039	20	GGAATCGGAATGGAGATCCT	60.236	20	223	83	305	AGAGAGAAGGGAAAGGGACG	59.811	20	GGAATCGGAATGGAGATCCT	60.236	20	273	33	305	GGAGAGAGAAGGGAAAGGGA	59.749	20	GGAATCGGAATGGAGATCCT	60.236	20	275	31	305
c19246_g1_i1	1	p1	(T)10	10	2354	2363	GTGAACCTGCAACCTGGATT	59.973	20	CCGAATTTTTCAGTATTAAGTGAGA	58.066	25	177	2255	2431	GCGGGTCACAGGTCATAAAT	59.82	20	CCGAATTTTTCAGTATTAAGTGAGA	58.066	25	233	2199	2431	AACAAATCACACATGGCTGC	59.577	20	CCGAATTTTTCAGTATTAAGTGAGA	58.066	25	258	2174	2431
c6528_g1_i1	1	p1	(T)10	10	727	736	GTGACAGGGCAAGTTCCATT	59.973	20	GGTGAATGCATGGATGATGA	60.3	20	244	529	772	CGGTAAGCCCGAATTGTAAA	59.958	20	GGTGAATGCATGGATGATGA	60.3	20	206	567	772	TGAGTATGGTGACAGGGCAA	60.112	20	GGTGAATGCATGGATGATGA	60.3	20	252	521	772
c17648_g1_i1	1	p1	(A)11	11	1143	1153	GTGACTTGGTGTCGAGCAGA	60.03	20	CCCTTTCAGCAGCGTTGTAT	60.27	20	223	1049	1271	TGACTTGGTGTCGAGCAGAC	60.03	20	CCCTTTCAGCAGCGTTGTAT	60.27	20	222	1050	1271	CCCCTAACGCATCAAGAAAA	60.067	20	CCCTTTCAGCAGCGTTGTAT	60.27	20	169	1103	1271
c20569_g3_i1	1	p3	(GAA)5	15	1263	1277	GTGATGAGGATTGCTCGGAT	60.042	20	AGAGCTTTGCGGCATACATT	59.873	20	263	1092	1354	GTGATGAGGATTGCTCGGAT	60.042	20	TGCGGCATACATTTCTTGAG	59.833	20	256	1092	1347	GTGATGAGGATTGCTCGGAT	60.042	20	TTGCGGCATACATTTCTTGA	60.215	20	257	1092	1348
c23134_g1_i1	1	p1	(A)10	10	615	624	GTGCATAAGAGAGAAGGCGG	59.978	20	GATCTCTCCTTTCGCGACCT	60.873	20	180	479	658	GTGCATAAGAGAGAAGGCGG	59.978	20	ATCTCTCCTTTCGCGACCTC	60.873	20	179	479	657	GGTGCATAAGAGAGAAGGCG	59.978	20	GATCTCTCCTTTCGCGACCT	60.873	20	181	478	658
c16376_g1_i1	1	p1	(A)12	12	97	108	GTGCATTGAATGATGGCAGA	60.641	20	GGAGCACCTGCTTCATCTTC	59.957	20	220	1	220	TGCATTGAATGATGGCAGA	59.728	19	GGAGCACCTGCTTCATCTTC	59.957	20	219	2	220	GTGCATTGAATGATGGCAGA	60.641	20	TGGAGCACCTGCTTCATCTT	60.945	20	221	1	221
c11348_g1_i1	1	p2	(AG)6	12	619	630	GTGCCACCATCTGTTATCCC	60.203	20	CTTCGTACAGAGCAACAGCG	59.805	20	266	434	699	GCCTGCTCGTATCCAAATTC	59.674	20	CTTCGTACAGAGCAACAGCG	59.805	20	227	473	699	TGAGGAGCTGAACTCGATGA	59.656	20	CTTCGTACAGAGCAACAGCG	59.805	20	158	542	699
c20486_g1_i1	2	p3	(TCA)6	18	931	948	GTGCCCAAATCTGACCTTGT	59.973	20	GCAAGAGTACAACAGCCGGT	60.321	20	196	832	1027	CAGTGCCCAAATCTGACCTT	60.111	20	GCAAGAGTACAACAGCCGGT	60.321	20	198	830	1027	AGTGCCCAAATCTGACCTTG	60.111	20	GCAAGAGTACAACAGCCGGT	60.321	20	197	831	1027
c17121_g1_i1	1	p3	(CGG)5	15	293	307	GTGCGATCGAGAGTTTGTCA	59.992	20	AAGCTCCACTGGGACAGAGA	59.986	20	229	136	364	GTGCGATCGAGAGTTTGTCA	59.992	20	AGCTCCACTGGGACAGAGAA	59.986	20	228	136	363	TACGTGCGATCGAGAGTTTG	60.011	20	AAGCTCCACTGGGACAGAGA	59.986	20	232	133	364
c17744_g1_i5	1	p1	(T)10	10	1807	1816	GTGCTCTTCCAATGCACTCA	59.992	20	GTTGCAAGACCTTGGGAAAA	60.088	20	226	1626	1851	TGTGCTCTTCCAATGCACTC	59.992	20	GTTGCAAGACCTTGGGAAAA	60.088	20	227	1625	1851	CCCTCATTCCCATAAGGGTT	60.011	20	GTTGCAAGACCTTGGGAAAA	60.088	20	189	1663	1851
c19987_g1_i1	1	p3	(GCG)7	21	1997	2017	GTGGAGAAGGAGAGGGGTTC	60.05	20	TCCCATTTTCCATCGATTTC	59.699	20	270	1798	2067	AAAGTTGGTGAGTCGGAGGA	59.697	20	TGGGTGAAGAACCAAGGAAG	60.081	20	225	1884	2108	AAAGTTGGTGAGTCGGAGGA	59.697	20	ATGGATTGGGTGAAGAACCA	60.173	20	231	1884	2114
c18858_g1_i1	1	p3	(GGT)6	18	86	103	GTGGAGGTGATGCGTAGGAT	59.957	20	TCACCACCACCACCTTATCA	59.806	20	151	29	179	GATACTCCGATTATTGGCGG	59.392	20	TCACCACCACCACCTTATCA	59.806	20	134	46	179	TATGGGATGCTAGGAGGTGG	59.91	20	ATTCACTACTATTCGCCGCC	59.209	20	200	13	212
c20475_g1_i2	1	p3	(GCC)5	15	1306	1320	GTGGATATCTCCCTCCCACA	59.737	20	CTTGCTGAGCATAACTGGCA	60.157	20	267	1205	1471	GTGGATATCTCCCTCCCACA	59.737	20	GAGGGACCTGGCTGTAGTTG	59.721	20	180	1205	1384	TCCCTCCCACATCAACTTCT	59.505	20	CTTGCTGAGCATAACTGGCA	60.157	20	258	1214	1471
c7638_g1_i1	1	p3	(TCT)5	15	1148	1162	GTGGCGTAGGTACCCAGAAA	59.993	20	AAGACCGGGCTAGAGATGGT	60.096	20	214	1045	1258	GTGGCGTAGGTACCCAGAAA	59.993	20	CGCGACAACTTAACCTGGAT	60.132	20	254	1045	1298	GTGGCGTAGGTACCCAGAAA	59.993	20	AACGCGACAACTTAACCTGG	60.168	20	256	1045	1300
c20823_g1_i1	2	p1	(A)10	10	1832	1841	GTGGGAATTGAGAGTCGAGG	59.655	20	AGCTGCCGCTAATAACATGG	60.251	20	136	1734	1869	TGGGAATTGAGAGTCGAGGT	59.655	20	AGCTGCCGCTAATAACATGG	60.251	20	135	1735	1869	GTGGGAATTGAGAGTCGAGG	59.655	20	CTGCCGCTAATAACATGGGA	60.98	20	134	1734	1867
c20274_g1_i2	1	p3	(GAG)6	18	74	91	GTGGGTGGAGGAGACATGAA	60.934	20	GACAAGAGGGGTCTGATCCA	60.048	20	145	49	193	GTGGGTGGAGGAGACATGAA	60.934	20	GGAGTCCAGGGAACAAAACA	59.943	20	182	49	230	GTGGGTGGAGGAGACATGAA	60.934	20	GGGTCTGATCCAGCCTGTAA	60.073	20	137	49	185
c15126_g1_i1	1	p2	(CT)6	12	506	517	GTGGTGAGGGTGTAGACGGT	59.883	20	GCCCCGTCCGATTATTCTAT	60.137	20	257	294	550	AGACGGTGGGTTATGCTGTT	59.478	20	GCCCCGTCCGATTATTCTAT	60.137	20	244	307	550	GAATGTTGCTCGGTGAGGAC	60.667	20	GCCCCGTCCGATTATTCTAT	60.137	20	280	271	550
c11062_g1_i1	1	p2	(AG)8	16	1769	1784	GTGGTGGGTGGATAAAGTGG	60.088	20	CTAAACCCACCATCAACGCT	59.993	20	233	1580	1812	GGAGAAGGTGGTGATTTGGA	59.903	20	CTAAACCCACCATCAACGCT	59.993	20	167	1646	1812	TTCTGCTGGATCTTTTTGGG	60.184	20	CTAAACCCACCATCAACGCT	59.993	20	189	1624	1812
c2929_g1_i1	1	p2	(TA)7	14	148	161	GTGGTTTTTGAAAAGGGGCT	60.332	20	TGCCTTAAAAGACGGATTTACT	57.198	22	206	1	206	TGGTTTTTGAAAAGGGGCTT	60.802	20	TGCCTTAAAAGACGGATTTACT	57.198	22	205	2	206	GTGGTTTTTGAAAAGGGGCT	60.332	20	ATGCCTTAAAAGACGGATTTACT	57.563	23	207	1	207
c25114_g1_i1	1	p1	(G)11	11	428	438	GTGTAAGAGGGAGGGGAAGG	59.928	20	TCCCCATAATACCCAACCAA	59.872	20	277	257	533	GTGTAAGAGGGAGGGGAAGG	59.928	20	TTCCCCATAATACCCAACCA	59.872	20	278	257	534	TAATGGAGGATGGAGGCAAC	59.894	20	TCCCCATAATACCCAACCAA	59.872	20	147	387	533
c14665_g1_i1	1	p2	(TC)6	12	54	65	GTGTCTAGAGAGCTCACAAAAGAGT	57.64	25	GGAAGCGGAGAAAGACAATG	59.813	20	153	0	152	GTGTCTAGAGAGCTCACAAAAGAGT	57.64	25	GCGTTGAAGGACGATGAGAT	60.226	20	184	0	183	GTGTCTAGAGAGCTCACAAAAGAGT	57.64	25	GAAGGACGATGAGATGAGGC	59.768	20	179	0	178
c32786_g1_i1	1	p2	(GA)8	16	209	224	GTGTGGGTTCATGATGTTGG	59.656	20	CCGCTCAAGCCTCTAAATGA	60.481	20	237	25	261	GGTTCATGATGTTGGGTCCT	59.636	20	CCGCTCAAGCCTCTAAATGA	60.481	20	232	30	261	GGTTCATGATGTTGGGTCCT	59.636	20	CATATGAACTCACCTCGCCC	60.483	20	251	30	280
c16074_g1_i1	1	p1	(A)10	10	2093	2102	GTGTTGATGCTCTTCAGCCA	59.992	20	GGCAGGAAGTCGTCTCTTTG	59.989	20	118	2021	2138	GGGAACACAAGCATCTCCAT	59.934	20	GGCAGGAAGTCGTCTCTTTG	59.989	20	222	1917	2138	GTGTTGATGCTCTTCAGCCA	59.992	20	GGATTCGTGCCAATCTCAGT	60.081	20	227	2021	2247
c19465_g1_i2	1	p3	(CGG)5	15	491	505	GTTAACAAGGCAGAGCCGAG	60.015	20	CCTGGAGGTAGATCATCGGA	60.027	20	131	440	570	GTTAACAAGGCAGAGCCGAG	60.015	20	GAAGAGAATCTTCCTCCGCC	60.293	20	221	440	660	CTGACAGACGTGCAATGGAT	59.707	20	CCTGGAGGTAGATCATCGGA	60.027	20	202	369	570
c20432_g2_i1	1	p1	(A)12	12	38	49	GTTACTTTATAGAAGCACACAAAAACA	57.435	27	TCGTAAGAGGAGGAGGGTCA	59.797	20	138	7	144	GTTACTTTATAGAAGCACACAAAAACA	57.435	27	ATCTGATGTTGATGGGGGAG	59.737	20	168	7	174	GTTACTTTATAGAAGCACACAAAAACA	57.435	27	AGGCCGTATAGGAGGAGAGG	59.691	20	209	7	215
c22773_g1_i1	1	p3	(GCC)5	15	144	158	GTTAGGACGATCAAGCCGAT	59.154	20	GAACTGCCAAATGGGAAGAA	60.051	20	252	26	277	GTTAGGACGATCAAGCCGAT	59.154	20	CCACAAAAACTCGAAGGGAA	60.081	20	278	26	303	GTTAGGACGATCAAGCCGAT	59.154	20	GAAGTAACAAACCCCGCAGA	60.11	20	231	26	256
c39208_g1_i1	1	p3	(CGG)6	18	383	400	GTTCCGCATGCTATCCATTC	60.444	20	CATCCGGATTCCTCACCTC	60.423	19	145	319	463	AATCAAACACCTGCGTCCTC	60.119	20	ACCGACGGAGAAATCCCTT	60.837	19	279	159	437	AATCAAACACCTGCGTCCTC	60.119	20	AACCGACGGAGAAATCCCT	60.837	19	280	159	438
c20992_g1_i3	1	p2	(TC)7	14	31	44	GTTCGCACGGTGCTCTCT	60.146	18	TCAACTGCTGGTCAGTGAGG	60.022	20	175	9	183	GTTCGCACGGTGCTCTCT	60.146	18	CCTCTTTCTCAGCCATGTCC	59.803	20	247	9	255	GTTCGCACGGTGCTCTCT	60.146	18	GAGGTCCATCTCCTCAGCAC	59.799	20	159	9	167
c20633_g1_i1	1	p2	(GA)10	20	3547	3566	GTTCGGACGACTGAAGAAGC	59.997	20	TACCAATGCAAGTCTGCTGC	60.019	20	166	3470	3635	AGTCGGGAGTGAAGGAGGTT	60.111	20	TACCAATGCAAGTCTGCTGC	60.019	20	183	3453	3635	AGGTTCGGACGACTGAAGAA	59.844	20	TACCAATGCAAGTCTGCTGC	60.019	20	168	3468	3635
c14342_g1_i1	1	p1	(A)13	13	150	162	GTTGCGTTGCGATCATTTTT	61.01	20	TAGGAGAGCATTGGATTGGG	60.029	20	227	54	280	TTGCGTTGCGATCATTTTT	60.208	19	TAGGAGAGCATTGGATTGGG	60.029	20	226	55	280	TATAATTTCGGTTGCGTTGC	58.701	20	TAGGAGAGCATTGGATTGGG	60.029	20	237	44	280
c85_g1_i1	2	p1	(T)10	10	2487	2496	GTTGGGCAAACAACCAAAGT	59.875	20	TCATTTGCTTCGTGTTCTGC	59.995	20	221	2299	2519	AGCCCATTGTCGAAGAACAC	60.119	20	ACGGAAAGGTCTCCCTCATT	59.935	20	258	2277	2534	GCCCATTGTCGAAGAACACT	60.119	20	ACGGAAAGGTCTCCCTCATT	59.935	20	257	2278	2534
c13450_g1_i1	1	p2	(AG)6	12	1842	1853	GTTGTCACATCCTCTGCCCT	60.12	20	CCACTTTCTCTTCCCCCTTC	60.045	20	187	1780	1966	GTTGTCACATCCTCTGCCCT	60.12	20	TCCACTTTCTCTTCCCCCTT	60.045	20	188	1780	1967	AAGGGTTTCTTGACGGGAAT	59.805	20	TCCACTTTCTCTTCCCCCTT	60.045	20	234	1734	1967
c13501_g1_i1	1	p2	(GA)9	18	451	468	GTTGTCGGTCGTGCTTAGGT	60.179	20	CGTGAACACTAGTAGGTCGACTTTT	60.152	25	245	254	498	CACCTCCTCATCGTCTTCGT	60.261	20	CGTGAACACTAGTAGGTCGACTTTT	60.152	25	263	236	498	TGTGTTCTCCATCTATGCCG	59.673	20	CGTGAACACTAGTAGGTCGACTTTT	60.152	25	125	374	498
c40515_g1_i1	1	p1	(A)12	12	39	50	GTTTCAAGGAGGGCAGATGA	60.195	20	TCCCATCTTTCTTGCTTCGT	59.813	20	178	15	192	TTTCAAGGAGGGCAGATGAT	59.629	20	TCCCATCTTTCTTGCTTCGT	59.813	20	177	16	192	TTTCAAGGAGGGCAGATGAT	59.629	20	TTCCCATCTTTCTTGCTTCG	60.323	20	178	16	193
c36980_g1_i1	1	p1	(A)10	10	86	95	GTTTCGATTCGAGCCAGTTC	59.82	20	CGATAATGCAGTTGGGACAA	59.542	20	142	16	157	GAACCTGGCTCGAAATCAAA	60.192	20	CGATAATGCAGTTGGGACAA	59.542	20	110	48	157	GTTTCGATTCGAGCCAGTTC	59.82	20	ACGATAATGCAGTTGGGACA	59.002	20	143	16	158
c21740_g1_i1	1	p1	(A)11	11	116	126	GTTTGCACGTTGCTAGCTGA	60.203	20	AAAGGCTTCTGCTTGTCTGC	59.763	20	137	85	221	ACGTTGCTAGCTGAGGCTGT	60.223	20	AAAGGCTTCTGCTTGTCTGC	59.763	20	131	91	221	GTTTGCACGTTGCTAGCTGA	60.203	20	AAGGCTCTGACTGAACCAGC	59.604	20	267	85	351
c27014_g1_i1	1	p1	(A)10	10	122	131	GTTTGGGATGATGCTTCGTT	59.939	20	TTTTGAGAGTGGTTAATAAGCGA	58.152	23	211	44	254	CAAGGTTTGGGATGATGCTT	59.933	20	TTTTGAGAGTGGTTAATAAGCGA	58.152	23	215	40	254	GGACAAGGTTTGGGATGATG	60.173	20	TTTTGAGAGTGGTTAATAAGCGA	58.152	23	218	37	254
c4832_g1_i1	1	p1	(T)10	10	662	671	GTTTGTGCTCTACCCCCAAA	59.971	20	CCCCTTATACATGAAAGCCC	58.393	20	183	533	715	GTTTGTGCTCTACCCCCAAA	59.971	20	CCCCCTTATACATGAAAGCC	58.393	20	184	533	716	TGTGCTCTACCCCCAAAATC	59.933	20	CCCCTTATACATGAAAGCCC	58.393	20	180	536	715
c13713_g1_i2	1	p2	(GA)7	14	972	985	GTTTTCGCAGAGGTCAGAGG	59.989	20	ACAGAAGCCAGAAAGCGAAA	60.132	20	129	908	1036	GTTTTCGCAGAGGTCAGAGG	59.989	20	CAGAAGCCAGAAAGCGAAAG	60.262	20	128	908	1035	CATTGTTTTCGCAGAGGTCA	59.84	20	ACAGAAGCCAGAAAGCGAAA	60.132	20	133	904	1036
c13478_g1_i1	1	p1	(A)13	13	159	171	GTTTTCGCAGTGGAGAGCTT	59.621	20	GCGATCTGCTTCCTTGAAAC	59.962	20	247	87	333	AGAGGAGTTCGTTTTCGCAG	59.615	20	GCGATCTGCTTCCTTGAAAC	59.962	20	257	77	333	AGTTCGTTTTCGCAGTGGAG	60.431	20	GCGATCTGCTTCCTTGAAAC	59.962	20	252	82	333
c21005_g1_i1	1	p3	(GAA)5	15	749	763	TAAAGATGCGGTGCTTGATG	59.833	20	CGGTCGGATTACGTTGACTT	59.993	20	196	708	903	TAAAGATGCGGTGCTTGATG	59.833	20	TTACGTTGACTTCACGCTGC	60.058	20	188	708	895	TAAAGATGCGGTGCTTGATG	59.833	20	CACGCTGCCATACACAGAGT	59.929	20	176	708	883
c21154_g1_i1	1	p2	(CT)9	18	2050	2067	TAAAGCCATCATGCTCTCCC	60.177	20	TCTCCAACGACTGCTGTCAC	60.03	20	226	1892	2117	CGAAGAATTCCCACGAGAAA	60.184	20	TCTCCAACGACTGCTGTCAC	60.03	20	196	1922	2117	GCTTCCTAAAGCCATCATGC	59.813	20	TCTCCAACGACTGCTGTCAC	60.03	20	232	1886	2117
c38052_g1_i1	1	p1	(T)10	10	142	151	TAAATCCAAGGGCTTTGAGC	59.297	20	TTTTCGTTCTCGGTGTTTGA	59.293	20	117	80	196	TAAATCCAAGGGCTTTGAGC	59.297	20	TTTCGTTCTCGGTGTTTGAA	59.293	20	116	80	195	GCGCAAAGCTTTTGAATTTG	60.859	20	TTTTCGTTCTCGGTGTTTGA	59.293	20	188	9	196
c13603_g1_i2	1	p1	(T)10	10	103	112	TAAATCCGTTACCACCGAGC	59.96	20	GGACTAGGAGCCTAGGACCG	60.225	20	202	9	210	TAAATCCGTTACCACCGAGC	59.96	20	GATGATGAGAAGAGTGGGGC	59.617	20	143	9	151	TAAATCCGTTACCACCGAGC	59.96	20	GGCCACTCATCGTGAACATA	59.527	20	182	9	190
c8371_g1_i1	1	p3	(GAC)5	15	1139	1153	TAAATGGTTAAAGCTGCGCC	60.226	20	TCGATTCAAAGATCCCCATC	59.831	20	267	1106	1372	TAAATGGTTAAAGCTGCGCC	60.226	20	CATACTACACTGGTCGGCCC	60.397	20	124	1106	1229	TTAAACTGGGCTTCACCGAG	60.241	20	CATACTACACTGGTCGGCCC	60.397	20	220	1010	1229
c6429_g1_i1	1	p3	(CGC)5	15	131	145	TAAATGTCGACAGCGACCAG	59.864	20	GCTGATCGGAGTTCGAAGAA	60.483	20	211	8	218	TAAATGTCGACAGCGACCAG	59.864	20	ATCCGATAGATCGGCACCTT	60.817	20	246	8	253	CCCTTCCTCGTTCTCTCCTC	60.328	20	GGCTACCAGCTTCCACAAGT	59.357	20	254	51	304
c6791_g1_i1	1	p3	(CCA)5	15	165	179	TAAATTTGCCCGATTTGAGC	60.04	20	CTCGACAGTGGGCAGTGAT	59.837	19	267	70	336	CATTTCCTACCATTGCCTGC	60.469	20	GACTGACGGTGGTGGATGAC	61.448	20	261	125	385	CATTTCCTACCATTGCCTGC	60.469	20	GACTGACGGTGGTGGATGA	60.545	19	261	125	385
c12494_g1_i1	1	p1	(A)10	10	85	94	TAACAAAGCATTGGCTGCTG	60.014	20	CTGGCCCACCTACAAAACAT	59.853	20	275	30	304	TGGCTGCTGCAAAGCTATTA	59.748	20	CTGGCCCACCTACAAAACAT	59.853	20	264	41	304	TGGCTGCTGCAAAGCTATTA	59.748	20	GGCCAGACCATAAAGCAGTC	59.7	20	161	41	201
c35341_g1_i1	1	p1	(T)10	10	514	523	TAACAACTGCCCTCCACTCC	60.111	20	CATCCGAAGCTCAGCCATAC	60.765	20	274	273	546	TAACAACTGCCCTCCACTCC	60.111	20	CATCCGAAGCTCAGCCATA	59.916	19	274	273	546	GCATTATTGATCCAGGCGAC	60.444	20	CATCCGAAGCTCAGCCATAC	60.765	20	137	410	546
c17784_g1_i1	1	p3	(CCG)6	18	152	169	TAACCGAAGCCGTCAAAATC	60.074	20	GCTTTTCCGAGCTGAAATTG	59.96	20	133	118	250	TAACCGAAGCCGTCAAAATC	60.074	20	GCGGTTAATGGTTTCTTGGA	59.938	20	110	118	227	TAACCGAAGCCGTCAAAATC	60.074	20	GAATCCGGCGTGTATGAGAT	59.923	20	164	118	281
c14432_g1_i1	1	p1	(A)10	10	808	817	TAACTTGGGAAAGCGTCCTG	60.241	20	AGTCCCCATTGCTAAAGCCT	60.096	20	234	607	840	CGTGGGAATGTAGGGATGTT	59.67	20	AGTCCCCATTGCTAAAGCCT	60.096	20	108	733	840	CCTGAGAGAACCCAAATTGC	59.67	20	AGTCCCCATTGCTAAAGCCT	60.096	20	218	623	840
c16671_g1_i1	1	p2	(CT)6	12	1021	1032	TAAGAGGATCCGTTTGACCG	60.066	20	GTTGGGCCAGTCGAGAAGA	61.359	19	252	804	1055	TTGGAGGAGTTTCCAGTGCT	59.844	20	GTTGGGCCAGTCGAGAAGA	61.359	19	148	908	1055	TAAGAGGATCCGTTTGACCG	60.066	20	TGGGCCAGTCGAGAAGAA	60.486	18	250	804	1053
c20909_g3_i1	2	c	(AG)8ggaa(AG)10	40	225	264	TAATCTTGGCCGGATAGTCG	60.053	20	TTCCAGAACATAGCCCCAAC	59.933	20	221	200	420	TAATCTTGGCCGGATAGTCG	60.053	20	GTTCGGGAAAATCAACTGGA	59.91	20	251	200	450	TAATCTTGGCCGGATAGTCG	60.053	20	ACATAGCCCCAACAGTCTGC	60.142	20	214	200	413
c22362_g1_i1	1	p2	(GA)7	14	175	188	TAATGAGGAGCCCAGAATGC	60.177	20	TTTTGCGTTTGTTGCTATGC	59.886	20	214	87	300	GCAATAATGAGGAGCCCAGA	60.177	20	TTTTGCGTTTGTTGCTATGC	59.886	20	218	83	300	AAGCAATAATGAGGAGCCCA	59.668	20	TTTTGCGTTTGTTGCTATGC	59.886	20	220	81	300
c20450_g1_i1	1	c	(CCG)7actacgacgtgacggagctgacgtggaataacgtgagtcacctcaccgctctgggcctcggcaaacccatcccccgctacccgtcct(CCG)5ctcccaccgcggcagccgccagaat(CGG)5	163	293	455	TAATTTTCGCCGGAAACAAC	59.943	20	GGTCAACGATGCACTCCAG	60.263	19	214	264	477	TAATTTTCGCCGGAAACAAC	59.943	20	CTGGTCAACGATGCACTCC	60.263	19	216	264	479	ACTAATTTTCGCCGGAAACA	59.586	20	GGTCAACGATGCACTCCAG	60.263	19	216	262	477
c17080_g1_i1	1	p1	(A)10	10	137	146	TACACAGAACAGCACGCACA	60.096	20	GGAGGGAGATGGATAGGAGC	59.999	20	198	100	297	TACACAGAACAGCACGCACA	60.096	20	AGGGAGATGGATAGGAGCGT	60.059	20	196	100	295	CACGCACAAGTGCCAATTAC	60.18	20	GGAGGGAGATGGATAGGAGC	59.999	20	186	112	297
c20958_g1_i1	1	p1	(A)11	11	2792	2802	TACACCGGCCAATTAGATCC	59.784	20	GCTTCGTTTTGGCTTTACCA	60.244	20	106	2739	2844	GCCAATTAGATCCCAGAGCA	60.177	20	AACTAGTTCGCCGCTGCTAC	59.682	20	213	2746	2958	GGCAGCCATGGAAACTCTAA	60.214	20	TTTGCCCTAGCTTCGTTTTG	60.368	20	241	2613	2853
c19380_g1_i1	1	p2	(CT)8	16	1651	1666	TACCAATGCCCTCCTGCTAC	60.096	20	CCCTTCTTCCTAAAAAGCTGA	57.764	21	237	1463	1699	CTCAAGCCTCTGCTCCAATC	60.096	20	CCCTTCTTCCTAAAAAGCTGA	57.764	21	126	1574	1699	CCAATGCCCTCCTGCTACTA	60.227	20	CCCTTCTTCCTAAAAAGCTGA	57.764	21	235	1465	1699
c20303_g1_i1	1	p1	(T)10	10	74	83	TACCCACAGACGAAGCATCA	60.263	20	CATATCCTCGCCGTTCATTT	59.923	20	236	31	266	TACCCACAGACGAAGCATCA	60.263	20	GTTGGAAGATTGGTGAAGCC	59.532	20	279	31	309	TACCCACAGACGAAGCATCA	60.263	20	ATCCTCGCCGTTCATTTACA	60.469	20	233	31	263
c19499_g1_i1	1	p1	(T)10	10	1923	1932	TACCGAGGTGTTTTTGAGGG	59.964	20	TGGTGTAACGAGAGCAAACG	59.904	20	247	1736	1982	GTGTTTTTGAGGGGCAAGAA	60.088	20	TGGTGTAACGAGAGCAAACG	59.904	20	240	1743	1982	TACCGAGGTGTTTTTGAGGG	59.964	20	GTAACGAGAGCAAACGCCAT	60.278	20	243	1736	1978
c18414_g1_i1	1	p3	(GGC)5	15	1436	1450	TACCTCCCGAGGGAATCTTT	59.897	20	GGGCTCTATGGAGGGGATTA	60.245	20	275	1212	1486	TACCTCCCGAGGGAATCTTT	59.897	20	GAGGGGATTAAAGCGGAGAA	60.522	20	265	1212	1476	GGAGATTCTGGTCCCTCCAT	60.278	20	GAGGGGATTAAAGCGGAGAA	60.522	20	220	1257	1476
c11664_g1_i1	1	p2	(AG)6	12	1974	1985	TACGAAGAATCTCGCCACCT	59.836	20	TTATCTCGTTGAACCCAGCC	60.074	20	135	1878	2012	TGACGAATGCATTTCCGATA	60.035	20	ATCAGAACTTCACCCGCACT	59.727	20	164	1941	2104	TGACGAATGCATTTCCGATA	60.035	20	AGAACTTCACCCGCACTCAC	60.307	20	161	1941	2101
c19196_g2_i3	1	p2	(TC)7	14	397	410	TACGGGAAGAGAGCTTTGGA	59.948	20	CAAACACACCCACACACACA	59.923	20	233	213	445	GAATCGAGGAGAGGAAGGCT	59.919	20	CAAACACACCCACACACACA	59.923	20	198	248	445	GCAGCGGAATCAGGAGAATA	60.318	20	CAAACACACCCACACACACA	59.923	20	251	195	445
c10022_g1_i1	1	p2	(GA)6	12	1135	1146	TACTAATTCCGATGGGGCAA	60.281	20	ACCTCGAAAAGCTCCCAAAT	60.074	20	233	950	1182	GGGCAATCCATAGGGGATAC	60.366	20	ACCTCGAAAAGCTCCCAAAT	60.074	20	219	964	1182	TACTAATTCCGATGGGGCAA	60.281	20	TCGAAAAGCTCCCAAATGTC	60.192	20	230	950	1179
c14813_g1_i2	1	p3	(GCG)6	18	365	382	TACTGTGCATAATCCGGCTG	59.712	20	CCACAACCTGCTTCCTCCTA	60.246	20	158	296	453	TGTACTGTGCATAATCCGGC	59.572	20	CCACAACCTGCTTCCTCCTA	60.246	20	160	294	453	GAGGCGATGTTTAAGATGGG	59.528	20	CCACAACCTGCTTCCTCCTA	60.246	20	187	267	453
c16299_g1_i1	2	p3	(GAA)5	15	477	491	TACTTACCGCTTTCATCGGC	60.23	20	TTCTGACCAAACCCTCTTGG	60.081	20	187	346	532	TACTTACCGCTTTCATCGGC	60.23	20	GGTCCAGCTCTTGCTCTGAC	60.143	20	169	346	514	TCGGGCTACAGCGTTATCTC	60.374	20	TTCTGACCAAACCCTCTTGG	60.081	20	215	318	532
c31274_g1_i1	1	p2	(AG)6	12	166	177	TAGAATAGCGGGATGGATGG	59.878	20	TCTCCTACACAACCCCAAGG	59.959	20	120	83	202	TAGAATAGCGGGATGGATGG	59.878	20	CCTTCTCCTACACAACCCCA	59.959	20	123	83	205	TAGAATAGCGGGATGGATGG	59.878	20	TCCTACACAACCCCAAGGTC	59.82	20	118	83	200
c20360_g1_i1	1	p1	(A)10	10	36	45	TAGACGAGGACAAAACCCCA	60.486	20	AACATCGCAACAAAAGGAGG	60.11	20	231	8	238	TAGACGAGGACAAAACCCCA	60.486	20	ATTTGCAAACATCGCAACAA	60.118	20	238	8	245	TAGACGAGGACAAAACCCCA	60.486	20	GAGGAAGCCAACAGAAAACG	59.853	20	215	8	222
c15405_g1_i1	1	p1	(A)10	10	1376	1385	TAGAGAGCCTCGGGATAGCA	60.074	20	TTGCCCTATTGTGCCTTAGC	60.23	20	236	1220	1455	CAAGCATGACAGCAAAGCTC	59.746	20	TTGCCCTATTGTGCCTTAGC	60.23	20	128	1328	1455	CCGTCCGGAGAGAAGAAAAT	60.569	20	TTGCCCTATTGTGCCTTAGC	60.23	20	194	1262	1455
c19630_g2_i1	1	p3	(CTC)5	15	967	981	TAGCTGGCTATCCCACCAAC	60.096	20	GAGGAGAGGGGATTCCTTTG	60.008	20	212	813	1024	CCAACCACGTCCCAGTCTAT	59.844	20	GAGGAGAGGGGATTCCTTTG	60.008	20	197	828	1024	TAGCTGGCTATCCCACCAAC	60.096	20	TGAGGGGTTTGAAAACAAGC	60.088	20	253	813	1065
c19973_g1_i2	1	p1	(A)10	10	476	485	TAGGAACCTCACCAAAGCCA	60.626	20	GGACATCGTGCCTTTCAAAT	59.939	20	222	453	674	TAGGAACCTCACCAAAGCCA	60.626	20	CATCGTGCCTTTCAAATCAA	59.664	20	219	453	671	TTGAATGAAAGGGCCAAAAG	60.046	20	TTGTTTTGGAAAGCGAATTG	58.792	20	244	293	536
c19042_g1_i3	1	p2	(GA)6	12	2456	2467	TAGGAGGGGGAGGAGAAGAA	60.139	20	CTCAACCCAGTCCACTCCAT	59.962	20	102	2424	2525	GAGGAGGGAGGAGGAAGAGA	59.883	20	TTCCTCAACCCAGTCCACTC	60.088	20	162	2367	2528	GGGAGGAGGAAGAGAGTTGG	60.186	20	CTCAACCCAGTCCACTCCAT	59.962	20	154	2372	2525
[truncated: 496 more rows]

## Sheet: C.sinica
Table S5-2. List of SSR primer pairs derived from C. sinica
[truncated: 3,866 more rows]

[truncated: 1 more sheets: 129 Primers]
