# Supplementary material for: Development of polymorphic microsatellite markers by using de novo transcriptome assembly of Calanthe masuca and C. sinica (Orchidaceae)
Source: BMC Genomics. 2018 Nov 6;19:800. doi: 10.1186/s12864-018-5161-4 (PMC6219035; doi:10.1186/s12864-018-5161-4)
Supplement: Supplementary file 6 — Table S6. The statistical parameters of 75 validated primer pairs using eight individuals of each species. (XLSX 18 kb) [file 12864_2018_5161_MOESM6_ESM.xlsx]

## Sheet: Sheet2
Additional file 6: Table S6. The statistical parameters and the molecular weights of 75 validated primer pairs using eight individuals of each species.
	All individuals					Calanthe masuca					Calanthe sinica					Calanthe triplicata
Locus	k	N	Ho	He	PIC	k	N	Ho	He	PIC	k	N	Ho	He	PIC	k	N	Ho	He	PIC
CS15	6	24	0.083	0.456	0.422	3	8	0.125	0.425	0.354	2	8	0	0.5	0.359	3	8	0.125	0.342	0.294
CS16	4	24	0	0.362	0.33	2	8	0	0.233	0.195	2	8	0	0.5	0.359	2	8	0	0.233	0.195
CS18	4	23	0.043	0.453	0.4	3	8	0	0.567	0.468	2	8	0	0.233	0.195	2	7	0.143	0.495	0.354
CS19	2	24	0	0.454	0.346	1	8	0	0	0	1	8	0	0	0	1	8	0	0	0
CS22	5	23	0.217	0.782	0.725	2	8	0	0.233	0.195	3	7	0.286	0.473	0.386	2	8	0.375	0.525	0.371
CS25	7	24	0.708	0.824	0.779	4	8	0.875	0.767	0.667	6	8	0.5	0.742	0.666	4	8	0.75	0.692	0.582
CS26	6	24	0.333	0.631	0.589	3	8	0	0.567	0.468	4	8	0.5	0.7	0.605	3	8	0.5	0.567	0.468
CS27	3	24	0.333	0.595	0.514	2	8	0.375	0.325	0.258	2	8	0.375	0.325	0.258	2	8	0.25	0.233	0.195
CS29	6	24	0.042	0.689	0.643	2	8	0	0.4	0.305	4	8	0.125	0.775	0.675	2	8	0	0.533	0.375
CS31	3	24	0.208	0.675	0.587	3	8	0.375	0.692	0.575	2	8	0.125	0.525	0.371	2	8	0.125	0.458	0.337
CS39	4	22	0.364	0.732	0.663	4	8	0.5	0.767	0.667	2	8	0	0.5	0.359	3	6	0.667	0.667	0.535
CS40	4	24	0.417	0.558	0.495	3	8	0.5	0.542	0.428	3	8	0.5	0.567	0.468	2	8	0.25	0.5	0.359
CS41	3	24	0.167	0.228	0.206	2	8	0.375	0.458	0.337	1	8	0	0	0	2	8	0.125	0.125	0.11
CS46	2	24	0.292	0.503	0.371	2	8	0.5	0.5	0.359	2	8	0.125	0.125	0.11	2	8	0.25	0.233	0.195
CS49	4	24	0.458	0.661	0.577	2	8	0.875	0.525	0.371	2	8	0	0.233	0.195	3	8	0.5	0.425	0.354
CS53	4	24	0	0.532	0.451	2	8	0	0.233	0.195	1	8	0	0	0	2	8	0	0.233	0.195
CS58	4	24	0.5	0.634	0.546	2	8	0.25	0.233	0.195	3	8	1	0.708	0.59	2	8	0.25	0.233	0.195
CS62	3	24	0.458	0.547	0.476	3	8	0.75	0.675	0.556	2	8	0.625	0.458	0.337	1	8	0	0	0
CS75	2	24	0.208	0.503	0.371	2	8	0.375	0.525	0.371	1	8	0	0	0	2	8	0.25	0.233	0.195
CS81	5	23	0.261	0.383	0.358	4	7	0.286	0.571	0.483	1	8	0	0	0	3	8	0.5	0.508	0.427
CS98	5	24	0.167	0.738	0.674	2	8	0	0.4	0.305	4	8	0.5	0.767	0.667	2	8	0	0.233	0.195
CS30	7	24	0.208	0.729	0.685	3	8	0	0.633	0.511	4	8	0.375	0.35	0.313	5	8	0.25	0.808	0.717
CS11	4	24	0.208	0.56	0.5	3	8	0.375	0.633	0.511	3	8	0.125	0.608	0.496	2	8	0.125	0.125	0.11
CS96	4	12	0.25	0.612	0.515	1	4	0	0	0	4	8	0.375	0.675	0.57	0	0	0	0	0
CS35	6	22	0.182	0.775	0.723	3	8	0.5	0.592	0.456	2	8	0	0.5	0.359	2	6	0	0.485	0.346
CS13	7	21	0.19	0.669	0.624	4	8	0.375	0.742	0.645	4	8	0.125	0.692	0.582	1	5	0	0	0
CS123	3	24	0.375	0.627	0.545	1	8	0	0	0	2	8	0.625	0.458	0.337	2	8	0.5	0.4	0.305
CS44	2	24	0.167	0.511	0.375	2	8	0.5	0.5	0.359	2	8	0	0.233	0.195	1	8	0	0	0
CS45	5	21	0	0.525	0.474	1	6	0	0	0	4	8	0	0.7	0.605	2	7	0	0.264	0.215
CS76	11	22	0.227	0.815	0.774	3	8	0	0.633	0.511	8	6	0.5	0.939	0.845	5	8	0.25	0.708	0.618
CS36	6	24	0.25	0.793	0.741	2	8	0.25	0.5	0.359	3	8	0.25	0.342	0.294	5	8	0.25	0.817	0.727
CS73	3	24	0.292	0.443	0.369	2	8	0.25	0.233	0.195	3	8	0.625	0.567	0.468	1	8	0	0	0
CS48	9	24	0.208	0.839	0.803	5	8	0.25	0.817	0.727	3	8	0	0.667	0.555	2	8	0.375	0.325	0.258
CS70	1	24	0	0	0	1	8	0	0	0	1	8	0	0	0	1	8	0	0	0
CS97	3	24	0.292	0.318	0.274	1	8	0	0	0	1	8	0	0	0	3	8	0.875	0.592	0.456
CS78	6	24	0.25	0.77	0.715	2	8	0.25	0.5	0.359	3	8	0.125	0.592	0.456	2	8	0.375	0.325	0.258
CS119	2	24	0	0.284	0.239	1	8	0	0	0	1	8	0	0	0	2	8	0	0.533	0.375
CS114	4	24	0.333	0.301	0.279	3	8	0.5	0.425	0.354	4	8	0.5	0.442	0.387	1	8	0	0	0
CS100	6	24	0.75	0.77	0.714	5	8	0.875	0.767	0.67	4	8	0.875	0.717	0.612	4	8	0.5	0.675	0.57
CS43	3	24	0.125	0.59	0.506	3	8	0.25	0.575	0.447	3	8	0	0.633	0.511	2	8	0.125	0.325	0.258
CS79	7	24	0.333	0.809	0.764	4	8	0.625	0.775	0.675	3	8	0.375	0.508	0.427	1	8	0	0	0
CS54	1	24	0	0	0	1	8	0	0	0	1	8	0	0	0	1	8	0	0	0
CS117	5	22	0.273	0.742	0.687	2	6	0	0.303	0.239	4	8	0.375	0.692	0.582	4	8	0.375	0.758	0.658
CS60	5	22	0.682	0.747	0.686	3	6	0.833	0.682	0.545	3	8	0.5	0.433	0.371	2	8	0.75	0.5	0.359
CS20	4	16	0.688	0.724	0.642	3	8	0.5	0.567	0.468	2	8	0.875	0.525	0.371	0	0	0	0	0
CS85	4	24	0.292	0.547	0.477	3	8	0.75	0.658	0.544	3	8	0.125	0.575	0.447	1	8	0	0	0
CS120	4	24	0.583	0.579	0.502	2	8	0.25	0.233	0.195	4	8	1	0.692	0.592	2	8	0.5	0.5	0.359
CS104	7	24	0.375	0.7	0.639	5	8	0.25	0.708	0.618	2	8	0.5	0.5	0.359	3	8	0.375	0.425	0.354
CS118	4	24	0	0.67	0.595	3	8	0	0.7	0.582	1	8	0	0	0	1	8	0	0	0
CS63	3	24	0.375	0.318	0.274	2	8	0.125	0.125	0.11	1	8	0	0	0	2	8	1	0.533	0.375
CS72	6	24	0.25	0.56	0.519	2	8	0.125	0.125	0.11	1	8	0	0	0	5	8	0.625	0.767	0.679
CS80	6	20	0.2	0.662	0.58	3	4	0.5	0.464	0.371	2	8	0.125	0.325	0.258	4	8	0.125	0.642	0.547
CS121	3	24	0.042	0.121	0.115	3	8	0.125	0.342	0.294	1	8	0	0	0	1	8	0	0	0
CS33	5	23	0.348	0.661	0.599	2	8	0.25	0.233	0.195	2	7	0.143	0.495	0.354	4	8	0.625	0.675	0.57
CS137	6	22	0.136	0.783	0.73	4	8	0.25	0.7	0.605	4	7	0.143	0.714	0.615	3	7	0	0.484	0.406
CS77	5	24	0.5	0.735	0.67	3	8	0.25	0.658	0.544	2	8	0.75	0.5	0.359	5	8	0.5	0.675	0.599
CS68	3	24	0.125	0.59	0.492	1	8	0	0	0	3	8	0.375	0.692	0.575	2	8	0	0.233	0.195
CS57	4	24	0.125	0.685	0.602	3	8	0.25	0.7	0.582	3	8	0.125	0.592	0.456	2	8	0	0.4	0.305
CS136	3	22	0.182	0.495	0.434	1	7	0	0	0	1	8	0	0	0	2	7	0.571	0.527	0.37
CS113	3	16	0	0.524	0.428	1	7	0	0	0	2	8	0	0.5	0.359	1	1	0	0	0
CS89	4	23	0.435	0.707	0.644	4	7	0.571	0.747	0.635	3	8	0.375	0.642	0.516	3	8	0.375	0.575	0.447
CS94	3	23	0.174	0.329	0.283	3	7	0.143	0.473	0.386	2	8	0.375	0.458	0.337	1	8	0	0	0
CS138	3	23	0.522	0.425	0.374	2	7	0.571	0.44	0.325	2	8	1	0.533	0.375	1	8	0	0	0
CS116	3	23	0.261	0.58	0.477	3	8	0.5	0.567	0.468	3	7	0.286	0.615	0.501	1	8	0	0	0
CS131	6	22	0.409	0.753	0.702	4	8	0.75	0.742	0.636	1	6	0	0	0	4	8	0.375	0.692	0.592
CS125	2	22	0	0.406	0.318	1	8	0	0	0	1	7	0	0	0	2	7	0	0.264	0.215
CS126	4	22	0.091	0.503	0.451	1	8	0	0	0	2	6	0.333	0.303	0.239	4	8	0	0.7	0.605
CS110	8	8	0.125	0.925	0.852	1	1	0	0	0	3	3	0.333	0.733	0.535	4	4	0	0.857	0.703
CS95	4	20	0	0.723	0.653	2	8	0	0.5	0.359	1	8	0	0	0	2	4	0	0.429	0.305
CS124	8	22	0.318	0.759	0.713	4	8	0.5	0.65	0.559	3	6	0	0.545	0.449	4	8	0.375	0.525	0.458
CS82	2	9	0	0.366	0.286	1	5	0	0	0	2	4	0	0.571	0.375	0	0	0	0	0
CS134	8	20	0.4	0.647	0.605	6	7	0.857	0.824	0.731	2	6	0.167	0.167	0.141	3	7	0.143	0.538	0.427
CS127	6	22	0.091	0.779	0.723	2	8	0	0.233	0.195	4	8	0.25	0.692	0.592	3	6	0	0.545	0.449
CS84	6	24	0.458	0.676	0.624	4	8	0.25	0.767	0.667	2	8	0.375	0.325	0.258	3	8	0.75	0.633	0.511
CS64	3	11	0.182	0.329	0.292	1	6	0	0	0	2	4	0.5	0.429	0.305	1	1	0	0	0
