# Supplementary material for: Development of polymorphic microsatellite markers by using de novo transcriptome assembly of Calanthe masuca and C. sinica (Orchidaceae)
Source: BMC Genomics. 2018 Nov 6;19:800. doi: 10.1186/s12864-018-5161-4 (PMC6219035; doi:10.1186/s12864-018-5161-4)
Supplement: Supplementary file 7 — Table S7. The statistical parameters of 13 validated primer pairs using 96 individuals. (XLSX 12 kb) [file 12864_2018_5161_MOESM7_ESM.xlsx]

## Sheet: Sheet1
Additional file 7: Table S7. The statistical parameters and the molecular weights of 13 validated primer pairs using 96 individuals
	All individuals					Calanthe masuca（JX）					Calanthe masuca(GXJX)					Calanthe masuca(TW)					Calanthe sinica(YN)					Calanthe triplicata(NP)
Locus	k	N	Ho	He	PIC	k	N	Ho	He	PIC	k	N	Ho	He	PIC	k	N	Ho	He	PIC	k	N	Ho	He	PIC	k	N	Ho	He	PIC
CS11	10	79	0.241	0.787	0.75	6	32	0.375	0.717	0.661	3	7	0.714	0.604	0.465	3	7	0.714	0.604	0.465	5	19	0.053	0.704	0.63	CS11	4	10	0.1	0.647	0.562
CS13	11	88	0.5	0.65	0.594	6	30	0.433	0.646	0.596	4	11	0.636	0.619	0.522	4	11	0.636	0.619	0.522	3	17	0.294	0.569	0.452	CS13	4	10	0.1	0.753	0.661
CS20	7	94	0.372	0.718	0.671	5	32	0.469	0.69	0.62	4	13	0.231	0.674	0.584	4	13	0.231	0.674	0.584	5	19	0.421	0.785	0.725	CS20	3	10	0.7	0.616	0.495
CS25	8	96	0.438	0.778	0.739	4	32	0.531	0.607	0.54	4	15	0.4	0.545	0.445	4	15	0.4	0.545	0.445	4	19	0.105	0.643	0.555	CS25	5	10	0.7	0.763	0.681
CS31	4	96	0.365	0.667	0.607	3	32	0.25	0.625	0.536	3	15	0.333	0.349	0.309	3	15	0.333	0.349	0.309	2	19	0.368	0.462	0.349	CS31	3	10	0.2	0.653	0.548
CS39	8	96	0.344	0.772	0.736	5	32	0.313	0.692	0.624	4	15	0.467	0.66	0.576	4	15	0.467	0.66	0.576	6	19	0.316	0.824	0.773	CS39	4	10	0.2	0.647	0.544
CS43	7	95	0.326	0.487	0.446	4	32	0.406	0.561	0.474	4	15	0.333	0.48	0.419	4	15	0.333	0.48	0.419	4	19	0.474	0.442	0.402	CS43	5	10	0.1	0.711	0.634
CS79	11	73	0.274	0.842	0.817	7	27	0.407	0.774	0.724	4	10	0	0.758	0.666	4	10	0	0.758	0.666	2	11	0	0.173	0.152	CS79	5	9	0.444	0.614	0.544
CS85	14	96	0.156	0.836	0.813	10	32	0.344	0.831	0.798	5	15	0	0.745	0.674	5	15	0	0.745	0.674	4	19	0.105	0.643	0.551	CS85	5	10	0.1	0.721	0.635
CS104	14	84	0.345	0.838	0.814	8	32	0.281	0.718	0.678	3	3	0	0.8	0.593	3	3	0	0.8	0.593	3	19	0.158	0.542	0.449	CS104	5	10	0.5	0.679	0.59
CS118	7	96	0.302	0.716	0.668	5	32	0.188	0.54	0.498	4	15	0.133	0.568	0.507	4	15	0.133	0.568	0.507	4	19	0.526	0.71	0.635	CS118	3	10	0.2	0.358	0.314
CS131	11	96	0.333	0.617	0.59	6	32	0.469	0.624	0.547	3	15	0	0.248	0.227	3	15	0	0.248	0.227	6	19	0.526	0.633	0.582	CS131	3	10	0.1	0.353	0.303
CS134	15	96	0.469	0.801	0.779	10	32	0.75	0.755	0.71	5	15	0.333	0.409	0.376	5	15	0.333	0.409	0.376	5	19	0.316	0.731	0.657	CS134	5	10	0.4	0.442	0.4
