# Supplementary material for: Development of polymorphic microsatellite markers by using de novo transcriptome assembly of Calanthe masuca and C. sinica (Orchidaceae)
Source: BMC Genomics. 2018 Nov 6;19:800. doi: 10.1186/s12864-018-5161-4 (PMC6219035; doi:10.1186/s12864-018-5161-4)
Supplement: Supplementary file 8 — Table S8. In silico PCR analysis. Using the primers of C. masuca and C. sinica against the unigene of each other and against Phalaenopsis equestris and Dendrobium catenatum. (XLSX 114 kb) [file 12864_2018_5161_MOESM8_ESM.xlsx]

## Sheet: C.masuca-C.sinica
Additional file 8: Table S8-1. In silico PCR analysis of C.masuca and C.sinica
C.masuca	C.sinica	strand	from	to	mismatch	gaps	act_len/exp_len
c20567_g1_i5	c7006_g1_i1	+	2542	2752	0	0	211/100-350
c20567_g1_i5	c7006_g1_i2	+	2542	2768	0	0	227/100-350
c3565_g1_i1	c7257_g1_i1	-	36	243	0	0	208/100-350
c16377_g1_i2	c7112_g1_i1	+	132	333	0	0	202/100-350
c9285_g1_i1	c32680_g1_i4	+	1057	1239	0	0	183/100-350
c17682_g1_i2	c32555_g1_i1	+	376	536	0	0	161/100-350
c16493_g1_i1	c33384_g1_i1	-	249	376	0	0	128/100-350
c7916_g1_i1	c33201_g1_i1	+	124	403	0	0	280/100-350
c18579_g1_i2	c33092_g1_i1	-	707	901	0	0	195/100-350
c18579_g1_i2	c33092_g1_i2	-	406	600	0	0	195/100-350
c18373_g1_i1	c32699_g1_i1	+	1927	2032	0	0	106/100-350
c18373_g1_i1	c32699_g1_i2	+	2202	2307	0	0	106/100-350
c18373_g1_i1	c32699_g1_i3	+	922	1027	0	0	106/100-350
c15391_g1_i2	c33186_g1_i1	+	226	419	0	0	194/100-350
c16871_g1_i1	c32286_g1_i1	+	316	477	0	0	162/100-350
c18955_g1_i1	c31795_g1_i1	-	864	1133	0	0	270/100-350
c11661_g1_i1	c32124_g1_i1	-	26	141	0	0	116/100-350
c7200_g1_i1	c31809_g1_i1	-	2866	3069	0	0	204/100-350
c15075_g1_i1	c32323_g1_i1	-	1003	1171	0	0	169/100-350
c7429_g1_i1	c32102_g1_i1	+	430	710	0	0	281/100-350
c7429_g1_i1	c32102_g1_i2	+	577	857	0	0	281/100-350
c7429_g1_i1	c32102_g1_i3	+	738	1018	0	0	281/100-350
c18834_g1_i1	c31671_g1_i1	-	157	289	0	0	133/100-350
c13680_g1_i1	c32019_g1_i1	+	6	191	0	0	186/100-350
c15493_g1_i1	c32480_g1_i1	+	143	387	0	0	245/100-350
c19939_g1_i1	c35826_g1_i1	-	90	304	0	0	215/100-350
c20863_g1_i4	c35880_g1_i1	-	113	330	0	0	218/100-350
c20863_g1_i4	c35880_g1_i2	-	113	292	0	0	180/100-350
c20863_g1_i4	c35880_g1_i3	-	113	330	0	0	218/100-350
c20863_g1_i4	c35880_g1_i4	-	113	292	0	0	180/100-350
c34897_g1_i1	c36362_g1_i1	+	1372	1651	0	0	280/100-350
c34897_g1_i1	c36362_g1_i2	+	1474	1753	0	0	280/100-350
c6098_g1_i1	c35595_g1_i1	+	1879	2155	0	0	277/100-350
c15630_g1_i1	c36470_g1_i1	-	1142	1336	0	0	195/100-350
c15630_g1_i1	c36470_g1_i2	-	1142	1336	0	0	195/100-350
c19421_g1_i1	c36053_g1_i1	+	1269	1493	0	0	225/100-350
c11253_g1_i1	c36162_g1_i1	+	2620	2723	0	0	104/100-350
c11253_g1_i1	c36162_g1_i2	+	2721	2824	0	0	104/100-350
c21053_g2_i1	c36167_g1_i1	-	1432	1608	0	0	177/100-350
c21053_g2_i1	c36167_g1_i2	-	1432	1608	0	0	177/100-350
c20318_g1_i2	c36389_g1_i1	+	138	390	0	0	253/100-350
c18057_g1_i1	c35798_g1_i1	-	366	552	0	0	187/100-350
c20109_g6_i1	c36294_g1_i1	-	717	888	0	0	172/100-350
c20109_g6_i1	c36294_g1_i3	-	536	707	0	0	172/100-350
c20109_g6_i1	c36294_g1_i5	-	883	1054	0	0	172/100-350
c20109_g6_i1	c36294_g1_i6	-	680	851	0	0	172/100-350
c20109_g6_i1	c36294_g1_i7	-	595	766	0	0	172/100-350
c6937_g1_i1	c36047_g1_i1	+	41	284	0	0	244/100-350
c6937_g1_i1	c36047_g1_i2	+	41	284	0	0	244/100-350
c18647_g1_i2	c35600_g1_i1	+	171	399	0	0	229/100-350
c18647_g1_i2	c35600_g1_i3	+	171	399	0	0	229/100-350
c18647_g1_i2	c35600_g1_i4	+	171	399	0	0	229/100-350
c12966_g1_i1	c35795_g1_i1	+	573	803	0	0	231/100-350
c12966_g1_i1	c35795_g1_i2	+	1500	1730	0	0	231/100-350
c32382_g1_i1	c36164_g1_i2	+	726	937	0	0	212/100-350
c32382_g1_i1	c36164_g1_i4	+	726	937	0	0	212/100-350
c32382_g1_i1	c36164_g1_i5	+	473	684	0	0	212/100-350
c17876_g1_i1	c36331_g1_i2	+	180	446	0	0	267/100-350
c19465_g1_i2	c35881_g1_i1	+	288	528	0	0	241/100-350
c19465_g1_i2	c35881_g1_i2	+	288	528	0	0	241/100-350
c17708_g1_i1	c5542_g1_i1	-	698	902	0	0	205/100-350
c11058_g1_i1	c5184_g1_i1	-	114	343	0	0	230/100-350
c13609_g1_i1	c38384_g1_i1	+	179	403	0	0	225/100-350
c19181_g2_i1	c38512_g2_i1	+	1372	1633	0	0	262/100-350
c19181_g2_i1	c38512_g2_i2	+	638	899	0	0	262/100-350
c19181_g2_i1	c38512_g2_i3	+	856	1117	0	0	262/100-350
c17397_g1_i1	c38191_g1_i1	-	161	289	0	0	129/100-350
c12704_g1_i1	c37999_g1_i1	-	1161	1351	0	0	191/100-350
c12704_g1_i1	c37999_g1_i2	-	1161	1351	0	0	191/100-350
c16950_g2_i1	c38202_g2_i1	+	723	920	0	0	198/100-350
c18698_g1_i2	c38347_g1_i1	+	5511	5706	0	0	196/100-350
c18698_g1_i2	c38347_g1_i2	+	4678	4873	0	0	196/100-350
c18698_g1_i2	c38347_g1_i3	+	5321	5516	0	0	196/100-350
c4953_g1_i1	c37818_g2_i1	-	54	190	0	0	137/100-350
c17911_g1_i1	c38351_g1_i1	-	2202	2412	0	0	211/100-350
c17911_g1_i1	c38351_g1_i3	-	2191	2401	0	0	211/100-350
c8032_g1_i1	c38095_g1_i1	+	2650	2914	0	0	265/100-350
c8032_g1_i1	c38095_g1_i2	+	2578	2842	0	0	265/100-350
c18767_g1_i1	c37556_g7_i1	+	574	852	0	0	279/100-350
c18767_g1_i1	c37556_g7_i2	+	574	852	0	0	279/100-350
c18767_g1_i1	c37556_g7_i3	+	574	852	0	0	279/100-350
c18767_g1_i1	c37556_g7_i4	+	574	852	0	0	279/100-350
c18767_g1_i1	c37556_g7_i5	+	574	852	0	0	279/100-350
c18767_g1_i1	c37556_g7_i6	+	574	852	0	0	279/100-350
c20601_g1_i2	c38528_g1_i1	-	67	337	0	0	271/100-350
c14728_g1_i1	c38442_g1_i1	+	1413	1593	0	0	181/100-350
c14728_g1_i1	c38442_g1_i2	+	1384	1564	0	0	181/100-350
c18342_g2_i1	c37976_g1_i1	+	194	451	0	0	258/100-350
c18342_g2_i1	c37976_g1_i2	+	194	451	0	0	258/100-350
c13734_g1_i1	c30130_g1_i1	+	139	415	0	0	277/100-350
c3805_g1_i1	c30086_g2_i1	+	175	363	0	0	189/100-350
c3805_g1_i1	c30086_g2_i1	+	27	363	0	0	337/100-350
c21352_g2_i1	c29482_g1_i1	-	949	1189	0	0	241/100-350
c21352_g2_i1	c29482_g1_i2	-	937	1177	0	0	241/100-350
c7623_g1_i2	c30076_g1_i1	+	1404	1648	0	0	245/100-350
c36133_g1_i1	c17889_g1_i1	-	36	259	0	0	224/100-350
c36133_g1_i1	c17889_g1_i2	-	36	259	0	0	224/100-350
c3180_g1_i2	c18005_g1_i1	-	1662	1876	0	0	215/100-350
c3180_g1_i2	c18005_g1_i2	-	1247	1461	0	0	215/100-350
c11835_g1_i1	c52025_g1_i1	+	133	324	0	0	192/100-350
c28802_g1_i1	c51894_g1_i1	-	901	1113	0	0	213/100-350
c4053_g1_i1	c27189_g1_i1	+	82	219	0	0	138/100-350
c21100_g1_i1	c26654_g1_i1	+	11767	12025	0	0	259/100-350
c17025_g1_i1	c26391_g1_i1	-	808	1031	0	0	224/100-350
c12200_g2_i1	c27068_g1_i1	+	736	997	0	0	262/100-350
c9598_g1_i1	c26424_g2_i1	+	1827	2011	0	0	185/100-350
c3321_g1_i2	c27249_g1_i1	+	190	366	0	0	177/100-350
c3321_g1_i2	c27249_g1_i2	+	190	366	0	0	177/100-350
c5132_g1_i1	c10041_g1_i1	-	227	354	0	0	128/100-350
c32159_g1_i1	c21637_g1_i1	+	177	417	0	0	241/100-350
c14053_g1_i2	c21714_g1_i1	+	84	356	0	0	273/100-350
c14053_g1_i2	c21714_g1_i2	+	84	356	0	0	273/100-350
c38857_g1_i1	c21679_g1_i1	+	1155	1427	0	0	273/100-350
c10887_g1_i2	c21612_g1_i2	+	66	309	0	0	244/100-350
c820_g1_i1	c21176_g1_i1	+	185	356	0	0	172/100-350
c8342_g1_i1	c21628_g1_i1	+	1157	1418	0	0	262/100-350
c14182_g1_i1	c21271_g1_i1	-	9	166	0	0	158/100-350
c9383_g1_i1	c21809_g1_i1	-	77	342	0	0	266/100-350
c9383_g1_i1	c21809_g1_i2	-	77	342	0	0	266/100-350
c9383_g1_i1	c21809_g1_i3	-	77	342	0	0	266/100-350
c15569_g1_i1	c21476_g1_i1	+	1032	1146	0	0	115/100-350
c19006_g1_i2	c22318_g1_i1	-	1663	1888	0	0	226/100-350
c11058_g3_i1	c21927_g1_i1	-	23	255	0	0	233/100-350
c31_g1_i1	c22265_g1_i1	+	77	231	0	0	155/100-350
c9582_g1_i1	c22084_g1_i1	+	322	463	0	0	142/100-350
c25101_g1_i1	c22505_g2_i1	-	1346	1565	0	0	220/100-350
c10681_g1_i1	c21957_g2_i1	+	1431	1667	0	0	237/100-350
c15570_g1_i1	c22541_g1_i1	-	150	428	0	0	279/100-350
c13134_g1_i1	c22310_g1_i1	-	98	354	0	0	257/100-350
c6226_g1_i1	c50270_g1_i1	+	376	563	0	0	188/100-350
c8092_g1_i2	c19815_g1_i1	-	262	496	0	0	235/100-350
c8092_g1_i2	c19815_g1_i2	-	151	385	0	0	235/100-350
c16109_g1_i1	c28502_g1_i1	+	924	1192	0	0	269/100-350
c18863_g1_i2	c28655_g1_i1	-	2172	2434	0	0	263/100-350
c18863_g1_i2	c28655_g1_i2	-	2125	2387	0	0	263/100-350
c18863_g1_i2	c28655_g1_i3	-	2060	2322	0	0	263/100-350
c18863_g1_i2	c28655_g1_i4	-	2013	2275	0	0	263/100-350
c31062_g1_i1	c29465_g1_i2	+	723	874	0	0	152/100-350
c5041_g1_i1	c28872_g1_i1	+	707	895	0	0	189/100-350
c25108_g1_i1	c28535_g1_i1	-	191	405	0	0	215/100-350
c26212_g1_i1	c29390_g1_i1	-	206	383	0	0	178/100-350
c26212_g1_i1	c29390_g1_i2	-	206	383	0	0	178/100-350
c17839_g1_i1	c28803_g1_i1	+	331	546	0	0	216/100-350
c26899_g1_i1	c74113_g1_i1	-	20	172	0	0	153/100-350
c20594_g1_i1	c36605_g1_i1	-	19	148	0	0	130/100-350
c18979_g1_i1	c36951_g1_i1	-	3236	3354	0	0	119/100-350
c18979_g1_i1	c36951_g1_i2	-	3220	3338	0	0	119/100-350
c18979_g1_i1	c36951_g1_i3	-	956	1074	0	0	119/100-350
c18979_g1_i1	c36951_g1_i4	-	3196	3314	0	0	119/100-350
c15785_g1_i1	c36957_g3_i1	+	121	272	0	0	152/100-350
c18197_g2_i1	c37225_g1_i1	-	602	837	0	0	236/100-350
c7761_g1_i1	c37200_g2_i1	+	2751	2999	0	0	249/100-350
c24974_g1_i1	c37176_g1_i2	-	380	484	0	0	105/100-350
c27881_g1_i1	c37401_g2_i1	-	2868	2939	0	0	72/100-350
c27881_g1_i1	c37401_g2_i2	-	1563	1634	0	0	72/100-350
c15515_g1_i1	c36574_g1_i1	-	939	1201	0	0	263/100-350
c15515_g1_i1	c36574_g1_i2	-	707	969	0	0	263/100-350
c15515_g1_i1	c36574_g1_i3	-	684	946	0	0	263/100-350
c18657_g1_i1	c36826_g1_i1	-	67	225	0	0	159/100-350
c40871_g1_i1	c36826_g1_i2	-	99	200	0	0	102/100-350
c8993_g1_i2	c36866_g1_i1	+	1134	1249	0	0	116/100-350
c8993_g1_i2	c36866_g1_i3	+	1191	1306	0	0	116/100-350
c19426_g1_i1	c36823_g1_i1	+	199	375	0	0	177/100-350
c22231_g1_i1	c37339_g1_i1	-	899	1132	0	0	234/100-350
c5308_g1_i1	c36617_g1_i1	-	447	589	0	0	143/100-350
c5308_g1_i1	c36617_g1_i3	-	447	589	0	0	143/100-350
c15900_g1_i1	c36647_g3_i1	+	576	741	0	0	166/100-350
c19905_g1_i1	c37403_g1_i2	+	27	274	0	0	248/100-350
c16737_g1_i1	c36874_g2_i1	+	97	355	0	0	259/100-350
c21020_g1_i1	c37460_g1_i2	-	28	88	0	0	61/100-350
c4737_g1_i1	c64281_g1_i1	+	287	466	0	0	180/100-350
c38503_g1_i1	c64260_g1_i1	-	860	985	0	0	126/100-350
c35536_g1_i1	c60417_g1_i1	+	416	550	0	0	135/100-350
c21768_g1_i1	c40574_g1_i1	-	69	301	0	0	233/100-350
c13305_g1_i1	c69714_g1_i1	-	561	804	0	0	244/100-350
c31927_g1_i1	c69739_g1_i1	+	398	629	0	0	232/100-350
c21058_g1_i1	c39064_g2_i1	-	34	303	0	0	270/100-350
c27017_g1_i1	c38812_g1_i1	-	3038	3244	0	0	207/100-350
c20442_g1_i1	c39403_g1_i1	+	115	224	0	0	110/100-350
c21403_g1_i2	c39103_g1_i1	-	3187	3353	0	0	167/100-350
c20734_g5_i1	c38686_g1_i1	+	1724	1989	0	0	266/100-350
c20734_g5_i1	c38686_g1_i2	+	1782	2047	0	0	266/100-350
c8402_g1_i1	c39111_g1_i1	+	1985	2190	0	0	206/100-350
c8402_g1_i1	c39111_g1_i2	+	2150	2355	0	0	206/100-350
c8402_g1_i1	c39111_g1_i3	+	437	642	0	0	206/100-350
c7382_g1_i1	c39351_g1_i2	+	147	406	0	0	260/100-350
c21580_g1_i1	c39507_g7_i1	+	700	932	0	0	233/100-350
c21580_g1_i1	c39507_g7_i2	+	700	932	0	0	233/100-350
c21580_g1_i1	c39507_g7_i3	+	213	445	0	0	233/100-350
c26191_g1_i1	c38557_g1_i6	-	2087	2289	0	0	203/100-350
c21203_g2_i1	c39230_g1_i2	+	812	1079	0	0	268/100-350
c21203_g2_i1	c39230_g1_i3	+	901	1168	0	0	268/100-350
c21203_g2_i1	c39230_g1_i4	+	809	1076	0	0	268/100-350
c21203_g2_i1	c39230_g1_i5	+	754	1021	0	0	268/100-350
c21140_g1_i1	c39097_g1_i1	-	2288	2449	0	0	162/100-350
c7571_g1_i1	c57514_g1_i1	+	966	1161	0	0	196/100-350
c11238_g1_i1	c57432_g1_i1	+	1050	1276	0	0	227/100-350
c2686_g1_i1	c57425_g1_i1	-	1468	1695	0	0	228/100-350
c12393_g1_i1	c28151_g2_i1	-	416	546	0	0	131/100-350
c13793_g1_i1	c28369_g1_i1	+	713	984	0	0	272/100-350
c7608_g1_i1	c27756_g1_i1	-	804	997	0	0	194/100-350
c241_g1_i1	c28157_g1_i1	+	141	324	0	0	184/100-350
c25290_g1_i1	c27442_g1_i1	-	11	130	0	0	120/100-350
c16757_g1_i3	c28042_g1_i1	+	1909	2096	0	0	188/100-350
c16757_g1_i3	c28042_g1_i2	+	2643	2830	0	0	188/100-350
c16757_g1_i3	c28042_g1_i3	+	2688	2875	0	0	188/100-350
c12006_g1_i1	c27781_g2_i1	-	1532	1671	0	0	140/100-350
c32397_g1_i1	c58891_g1_i1	-	1	125	0	0	125/100-350
c12493_g1_i1	c34535_g1_i1	+	873	1102	0	0	230/100-350
c12493_g1_i1	c34535_g1_i2	+	873	1102	0	0	230/100-350
c18649_g1_i1	c34451_g1_i1	-	186	350	0	0	165/100-350
c25165_g1_i1	c34292_g1_i1	-	86	361	0	0	276/100-350
c38350_g1_i1	c33801_g1_i1	-	321	525	0	0	205/100-350
c13616_g1_i2	c34484_g1_i1	-	1169	1352	0	0	184/100-350
c13616_g1_i2	c34484_g1_i3	-	983	1166	0	0	184/100-350
c39440_g1_i1	c33735_g1_i1	+	1917	2048	0	0	132/100-350
c2296_g1_i1	c34140_g1_i1	+	212	416	0	0	205/100-350
c1435_g1_i2	c34086_g1_i1	-	10	276	0	0	267/100-350
c1435_g1_i2	c34086_g1_i2	-	10	276	0	0	267/100-350
c15483_g2_i1	c34129_g2_i1	+	81	305	0	0	225/100-350
c12674_g1_i1	c18585_g1_i1	+	2546	2693	0	0	148/100-350
c12674_g1_i1	c18585_g1_i2	+	2443	2590	0	0	148/100-350
c14714_g1_i2	c16724_g1_i1	+	3003	3199	0	0	197/100-350
c14714_g1_i2	c16724_g1_i2	+	2919	3115	0	0	197/100-350
c12185_g1_i1	c16521_g1_i1	-	113	342	0	0	230/100-350
c38834_g1_i1	c16100_g1_i1	+	184	425	0	0	242/100-350
c9866_g1_i1	c16776_g1_i1	+	770	984	0	0	215/100-350
c22531_g1_i1	c16747_g1_i1	-	189	424	0	0	236/100-350
c11347_g1_i2	c24931_g1_i1	+	498	649	0	0	152/100-350
c24797_g1_i1	c24411_g1_i3	-	64	344	0	0	281/100-350
c17952_g1_i1	c25094_g1_i1	-	34	247	0	0	214/100-350
c17952_g1_i1	c25094_g1_i3	-	34	247	0	0	214/100-350
c18967_g2_i1	c24874_g1_i1	-	4704	4911	0	0	208/100-350
c18967_g2_i1	c24874_g1_i2	-	4592	4799	0	0	208/100-350
c8338_g1_i1	c23754_g1_i1	-	994	1147	0	0	154/100-350
c8338_g1_i1	c23754_g1_i1	-	152	406	0	0	255/100-350
c6965_g1_i2	c23557_g2_i1	+	2003	2256	0	0	254/100-350
c17104_g2_i1	c23753_g1_i1	+	1447	1625	0	0	179/100-350
c25070_g1_i1	c23795_g1_i1	-	61	165	0	0	105/100-350
c13913_g1_i1	c24015_g1_i1	-	13	155	0	0	143/100-350
c2679_g1_i1	c23149_g1_i1	-	887	1122	0	0	236/100-350
c17357_g1_i1	c23696_g1_i1	-	62	182	0	0	121/100-350
c34335_g1_i1	c23076_g1_i1	+	601	792	0	0	192/100-350
c1309_g1_i1	c8633_g1_i1	-	305	578	0	0	274/100-350
c12321_g2_i1	c47456_g1_i1	+	47	211	0	0	165/100-350
c20697_g1_i1	c35400_g1_i1	-	1014	1279	0	0	266/100-350
c16442_g1_i1	c35398_g1_i1	+	254	528	0	0	275/100-350
c30427_g1_i1	c34960_g1_i1	-	504	628	0	0	125/100-350
c20658_g1_i1	c35050_g2_i1	-	78	271	0	0	194/100-350
c20658_g1_i1	c35050_g2_i2	-	78	271	0	0	194/100-350
c17023_g1_i1	c34833_g1_i1	-	225	478	0	0	254/100-350
c17023_g1_i1	c34833_g1_i2	-	238	491	0	0	254/100-350
c10954_g1_i1	c35045_g1_i1	-	1405	1624	0	0	220/100-350
c21353_g1_i3	c35518_g1_i1	+	977	1120	0	0	144/100-350
c20799_g5_i1	c34855_g2_i1	+	1211	1449	0	0	239/100-350
c15088_g1_i1	c35189_g1_i1	+	1023	1164	0	0	142/100-350
c15088_g1_i1	c35189_g1_i3	+	362	497	0	0	136/100-350
c22004_g1_i1	c35120_g1_i1	-	1632	1899	0	0	268/100-350
c16901_g1_i1	c35524_g1_i2	-	479	604	0	0	126/100-350
c16192_g2_i1	c35206_g1_i1	-	11	222	0	0	212/100-350
c13335_g1_i1	c35493_g2_i1	+	130	364	0	0	235/100-350
c13084_g1_i1	c34795_g1_i1	+	644	920	0	0	277/100-350
c25231_g1_i1	c34583_g2_i2	+	9	267	0	0	259/100-350
c1342_g1_i1	c30916_g1_i3	-	145	387	0	0	243/100-350
c1342_g1_i1	c30916_g1_i5	-	145	387	0	0	243/100-350
c7412_g1_i1	c31335_g1_i1	-	202	327	0	0	126/100-350
c7412_g1_i1	c31335_g1_i2	-	202	327	0	0	126/100-350
c12885_g1_i1	c31449_g1_i1	+	2032	2224	0	0	193/100-350
c10086_g1_i1	c30791_g1_i1	-	104	357	0	0	254/100-350
c20436_g2_i1	c30561_g1_i1	+	1461	1647	0	0	187/100-350
c17920_g2_i1	c31395_g1_i1	-	2122	2279	0	0	158/100-350
c17920_g2_i1	c31395_g1_i2	-	1481	1638	0	0	158/100-350
c3965_g1_i1	c15080_g1_i1	+	1512	1735	0	0	224/100-350
c19098_g1_i1	c757_g1_i1	+	402	673	0	0	272/100-350
c18387_g1_i1	c69182_g1_i1	-	153	388	0	0	236/100-350
c2359_g1_i1	c46097_g1_i1	-	629	820	0	0	192/100-350
c31688_g1_i1	c46065_g1_i1	-	382	585	0	0	204/100-350
c17936_g1_i1	c46099_g1_i1	+	1769	2013	0	0	245/100-350
c25089_g1_i1	c46329_g1_i1	-	108	336	0	0	229/100-350
c16126_g1_i1	c10263_g1_i1	-	2362	2510	0	0	149/100-350
c15911_g1_i1	c26262_g1_i1	+	42	280	0	0	239/100-350
c4454_g1_i1	c26121_g1_i1	-	772	1012	0	0	241/100-350
c4454_g1_i1	c26121_g1_i2	-	719	959	0	0	241/100-350
c4454_g1_i1	c26121_g1_i3	-	357	597	0	0	241/100-350
c15963_g2_i1	c26163_g1_i1	-	72	339	0	0	268/100-350
c15963_g2_i1	c26163_g1_i2	-	72	339	0	0	268/100-350
c4939_g1_i1	c25955_g1_i1	-	1186	1348	0	0	163/100-350
c12887_g1_i1	c14723_g1_i2	+	225	354	0	0	130/100-350
c7601_g2_i2	c13962_g1_i1	+	525	782	0	0	258/100-350
c7601_g2_i2	c13962_g1_i2	+	525	827	0	0	303/100-350
c24314_g1_i1	c50875_g1_i1	-	171	357	0	0	187/100-350
c17526_g1_i1	c39674_g1_i1	-	1157	1370	0	0	214/100-350
c17526_g1_i1	c39674_g1_i2	-	1170	1387	0	0	218/100-350
c17526_g1_i1	c39674_g1_i3	-	384	597	0	0	214/100-350
c17526_g1_i1	c39674_g1_i5	-	1157	1370	0	0	214/100-350
c21313_g1_i1	c39745_g3_i1	-	4715	4838	0	0	124/100-350
c21313_g1_i1	c39745_g3_i2	-	6377	6500	0	0	124/100-350
c20243_g1_i1	c39560_g6_i1	+	1151	1340	0	0	190/100-350
c9756_g1_i2	c39932_g1_i1	+	6807	7169	0	0	363/100-350
c9756_g1_i2	c39932_g1_i2	+	6807	7071	0	0	265/100-350
c9756_g1_i2	c39932_g1_i3	+	6799	7161	0	0	363/100-350
c21250_g1_i1	c39593_g1_i1	-	2765	3015	0	0	251/100-350
c21128_g1_i4	c40079_g3_i1	+	2798	3071	0	0	274/100-350
c28727_g1_i1	c2685_g1_i1	+	438	678	0	0	241/100-350
c16931_g1_i1	c3299_g1_i1	-	919	1144	0	0	226/100-350
c9689_g1_i1	c53013_g1_i1	-	20	205	0	0	186/100-350
c10542_g1_i1	c7166_g1_i1	-	652	828	0	0	177/100-350
c17482_g1_i1	c33491_g1_i1	+	96	357	0	0	262/100-350
c12662_g1_i1	c32854_g1_i1	+	1059	1211	0	0	153/100-350
c14985_g1_i1	c32570_g1_i1	+	1282	1528	0	0	247/100-350
c20979_g2_i1	c33213_g1_i1	+	128	260	0	0	133/100-350
c20979_g2_i1	c33213_g1_i2	+	129	261	0	0	133/100-350
c13483_g1_i1	c32772_g1_i1	-	62	314	0	0	253/100-350
c13483_g1_i1	c32772_g1_i3	-	62	314	0	0	253/100-350
c13483_g1_i1	c32772_g1_i4	-	62	314	0	0	253/100-350
c16376_g1_i1	c32907_g1_i1	+	188	390	0	0	203/100-350
c16694_g1_i1	c32935_g1_i1	+	67	303	0	0	237/100-350
c18427_g1_i2	c31902_g1_i1	-	1015	1166	0	0	152/100-350
c18427_g1_i2	c31902_g1_i4	-	1015	1166	0	0	152/100-350
c18427_g1_i2	c31902_g1_i7	-	889	1040	0	0	152/100-350
c18427_g1_i2	c31902_g1_i8	-	1015	1166	0	0	152/100-350
c9904_g1_i1	c31634_g1_i1	+	1375	1591	0	0	217/100-350
c9904_g1_i1	c31634_g1_i2	+	1375	1591	0	0	217/100-350
c5202_g1_i1	c32101_g1_i1	-	452	702	0	0	251/100-350
c5202_g1_i1	c32101_g1_i3	-	623	873	0	0	251/100-350
c26586_g1_i1	c32328_g1_i6	+	1156	1366	0	0	211/100-350
c19238_g1_i1	c31829_g1_i1	-	742	941	0	0	200/100-350
c19238_g1_i1	c31829_g1_i2	-	879	1078	0	0	200/100-350
c19238_g1_i1	c31829_g1_i3	-	879	1078	0	0	200/100-350
c14991_g1_i1	c31952_g1_i1	-	685	810	0	0	126/100-350
c2224_g1_i1	c31629_g1_i1	+	1909	2039	0	0	131/100-350
c2224_g1_i1	c31629_g1_i2	+	2327	2457	0	0	131/100-350
c2224_g1_i1	c31629_g1_i4	+	2206	2336	0	0	131/100-350
c2224_g1_i1	c31629_g1_i5	+	2199	2329	0	0	131/100-350
c12841_g1_i1	c32300_g1_i2	+	417	661	0	0	245/100-350
c17434_g1_i1	c31871_g1_i1	+	323	578	0	0	256/100-350
c16179_g1_i1	c32175_g1_i1	-	202	478	0	0	277/100-350
c19120_g1_i1	c31824_g1_i1	+	1424	1664	0	0	241/100-350
c19120_g1_i1	c31824_g1_i2	+	1462	1702	0	0	241/100-350
c11693_g1_i1	c32519_g1_i1	-	924	1081	0	0	158/100-350
c13410_g1_i1	c1774_g1_i1	-	1851	1970	0	0	120/100-350
c20473_g9_i1	c36284_g2_i1	+	1018	1280	0	0	263/100-350
c10340_g1_i3	c35832_g1_i1	-	1349	1556	0	0	208/100-350
c21300_g2_i1	c36183_g1_i1	-	1549	1785	0	0	237/100-350
c40254_g1_i1	c36278_g1_i1	-	551	727	0	0	177/100-350
c15299_g1_i1	c36314_g1_i1	+	169	384	0	0	216/100-350
c19264_g1_i2	c35957_g1_i1	+	983	1226	0	0	244/100-350
c19264_g1_i2	c35957_g1_i2	+	983	1118	0	0	136/100-350
c9634_g1_i1	c35992_g1_i1	+	115	386	0	0	272/100-350
c21049_g1_i1	c35962_g1_i1	-	1276	1390	0	0	115/100-350
c29065_g1_i1	c35900_g1_i1	+	75	241	0	0	167/100-350
c20605_g2_i1	c38148_g1_i1	-	864	990	0	0	127/100-350
c21073_g1_i1	c38283_g1_i1	+	326	467	0	0	142/100-350
c20395_g1_i1	c37650_g1_i1	+	239	482	0	0	244/100-350
c19990_g1_i1	c38033_g1_i1	+	884	1120	0	0	237/100-350
c19990_g1_i1	c38033_g1_i2	+	884	1120	0	0	237/100-350
c19990_g1_i1	c38033_g1_i3	+	884	1120	0	0	237/100-350
c19990_g1_i1	c38033_g1_i4	+	884	1120	0	0	237/100-350
c19990_g1_i1	c38033_g1_i5	+	884	1120	0	0	237/100-350
c19990_g1_i1	c38033_g1_i6	+	785	1021	0	0	237/100-350
c18467_g1_i1	c38207_g1_i1	+	1469	1733	0	0	265/100-350
c16289_g1_i2	c38207_g2_i1	+	1950	2164	0	0	215/100-350
c16289_g1_i2	c38207_g2_i2	+	1950	2164	0	0	215/100-350
c4905_g1_i1	c38012_g1_i1	-	750	1023	0	0	274/100-350
c38784_g1_i1	c38408_g1_i1	+	15	188	0	0	174/100-350
c17019_g1_i3	c38181_g2_i1	-	1140	1340	0	0	201/100-350
c17019_g1_i3	c38181_g2_i3	-	910	1110	0	0	201/100-350
c20483_g2_i1	c37664_g1_i3	+	295	515	0	0	221/100-350
c19591_g1_i1	c37757_g1_i2	-	2093	2295	0	0	203/100-350
c19450_g1_i1	c38442_g7_i1	-	39	291	0	0	253/100-350
c19450_g1_i1	c38442_g7_i2	-	39	291	0	0	253/100-350
c20802_g1_i4	c37755_g1_i1	+	130	265	0	0	136/100-350
c20802_g1_i4	c37755_g1_i2	+	505	632	0	0	128/100-350
c20802_g1_i4	c37755_g1_i3	+	421	548	0	0	128/100-350
c20802_g1_i4	c37755_g1_i4	+	547	674	0	0	128/100-350
c20802_g1_i4	c37755_g1_i5	+	376	503	0	0	128/100-350
c17704_g1_i5	c38319_g1_i1	-	388	652	0	0	265/100-350
c17704_g1_i5	c38319_g1_i4	-	388	652	0	0	265/100-350
c24788_g1_i1	c30268_g1_i1	-	141	393	0	0	253/100-350
c19274_g1_i2	c30452_g1_i1	-	1321	1492	0	0	172/100-350
c15356_g1_i1	c30139_g1_i1	+	87	330	0	0	244/100-350
c13719_g1_i1	c29482_g1_i1	+	586	766	0	0	181/100-350
c13719_g1_i1	c29482_g1_i2	+	586	754	0	0	169/100-350
c14324_g1_i1	c30316_g1_i1	-	5577	5723	0	0	147/100-350
c14324_g1_i1	c30316_g1_i1	-	5443	5577	0	0	135/100-350
c13592_g1_i1	c29551_g1_i1	-	3	114	0	0	112/100-350
c30333_g1_i1	c62956_g1_i1	+	28	154	0	0	127/100-350
c12804_g1_i1	c18261_g1_i1	-	123	354	0	0	232/100-350
c3464_g1_i2	c17458_g1_i1	+	44	241	0	0	198/100-350
c12327_g1_i1	c18207_g1_i1	+	263	441	0	0	179/100-350
c22082_g1_i1	c51741_g1_i1	-	1469	1677	0	0	209/100-350
c34724_g1_i1	c51723_g1_i1	-	725	953	0	0	229/100-350
c16406_g1_i1	c26463_g1_i1	-	83	290	0	0	208/100-350
c16406_g1_i1	c26463_g1_i2	-	83	290	0	0	208/100-350
c4263_g1_i1	c27013_g1_i1	+	1072	1208	0	0	137/100-350
c17809_g1_i2	c27353_g1_i3	+	38	304	0	0	267/100-350
c801_g1_i1	c26366_g2_i1	-	264	479	0	0	216/100-350
c29203_g1_i1	c9670_g1_i1	+	1382	1612	0	0	231/100-350
c29203_g1_i1	c9670_g1_i2	+	1382	1612	0	0	231/100-350
c13430_g1_i2	c9913_g1_i1	+	1469	1611	0	0	143/100-350
c17294_g1_i2	c20959_g1_i1	-	1882	2044	0	0	163/100-350
c17294_g1_i2	c20959_g1_i2	-	1927	2089	0	0	163/100-350
c14182_g1_i1	c21271_g1_i1	-	747	1016	0	0	270/100-350
c12370_g1_i1	c21352_g1_i1	+	415	639	0	0	225/100-350
c14789_g1_i1	c22300_g1_i1	-	1304	1564	0	0	261/100-350
c14789_g1_i1	c22300_g1_i1	-	40	265	0	0	226/100-350
c202_g1_i1	c22006_g1_i1	+	137	325	0	0	189/100-350
c202_g1_i1	c22006_g1_i2	+	137	325	0	0	189/100-350
c4095_g1_i1	c22059_g1_i1	+	169	270	0	0	102/100-350
c4095_g1_i1	c22059_g1_i2	+	169	270	0	0	102/100-350
c10681_g2_i1	c21957_g1_i1	+	120	392	0	0	273/100-350
c7180_g1_i1	c49729_g1_i1	+	363	490	0	0	128/100-350
c6226_g1_i1	c50270_g1_i1	+	16	176	0	0	161/100-350
c10635_g1_i1	c20023_g1_i1	+	153	417	0	0	265/100-350
c28795_g1_i1	c20008_g1_i1	-	85	242	0	0	158/100-350
c17368_g1_i1	c28551_g1_i1	-	154	397	0	0	244/100-350
c17368_g1_i1	c28551_g1_i2	-	154	310	0	0	157/100-350
c17368_g1_i1	c28551_g1_i3	-	154	387	0	0	234/100-350
c17368_g1_i1	c28551_g1_i4	-	154	365	0	0	212/100-350
c17368_g1_i1	c28551_g1_i5	-	154	442	0	0	289/100-350
c15402_g1_i2	c29141_g1_i1	+	90	353	0	0	264/100-350
c15402_g1_i2	c29141_g1_i2	+	90	353	0	0	264/100-350
c15402_g1_i2	c29141_g1_i3	+	90	353	0	0	264/100-350
c15402_g1_i2	c29141_g1_i4	+	90	353	0	0	264/100-350
c13588_g1_i1	c29091_g1_i1	+	840	1029	0	0	190/100-350
c13588_g1_i1	c29091_g1_i1	+	3455	3691	0	0	237/100-350
c16861_g1_i1	c28710_g1_i1	+	33	287	0	0	255/100-350
c9986_g1_i1	c28982_g1_i1	+	582	766	0	0	185/100-350
c9986_g1_i1	c28982_g1_i2	+	593	777	0	0	185/100-350
c9986_g1_i1	c28982_g1_i3	+	612	796	0	0	185/100-350
c22444_g1_i1	c48038_g1_i1	+	181	325	0	0	145/100-350
c23133_g1_i1	c47748_g1_i1	+	429	647	0	0	219/100-350
c32106_g1_i1	c54128_g1_i1	+	137	258	0	0	122/100-350
c20663_g1_i1	c37235_g1_i1	-	462	706	0	0	245/100-350
c15785_g1_i1	c36957_g3_i1	+	7	149	0	0	143/100-350
c20717_g2_i2	c36764_g1_i1	-	2479	2583	0	0	105/100-350
c20717_g2_i2	c36764_g1_i2	-	2502	2606	0	0	105/100-350
c18983_g1_i1	c37260_g1_i1	+	2167	2294	0	0	128/100-350
c21282_g1_i2	c37296_g1_i1	-	3740	3844	0	0	105/100-350
c21282_g1_i2	c37296_g1_i2	-	3872	3976	0	0	105/100-350
c19281_g1_i1	c37445_g1_i1	-	2252	2523	0	0	272/100-350
c10823_g1_i1	c36711_g1_i1	+	11	247	0	0	237/100-350
c14120_g1_i1	c36586_g1_i1	+	6330	6603	0	0	274/100-350
c17167_g1_i1	c37170_g1_i1	-	331	560	0	0	230/100-350
c12131_g1_i2	c36738_g1_i1	+	184	360	0	0	177/100-350
c12131_g1_i2	c36738_g1_i2	+	184	360	0	0	177/100-350
c19905_g1_i1	c37403_g1_i2	+	929	1165	0	0	237/100-350
c20031_g1_i2	c36965_g1_i1	-	2	211	0	0	210/100-350
c20031_g1_i2	c36965_g1_i3	-	2	211	0	0	210/100-350
c31653_g1_i1	c41395_g1_i1	+	293	491	0	0	199/100-350
c22056_g1_i1	c70331_g1_i1	+	70	264	0	0	195/100-350
c31556_g1_i1	c70019_g1_i1	+	149	251	0	0	103/100-350
c20676_g1_i2	c38945_g2_i1	+	798	1015	0	0	218/100-350
c19519_g1_i2	c38950_g2_i1	-	1175	1347	0	0	173/100-350
c19519_g1_i2	c38950_g2_i2	-	1175	1347	0	0	173/100-350
c19519_g1_i2	c38950_g2_i4	-	1175	1347	0	0	173/100-350
c20956_g1_i1	c39500_g1_i1	-	346	514	0	0	169/100-350
c21226_g1_i2	c38696_g2_i2	+	2809	2959	0	0	151/100-350
c21226_g1_i2	c38696_g2_i4	+	2799	2949	0	0	151/100-350
c8008_g1_i2	c38853_g1_i1	+	2255	2467	0	0	213/100-350
c8008_g1_i2	c38853_g1_i2	+	244	456	0	0	213/100-350
c15708_g1_i1	c38556_g1_i1	+	2060	2299	0	0	240/100-350
c21224_g3_i1	c39254_g1_i1	-	3680	3909	0	0	230/100-350
c21224_g3_i1	c39254_g1_i2	-	571	800	0	0	230/100-350
c20882_g1_i1	c38983_g1_i1	+	231	457	0	0	227/100-350
c20882_g1_i1	c38983_g1_i2	+	231	457	0	0	227/100-350
c20813_g1_i1	c38893_g1_i1	+	442	587	0	0	146/100-350
c17109_g1_i1	c39139_g1_i1	+	76	269	0	0	194/100-350
c19934_g2_i1	c39098_g1_i2	+	985	1181	0	0	197/100-350
c19934_g2_i1	c39098_g1_i3	+	985	1181	0	0	197/100-350
c19579_g2_i1	c38774_g3_i1	+	700	919	0	0	220/100-350
c20597_g2_i1	c38618_g1_i1	-	2459	2716	0	0	258/100-350
c28927_g1_i1	c39318_g1_i1	-	2181	2278	0	0	98/100-350
c28927_g1_i1	c39318_g2_i1	+	49	146	0	0	98/100-350
c13054_g1_i1	c39008_g3_i1	-	2569	2750	0	0	182/100-350
c13054_g1_i1	c39008_g3_i3	-	2339	2520	0	0	182/100-350
c8053_g1_i1	c28426_g1_i1	+	76	323	0	0	248/100-350
c8053_g1_i1	c28426_g1_i2	+	76	323	0	0	248/100-350
c13368_g1_i2	c28121_g1_i1	+	457	740	0	0	284/100-350
c13368_g1_i2	c28121_g1_i2	+	1042	1325	0	0	284/100-350
c3425_g1_i1	c27722_g1_i1	+	1632	1906	0	0	275/100-350
c3425_g1_i1	c27722_g1_i2	+	1410	1684	0	0	275/100-350
c13384_g1_i1	c27654_g1_i1	-	648	911	0	0	264/100-350
c16811_g1_i2	c28053_g1_i1	+	233	493	0	0	261/100-350
c13578_g1_i1	c28088_g1_i1	-	104	361	0	0	258/100-350
c7024_g1_i1	c28304_g1_i1	-	861	1120	0	0	260/100-350
c27978_g1_i1	c59377_g1_i1	+	48	312	0	0	265/100-350
c14114_g1_i2	c33896_g1_i1	+	106	375	0	0	270/100-350
c13413_g1_i1	c33694_g1_i1	+	686	915	0	0	230/100-350
c2333_g1_i1	c33789_g1_i1	+	53	238	0	0	186/100-350
c18649_g1_i1	c34451_g1_i1	-	1165	1331	0	0	167/100-350
c19511_g1_i1	c34404_g1_i1	+	1183	1322	0	0	140/100-350
c10955_g1_i1	c34534_g1_i1	+	390	658	0	0	269/100-350
c17303_g1_i4	c33903_g1_i3	-	91	206	0	0	116/100-350
c17505_g1_i1	c34437_g1_i1	+	178	454	0	0	277/100-350
c18124_g1_i1	c33779_g1_i1	-	954	1249	0	0	296/100-350
c18124_g1_i1	c33779_g1_i2	-	546	838	0	0	293/100-350
c14123_g1_i1	c33897_g1_i1	+	2757	2859	0	0	103/100-350
c14123_g1_i1	c33897_g1_i1	+	2195	2471	0	0	277/100-350
c18573_g1_i1	c34287_g3_i2	+	2	220	0	0	219/100-350
c40084_g1_i1	c33892_g1_i1	-	1542	1689	0	0	148/100-350
c40084_g1_i1	c33892_g1_i3	-	1573	1720	0	0	148/100-350
c21371_g1_i4	c33759_g1_i2	-	1114	1314	0	0	201/100-350
c2854_g1_i1	c33802_g1_i1	+	24	261	0	0	238/100-350
c26381_g1_i1	c33676_g1_i1	+	414	637	0	0	224/100-350
c18130_g1_i1	c33557_g2_i1	+	651	925	0	0	275/100-350
c18130_g1_i1	c33557_g2_i2	+	651	911	0	0	261/100-350
c12701_g1_i1	c33834_g1_i1	-	2248	2367	0	0	120/100-350
c13090_g1_i1	c34503_g1_i1	-	301	430	0	0	130/100-350
c15845_g1_i1	c34386_g1_i1	-	1147	1367	0	0	221/100-350
c12107_g1_i1	c19080_g1_i1	+	99	330	0	0	232/100-350
c2386_g1_i1	c17122_g1_i1	+	249	500	0	0	252/100-350
c18867_g1_i1	c16898_g1_i1	-	2578	2749	0	0	172/100-350
c18867_g1_i1	c16898_g1_i2	-	2563	2734	0	0	172/100-350
c4716_g1_i1	c16217_g1_i1	+	369	623	0	0	255/100-350
c17069_g1_i1	c16966_g1_i1	-	16	250	0	0	235/100-350
c11994_g1_i1	c24123_g1_i1	+	152	431	0	0	280/100-350
c10477_g1_i1	c23894_g1_i1	-	982	1248	0	0	267/100-350
c6666_g1_i1	c23242_g1_i1	-	800	1078	0	0	279/100-350
c28284_g1_i1	c23817_g1_i1	-	5	202	0	0	198/100-350
c19131_g1_i1	c23677_g1_i1	-	2592	2763	0	0	172/100-350
c10095_g1_i1	c23874_g1_i1	-	30	155	0	0	126/100-350
c19168_g1_i2	c8367_g1_i1	-	1328	1603	0	0	276/100-350
c14717_g1_i1	c9079_g1_i1	+	381	560	0	0	180/100-350
c14443_g2_i1	c8538_g1_i1	-	1033	1256	0	0	224/100-350
c14443_g2_i1	c8538_g1_i2	-	751	974	0	0	224/100-350
c12381_g1_i1	c8606_g1_i1	+	946	1061	0	0	116/100-350
c29209_g1_i1	c47019_g1_i1	+	336	479	0	0	144/100-350
c38647_g1_i1	c47467_g1_i1	-	2146	2304	0	0	159/100-350
c11244_g1_i1	c46863_g1_i1	+	239	503	0	0	265/100-350
c1904_g1_i1	c35525_g1_i1	+	112	381	0	0	270/100-350
c1904_g1_i1	c35525_g1_i2	+	112	354	0	0	243/100-350
c1904_g1_i1	c35525_g1_i3	+	112	354	0	0	243/100-350
c16430_g2_i2	c34895_g1_i1	-	860	1094	0	0	235/100-350
c20454_g1_i2	c34726_g1_i1	-	98	313	0	0	216/100-350
c20454_g1_i2	c34726_g1_i2	-	98	313	0	0	216/100-350
c17972_g1_i3	c35395_g1_i4	-	506	779	0	0	274/100-350
c17972_g1_i3	c35395_g1_i5	-	506	779	0	0	274/100-350
c10313_g1_i1	c34841_g1_i1	+	2991	3211	0	0	221/100-350
c7465_g1_i1	c34862_g1_i1	-	1165	1287	0	0	123/100-350
c7465_g1_i1	c34862_g1_i2	-	1165	1287	0	0	123/100-350
c1614_g1_i1	c34592_g2_i1	+	133	379	0	0	247/100-350
c13746_g1_i1	c35153_g1_i2	-	95	294	0	0	200/100-350
c13270_g1_i1	c13076_g1_i1	+	910	1090	0	0	181/100-350
c2733_g1_i1	c13638_g1_i1	-	243	492	0	0	250/100-350
c16116_g1_i3	c13134_g1_i1	+	400	578	0	0	179/100-350
c16116_g1_i3	c13134_g1_i2	+	400	578	0	0	179/100-350
c41283_g1_i1	c13041_g1_i1	-	147	258	0	0	112/100-350
c18438_g1_i1	c31445_g1_i1	+	2430	2555	0	0	126/100-350
c15835_g1_i1	c30654_g1_i1	-	62	224	0	0	163/100-350
c532_g1_i1	c30941_g1_i1	-	503	775	0	0	273/100-350
c3419_g1_i1	c31044_g1_i1	+	725	860	0	0	136/100-350
c3419_g1_i1	c31044_g1_i2	+	595	730	0	0	136/100-350
c7944_g1_i1	c15704_g1_i1	-	929	1187	0	0	259/100-350
c20637_g1_i1	c15279_g1_i1	+	240	484	0	0	245/100-350
c19098_g1_i1	c757_g1_i1	+	12	188	0	0	177/100-350
c23156_g1_i1	c988_g1_i1	+	990	1229	0	0	240/100-350
c11244_g2_i2	c69491_g1_i1	+	455	691	0	0	237/100-350
c6435_g1_i1	c69384_g1_i1	-	1172	1407	0	0	236/100-350
c6435_g1_i1	c69384_g1_i1	-	1172	1407	0	0	236/100-350
c35180_g1_i1	c46095_g1_i1	+	558	709	0	0	152/100-350
c18561_g2_i1	c10392_g1_i1	+	213	379	0	0	167/100-350
c8553_g1_i1	c6292_g1_i1	-	529	713	0	0	185/100-350
c18204_g1_i1	c25152_g1_i1	+	221	485	0	0	265/100-350
c18204_g1_i1	c25152_g1_i2	+	221	485	0	0	265/100-350
c24997_g1_i1	c26263_g1_i1	+	464	683	0	0	220/100-350
c552_g1_i1	c26245_g1_i1	+	4003	4101	0	0	99/100-350
c38329_g1_i1	c26159_g1_i1	-	305	469	0	0	165/100-350
c38329_g1_i1	c26159_g1_i2	-	317	481	0	0	165/100-350
c10984_g1_i1	c26236_g1_i1	-	915	1192	0	0	278/100-350
c2665_g1_i1	c25417_g1_i1	+	390	537	0	0	148/100-350
c2165_g1_i1	c13908_g1_i1	-	66	235	0	0	170/100-350
c7568_g1_i1	c14508_g1_i1	+	394	660	0	0	267/100-350
c1066_g1_i1	c14725_g1_i1	-	1007	1285	0	0	279/100-350
c3470_g1_i1	c58017_g1_i1	-	1485	1655	0	0	171/100-350
c17170_g1_i1	c58337_g1_i1	-	795	947	0	0	153/100-350
c14716_g1_i1	c57584_g1_i1	-	36	250	0	0	215/100-350
c20176_g1_i2	c11807_g1_i1	+	164	386	0	0	223/100-350
c17756_g1_i1	c3471_g1_i1	+	3225	3484	0	0	260/100-350
c2279_g1_i1	c4345_g1_i1	+	39	262	0	0	224/100-350
c17775_g2_i1	c4240_g1_i1	-	144	387	0	0	244/100-350
c17284_g2_i3	c39560_g3_i1	+	1209	1364	0	0	156/100-350
c17284_g2_i3	c39560_g3_i2	+	1107	1262	0	0	156/100-350
c17284_g2_i3	c39560_g3_i3	+	968	1123	0	0	156/100-350
c21409_g4_i1	c39806_g1_i1	+	615	769	0	0	155/100-350
c21218_g1_i1	c39614_g1_i1	+	3196	3332	0	0	137/100-350
c21490_g1_i2	c39862_g1_i1	-	461	645	0	0	185/100-350
c21490_g1_i2	c39862_g1_i2	-	762	970	0	0	209/100-350
c20897_g1_i1	c39895_g1_i1	-	11738	11985	0	0	248/100-350
c20897_g1_i1	c39895_g1_i2	-	11632	11879	0	0	248/100-350
c20897_g1_i1	c39895_g1_i3	-	11722	11969	0	0	248/100-350
c20897_g1_i1	c39895_g1_i4	-	10066	10313	0	0	248/100-350
c34767_g1_i1	c40165_g1_i1	+	442	675	0	0	234/100-350
c17985_g1_i3	c39649_g2_i2	+	264	519	0	0	256/100-350
c34844_g1_i1	c40147_g1_i1	-	867	1081	0	0	215/100-350
c20856_g1_i1	c2729_g1_i1	-	1450	1706	0	0	257/100-350
c7790_g1_i1	c2668_g1_i1	+	1105	1231	0	0	127/100-350
c29097_g1_i1	c2649_g1_i1	-	137	411	0	0	275/100-350
c16048_g2_i1	c52581_g1_i1	+	537	728	0	0	192/100-350
c4916_g1_i1	c7201_g1_i1	+	150	351	0	0	202/100-350
c23218_g1_i1	c32834_g1_i1	+	4	179	0	0	176/100-350
c23218_g1_i1	c32834_g1_i2	+	4	179	0	0	176/100-350
c23218_g1_i1	c32834_g1_i3	+	4	179	0	0	176/100-350
c1920_g1_i1	c32576_g1_i1	-	125	280	0	0	156/100-350
c19574_g1_i1	c32663_g1_i1	-	244	471	0	0	228/100-350
c13007_g1_i1	c32830_g1_i1	-	197	406	0	0	210/100-350
c13007_g1_i1	c32830_g1_i3	-	197	406	0	0	210/100-350
c13007_g1_i1	c32830_g1_i4	-	197	406	0	0	210/100-350
c13007_g1_i1	c32830_g1_i5	-	197	406	0	0	210/100-350
c13007_g1_i1	c32830_g1_i6	-	197	406	0	0	210/100-350
c17198_g1_i2	c32567_g1_i1	+	1665	1864	0	0	200/100-350
c17198_g1_i2	c32567_g1_i2	+	1665	1864	0	0	200/100-350
c17198_g1_i2	c32567_g1_i3	+	1753	1952	0	0	200/100-350
c17198_g1_i2	c32567_g1_i4	+	1679	1878	0	0	200/100-350
c17198_g1_i2	c32567_g1_i5	+	1577	1776	0	0	200/100-350
c17198_g1_i2	c32567_g1_i6	+	1955	2154	0	0	200/100-350
c17198_g1_i2	c32567_g1_i7	+	1739	1938	0	0	200/100-350
c17198_g1_i2	c32567_g1_i9	+	1732	1931	0	0	200/100-350
c17198_g1_i2	c32567_g1_i10	+	1601	1800	0	0	200/100-350
c17198_g1_i2	c32567_g1_i11	+	1820	2019	0	0	200/100-350
c17198_g1_i2	c32567_g1_i12	+	1746	1945	0	0	200/100-350
c17198_g1_i2	c32567_g1_i13	+	1881	2080	0	0	200/100-350
c19671_g1_i1	c33308_g1_i1	-	578	746	0	0	169/100-350
c16590_g1_i1	c33470_g1_i1	+	25	286	0	0	262/100-350
c27014_g1_i1	c43498_g1_i1	+	45	255	0	0	211/100-350
c16555_g1_i1	c32029_g1_i1	+	738	963	0	0	226/100-350
c8844_g1_i2	c32094_g1_i1	+	235	395	0	0	161/100-350
c14188_g1_i1	c32140_g1_i1	-	386	514	0	0	129/100-350
c20116_g1_i1	c31561_g1_i1	-	290	488	0	0	199/100-350
c26552_g1_i1	c1306_g1_i1	-	886	1158	0	0	273/100-350
c20124_g1_i1	c36442_g1_i1	-	660	918	0	0	259/100-350
c18666_g1_i1	c35845_g1_i1	+	1564	1826	0	0	263/100-350
c18666_g1_i1	c35845_g1_i2	+	567	829	0	0	263/100-350
c20763_g1_i1	c36124_g1_i1	+	272	409	0	0	138/100-350
c17489_g1_i1	c35859_g1_i1	-	2148	2336	0	0	189/100-350
c20475_g1_i2	c36002_g1_i1	-	572	838	0	0	267/100-350
c20475_g1_i2	c36002_g1_i2	-	572	838	0	0	267/100-350
c20475_g1_i2	c36002_g1_i3	-	572	838	0	0	267/100-350
c20475_g1_i2	c36002_g1_i4	-	572	838	0	0	267/100-350
c7353_g1_i1	c35568_g1_i1	+	1807	2031	0	0	225/100-350
c18614_g1_i1	c36205_g1_i1	-	49	260	0	0	212/100-350
c18537_g1_i1	c36431_g1_i1	-	61	327	0	0	267/100-350
c11090_g1_i1	c35643_g1_i3	-	601	731	0	0	131/100-350
c17121_g1_i1	c35777_g1_i1	-	1207	1435	0	0	229/100-350
c3835_g1_i1	c37740_g1_i1	-	129	275	0	0	147/100-350
c19749_g1_i1	c37740_g18_i1	-	443	567	0	0	125/100-350
c19234_g2_i1	c37677_g1_i1	+	294	558	0	0	265/100-350
c21462_g1_i1	c37999_g1_i1	+	1707	1928	0	0	222/100-350
c16289_g1_i2	c38207_g2_i1	+	3533	3809	0	0	277/100-350
c16289_g1_i2	c38207_g2_i2	+	3058	3334	0	0	277/100-350
c5316_g1_i1	c38100_g2_i1	+	185	291	0	0	107/100-350
c5316_g1_i1	c38100_g2_i2	+	185	291	0	0	107/100-350
c18584_g1_i1	c37584_g1_i1	+	122	248	0	0	127/100-350
c19105_g1_i1	c38215_g1_i1	-	76	316	0	0	241/100-350
c17870_g1_i1	c37715_g1_i1	+	1579	1745	0	0	167/100-350
c20242_g1_i1	c37823_g1_i1	+	3802	3964	0	0	163/100-350
c20242_g1_i1	c37823_g1_i2	+	3458	3620	0	0	163/100-350
c20242_g1_i1	c37823_g1_i3	+	3507	3669	0	0	163/100-350
c20826_g1_i1	c38133_g1_i1	+	4348	4619	0	0	272/100-350
c17645_g1_i3	c38363_g1_i1	-	3	246	0	0	244/100-350
c17645_g1_i3	c38363_g1_i3	-	3	246	0	0	244/100-350
c17645_g1_i3	c38363_g1_i4	-	3	246	0	0	244/100-350
c5877_g1_i1	c30121_g2_i1	+	349	565	0	0	217/100-350
c20746_g1_i2	c29938_g1_i1	-	103	344	0	0	242/100-350
c20746_g1_i2	c29938_g1_i2	-	103	344	0	0	242/100-350
c228_g1_i1	c29676_g2_i1	-	1508	1691	0	0	184/100-350
c13501_g1_i1	c29653_g1_i1	+	309	553	0	0	245/100-350
c20338_g1_i2	c29787_g1_i1	+	4756	4887	0	0	132/100-350
c20338_g1_i2	c29787_g1_i2	+	4682	4813	0	0	132/100-350
c20338_g1_i2	c29787_g1_i3	+	4648	4779	0	0	132/100-350
c7602_g1_i1	c30104_g1_i1	-	984	1122	0	0	139/100-350
c11074_g1_i1	c63446_g1_i1	+	2816	3079	0	0	264/100-350
c14429_g1_i1	c63396_g1_i1	+	1184	1433	0	0	250/100-350
c19289_g1_i1	c63390_g1_i1	+	1527	1800	0	0	274/100-350
c7638_g1_i1	c17761_g1_i1	+	1327	1540	0	0	214/100-350
c7638_g1_i1	c17761_g1_i2	+	1303	1516	0	0	214/100-350
c4686_g1_i1	c17650_g1_i1	+	400	654	0	0	255/100-350
c39726_g1_i1	c52285_g1_i1	-	988	1163	0	0	176/100-350
c38316_g1_i1	c51694_g1_i1	+	503	773	0	0	271/100-350
c6915_g1_i1	c27189_g1_i1	+	329	558	0	0	230/100-350
c21553_g1_i1	c26526_g1_i1	-	243	375	0	0	133/100-350
c16381_g1_i2	c27277_g1_i1	-	101	380	0	0	280/100-350
c19239_g1_i2	c26734_g1_i1	-	56	198	0	0	143/100-350
c8203_g1_i1	c26757_g1_i1	-	90	241	0	0	152/100-350
c13603_g1_i2	c27191_g1_i1	+	10	211	0	0	202/100-350
c13603_g1_i2	c27191_g1_i2	+	10	211	0	0	202/100-350
c39076_g1_i1	c27111_g1_i1	+	293	483	0	0	191/100-350
c17419_g2_i1	c27053_g1_i1	+	680	907	0	0	228/100-350
c15345_g1_i1	c27239_g1_i1	-	950	1208	0	0	259/100-350
c2031_g1_i1	c9153_g1_i1	-	1236	1391	0	0	156/100-350
c32110_g1_i1	c9829_g1_i1	-	276	475	0	0	200/100-350
c8371_g1_i1	c9709_g1_i1	-	252	518	0	0	267/100-350
c18493_g1_i1	c9974_g1_i1	-	201	373	0	0	173/100-350
c20245_g1_i1	c20925_g1_i1	-	613	856	0	0	244/100-350
c35206_g1_i1	c21015_g1_i1	+	1458	1594	0	0	137/100-350
c17079_g1_i1	c21400_g1_i1	-	531	761	0	0	231/100-350
c40030_g1_i1	c21222_g1_i1	-	237	477	0	0	241/100-350
c27818_g1_i1	c22088_g1_i1	-	235	352	0	0	118/100-350
c14345_g1_i2	c29342_g1_i1	+	643	870	0	0	228/100-350
c16386_g1_i2	c29376_g1_i1	-	486	682	0	0	197/100-350
c38213_g1_i1	c29164_g1_i1	+	1466	1745	0	0	280/100-350
c38213_g1_i1	c29164_g1_i2	+	1413	1692	0	0	280/100-350
c21697_g1_i1	c29355_g1_i1	-	362	508	0	0	147/100-350
c9986_g1_i1	c28982_g1_i1	+	1122	1298	0	0	177/100-350
c9986_g1_i1	c28982_g1_i2	+	1133	1309	0	0	177/100-350
c9986_g1_i1	c28982_g1_i3	+	1152	1328	0	0	177/100-350
c1891_g1_i1	c48418_g1_i1	+	14	219	0	0	206/100-350
c11616_g1_i1	c47928_g1_i1	+	1406	1615	0	0	210/100-350
c32953_g1_i1	c48310_g1_i1	+	427	574	0	0	148/100-350
c38464_g1_i1	c54168_g1_i1	+	40	319	0	0	280/100-350
c22252_g1_i1	c36649_g1_i1	-	71	308	0	0	238/100-350
c11734_g1_i1	c36687_g1_i1	-	105	272	0	0	168/100-350
c20159_g1_i1	c37212_g1_i1	-	754	989	0	0	236/100-350
c19791_g1_i2	c36677_g1_i1	+	102	293	0	0	192/100-350
c19791_g1_i2	c36677_g1_i2	+	102	293	0	0	192/100-350
c19791_g1_i2	c36677_g1_i3	+	102	293	0	0	192/100-350
c19791_g1_i2	c36677_g1_i4	+	102	293	0	0	192/100-350
c19791_g1_i2	c36677_g1_i5	+	102	293	0	0	192/100-350
c19791_g1_i2	c36677_g1_i6	+	102	293	0	0	192/100-350
c19233_g1_i1	c36971_g1_i1	-	573	816	0	0	244/100-350
c19233_g1_i1	c36971_g1_i2	-	657	900	0	0	244/100-350
c22773_g1_i1	c37265_g1_i4	+	1975	2224	0	0	250/100-350
c22773_g1_i1	c37265_g1_i5	+	340	589	0	0	250/100-350
c20834_g1_i1	c37431_g1_i1	-	971	1244	0	0	274/100-350
c17528_g1_i1	c36733_g1_i1	+	642	765	0	0	124/100-350
c17528_g1_i1	c36733_g1_i2	+	735	858	0	0	124/100-350
c20531_g2_i2	c37290_g1_i1	-	143	355	0	0	213/100-350
c20531_g2_i2	c37290_g1_i2	-	143	355	0	0	213/100-350
c20251_g1_i1	c37270_g1_i1	-	3323	3529	0	0	207/100-350
c15672_g1_i1	c37095_g1_i1	-	1007	1277	0	0	271/100-350
c15126_g1_i1	c36964_g1_i1	-	281	543	0	0	263/100-350
c15320_g1_i1	c55052_g1_i1	-	175	325	0	0	151/100-350
c38979_g1_i1	c44246_g1_i1	-	66	234	0	0	169/100-350
c18221_g1_i1	c38693_g2_i1	-	1852	2042	0	0	191/100-350
c4832_g1_i1	c38957_g2_i2	-	205	387	0	0	183/100-350
c19402_g1_i1	c39418_g5_i1	-	2906	3021	0	0	116/100-350
c15203_g1_i2	c39133_g1_i1	-	114	276	0	0	163/100-350
c15203_g1_i2	c39133_g1_i2	-	114	276	0	0	163/100-350
c21403_g1_i2	c39103_g1_i1	-	2994	3206	0	0	213/100-350
c21403_g1_i2	c39103_g1_i1	-	3790	3961	0	0	172/100-350
c21403_g1_i2	c39103_g1_i2	-	631	802	0	0	172/100-350
c4875_g1_i1	c39201_g1_i1	-	1710	1862	0	0	153/100-350
c4875_g1_i1	c39201_g1_i2	-	1710	1880	0	0	171/100-350
c4875_g1_i1	c39201_g1_i3	-	1710	1880	0	0	171/100-350
c35196_g1_i1	c38796_g1_i1	+	130	377	0	0	248/100-350
c16711_g1_i1	c38760_g1_i1	-	2368	2502	0	0	135/100-350
c16711_g1_i1	c38760_g1_i2	-	2464	2598	0	0	135/100-350
c11071_g1_i1	c39079_g1_i1	+	107	255	0	0	149/100-350
c10971_g1_i1	c39047_g1_i2	+	2405	2523	0	0	119/100-350
c21124_g1_i1	c39509_g1_i1	+	3233	3471	0	0	239/100-350
c12961_g1_i1	c39368_g1_i1	+	1061	1272	0	0	212/100-350
c12961_g1_i1	c39368_g1_i2	+	1195	1406	0	0	212/100-350
c12961_g1_i1	c39368_g1_i3	+	1131	1342	0	0	212/100-350
c12961_g1_i1	c39368_g1_i4	+	1061	1272	0	0	212/100-350
c20017_g1_i1	c39151_g1_i1	-	46	285	0	0	240/100-350
c21252_g1_i2	c39269_g1_i1	+	5214	5426	0	0	213/100-350
c21209_g1_i2	c39240_g1_i1	-	2210	2381	0	0	172/100-350
c21209_g1_i2	c39240_g1_i2	-	3462	3633	0	0	172/100-350
c21209_g1_i2	c39240_g1_i3	-	3360	3531	0	0	172/100-350
c16982_g1_i1	c28065_g1_i1	+	670	934	0	0	265/100-350
c12623_g1_i1	c27368_g1_i1	+	1310	1576	0	0	267/100-350
c10299_g1_i2	c27897_g2_i1	-	1797	1921	0	0	125/100-350
c13846_g1_i1	c28006_g1_i1	-	428	592	0	0	165/100-350
c15082_g3_i2	c28432_g2_i1	-	392	560	0	0	169/100-350
c15082_g3_i2	c28432_g2_i2	-	288	456	0	0	169/100-350
c16757_g1_i3	c28042_g1_i2	+	1238	1489	0	0	252/100-350
c16757_g1_i3	c28042_g1_i3	+	1283	1534	0	0	252/100-350
c16757_g1_i3	c28042_g1_i4	+	1238	1489	0	0	252/100-350
c24572_g1_i1	c71902_g1_i1	+	248	454	0	0	207/100-350
c8277_g1_i1	c59323_g1_i1	-	31	175	0	0	145/100-350
c15159_g1_i1	c34116_g1_i1	+	2973	3213	0	0	241/100-350
c21196_g1_i4	c33549_g2_i1	+	446	677	0	0	232/100-350
c19631_g1_i1	c34440_g1_i1	+	1130	1274	0	0	145/100-350
c17636_g1_i1	c34092_g1_i1	-	59	271	0	0	213/100-350
c17636_g1_i1	c34092_g1_i3	-	59	271	0	0	213/100-350
c14917_g1_i1	c33583_g1_i2	+	1533	1718	0	0	186/100-350
c31881_g1_i1	c33702_g1_i1	-	3078	3233	0	0	156/100-350
c31881_g1_i1	c33702_g1_i2	-	3209	3364	0	0	156/100-350
c31881_g1_i1	c33702_g1_i3	-	3280	3435	0	0	156/100-350
c16592_g1_i1	c33844_g1_i1	-	493	733	0	0	241/100-350
c14123_g1_i1	c33897_g1_i1	+	278	433	0	0	156/100-350
c10871_g1_i1	c34034_g1_i1	+	1643	1884	0	0	242/100-350
c10871_g1_i1	c34034_g1_i2	+	1551	1792	0	0	242/100-350
c20255_g1_i2	c34096_g1_i1	+	1764	1820	0	0	57/100-350
c20486_g1_i1	c33873_g1_i1	+	961	1156	0	0	196/100-350
c20486_g1_i1	c33873_g1_i2	+	948	1143	0	0	196/100-350
c17077_g1_i1	c34160_g1_i1	+	349	616	0	0	268/100-350
c20355_g1_i1	c34398_g1_i1	-	954	1233	0	0	280/100-350
c13088_g1_i1	c33677_g1_i1	+	206	353	0	0	148/100-350
c13353_g1_i1	c33851_g1_i1	+	137	417	0	0	281/100-350
c20707_g2_i1	c16390_g1_i1	-	97	252	0	0	156/100-350
c18867_g1_i1	c16898_g1_i1	-	260	499	0	0	240/100-350
c18867_g1_i1	c16898_g1_i2	-	260	499	0	0	240/100-350
c16501_g1_i1	c16248_g1_i1	-	119	249	0	0	131/100-350
c16501_g1_i1	c16248_g1_i2	-	119	249	0	0	131/100-350
c7941_g1_i2	c17015_g1_i1	-	1189	1427	0	0	239/100-350
c16917_g1_i1	c64707_g1_i1	-	1799	1992	0	0	194/100-350
c14175_g2_i1	c24085_g1_i1	+	1956	2203	0	0	248/100-350
c35341_g1_i1	c23219_g2_i1	-	67	340	0	0	274/100-350
c498_g1_i2	c23886_g1_i1	+	1849	2127	0	0	279/100-350
c9395_g1_i1	c23102_g1_i1	-	7	282	0	0	276/100-350
c27257_g1_i1	c23907_g1_i1	+	63	195	0	0	133/100-350
c27257_g1_i1	c23907_g1_i2	+	63	195	0	0	133/100-350
c24859_g1_i1	c8896_g1_i1	-	562	788	0	0	227/100-350
c20189_g2_i1	c8589_g1_i1	-	2787	2955	0	0	169/100-350
c17744_g1_i5	c8653_g1_i1	-	1049	1274	0	0	226/100-350
c17744_g1_i5	c8653_g1_i2	-	933	1158	0	0	226/100-350
c21740_g1_i1	c8698_g1_i1	+	256	390	0	0	135/100-350
c7040_g1_i1	c8463_g1_i1	-	137	396	0	0	260/100-350
c16311_g1_i1	c47142_g1_i1	-	721	1000	0	0	280/100-350
c38727_g1_i1	c46839_g1_i1	+	100	337	0	0	238/100-350
c4789_g1_i1	c46795_g1_i1	-	219	495	0	0	277/100-350
c10375_g1_i1	c34733_g2_i1	+	649	883	0	0	235/100-350
c10375_g1_i1	c34733_g2_i2	+	559	793	0	0	235/100-350
c12965_g1_i1	c34931_g1_i1	+	37	305	0	0	269/100-350
c12965_g1_i1	c34931_g1_i2	+	37	305	0	0	269/100-350
c13565_g1_i1	c34659_g2_i2	-	235	435	0	0	201/100-350
c13565_g1_i1	c34659_g2_i4	-	235	435	0	0	201/100-350
c20371_g1_i1	c34564_g1_i1	-	3150	3297	0	0	148/100-350
c20014_g2_i2	c35116_g2_i1	-	115	305	0	0	191/100-350
c20799_g5_i1	c34855_g2_i1	+	25	144	0	0	120/100-350
c2423_g1_i1	c34844_g1_i1	+	610	805	0	0	196/100-350
c15280_g1_i1	c34752_g1_i1	+	275	508	0	0	234/100-350
c34265_g1_i1	c34663_g1_i2	-	58	239	0	0	182/100-350
c34265_g1_i1	c34663_g1_i3	-	58	239	0	0	182/100-350
c13450_g1_i1	c35552_g1_i1	-	9	195	0	0	187/100-350
c13299_g1_i1	c35248_g1_i1	+	1519	1770	0	0	252/100-350
c20164_g1_i1	c35071_g1_i1	-	372	651	0	0	280/100-350
c14342_g1_i1	c34988_g1_i1	+	127	351	0	0	225/100-350
c4671_g1_i1	c35264_g1_i1	-	116	276	0	0	161/100-350
c4671_g1_i1	c35264_g1_i2	-	116	276	0	0	161/100-350
c18858_g1_i1	c12867_g1_i1	-	232	382	0	0	151/100-350
c20839_g1_i3	c12569_g1_i1	+	2161	2373	0	0	213/100-350
c20839_g1_i3	c12569_g1_i2	+	2172	2384	0	0	213/100-350
c25288_g1_i1	c31233_g1_i1	-	287	565	0	0	279/100-350
c25288_g1_i1	c31233_g1_i2	-	287	565	0	0	279/100-350
c15118_g1_i1	c31253_g1_i1	-	14	266	0	0	253/100-350
c85_g1_i1	c31225_g2_i1	+	166	408	0	0	243/100-350
c85_g1_i1	c31225_g2_i1	+	2323	2543	0	0	221/100-350
c13010_g1_i1	c31276_g1_i1	-	290	479	0	0	190/100-350
c41398_g1_i1	c31095_g1_i2	+	457	646	0	0	190/100-350
c32221_g1_i1	c30952_g1_i1	-	1364	1600	0	0	237/100-350
c14104_g1_i2	c30709_g1_i2	+	302	491	0	0	190/100-350
c14104_g1_i2	c30709_g1_i4	+	302	458	0	0	157/100-350
c15946_g1_i1	c31355_g1_i1	-	54	245	0	0	192/100-350
c9220_g1_i1	c15720_g1_i2	+	1142	1335	0	0	194/100-350
c9220_g1_i1	c15720_g1_i3	+	1130	1323	0	0	194/100-350
c12494_g1_i1	c945_g1_i1	+	46	319	0	0	274/100-350
c17335_g1_i1	c939_g1_i1	+	643	915	0	0	273/100-350
c27179_g1_i1	c69256_g1_i1	-	538	681	0	0	144/100-350
c24786_g1_i1	c69033_g1_i1	-	941	1052	0	0	112/100-350
c26845_g1_i1	c46548_g1_i1	-	100	245	0	0	146/100-350
c17698_g1_i1	c11247_g1_i1	+	1689	1814	0	0	126/100-350
c17698_g1_i1	c11247_g1_i1	+	1549	1708	0	0	160/100-350
c17698_g1_i1	c11247_g1_i2	+	1791	1916	0	0	126/100-350
c17698_g1_i1	c11247_g1_i2	+	1651	1810	0	0	160/100-350
c29935_g1_i1	c11326_g1_i1	-	84	200	0	0	117/100-350
c26621_g1_i1	c6442_g1_i1	-	378	581	0	0	204/100-350
c10776_g1_i2	c6402_g1_i1	+	2012	2245	0	0	234/100-350
c10776_g1_i2	c6402_g1_i2	+	1994	2227	0	0	234/100-350
c6528_g1_i1	c5767_g1_i2	+	735	976	0	0	242/100-350
c9367_g1_i1	c25670_g1_i2	+	132	271	0	0	140/100-350
c15374_g1_i1	c25644_g1_i1	-	42	308	0	0	267/100-350
c9959_g1_i1	c25919_g1_i1	-	368	473	0	0	106/100-350
c34786_g1_i1	c25283_g1_i1	-	317	565	0	0	249/100-350
c613_g1_i1	c14088_g1_i1	-	4	141	0	0	138/100-350
c8644_g1_i1	c57830_g1_i1	+	1087	1197	0	0	111/100-350
c25527_g1_i1	c57559_g1_i1	-	648	881	0	0	234/100-350
c21182_g1_i2	c39582_g1_i1	-	3844	3975	0	0	132/100-350
c21525_g1_i3	c39830_g2_i4	+	950	1121	0	0	172/100-350
c21525_g1_i3	c39830_g2_i5	+	884	1055	0	0	172/100-350
c21525_g1_i3	c39830_g2_i8	+	879	1050	0	0	172/100-350
c21525_g1_i3	c39830_g2_i16	+	950	1121	0	0	172/100-350
c19358_g2_i1	c39605_g1_i1	+	2158	2366	0	0	209/100-350
c20048_g1_i1	c39636_g2_i2	+	686	954	0	0	269/100-350
c17092_g1_i1	c39649_g1_i1	-	369	620	0	0	252/100-350
c17092_g1_i1	c39649_g1_i2	-	369	620	0	0	252/100-350
c19038_g1_i1	c39959_g2_i1	-	4314	4552	0	0	239/100-350
c19038_g1_i1	c39959_g2_i2	-	4302	4540	0	0	239/100-350
c20018_g3_i1	c40033_g1_i1	+	3434	3541	0	0	108/100-350
c24995_g1_i1	c2655_g1_i1	-	1174	1293	0	0	120/100-350
c13969_g1_i1	c3401_g1_i1	+	950	1065	0	0	116/100-350
c23711_g1_i1	c3334_g1_i1	-	44	201	0	0	158/100-350
c18594_g1_i1	c2654_g1_i1	+	582	712	0	0	131/100-350
c18594_g1_i1	c2654_g1_i2	+	642	772	0	0	131/100-350
c9463_g1_i1	c7492_g1_i1	+	1927	2172	0	0	246/100-350
c18345_g1_i1	c32995_g1_i1	+	572	809	0	0	238/100-350
c9856_g1_i1	c33340_g1_i1	-	721	890	0	0	170/100-350
c7741_g1_i1	c32875_g1_i1	-	40	151	0	0	112/100-350
c11950_g1_i1	c33305_g1_i1	+	802	1028	0	0	227/100-350
c11950_g1_i1	c33305_g1_i2	+	802	999	0	0	198/100-350
c15100_g1_i1	c33485_g2_i1	+	433	662	0	0	230/100-350
c20773_g1_i1	c33178_g1_i2	-	1857	2037	0	0	181/100-350
c15699_g1_i1	c33196_g1_i1	+	2965	3229	0	0	265/100-350
c15699_g1_i1	c33196_g1_i3	+	2930	3194	0	0	265/100-350
c18373_g1_i1	c32699_g1_i3	+	489	650	0	0	162/100-350
c17195_g1_i1	c32197_g1_i1	-	3	237	0	0	235/100-350
c18146_g1_i1	c31662_g1_i1	-	208	358	0	0	151/100-350
c11988_g1_i1	c32103_g1_i1	+	1748	1892	0	0	145/100-350
c11988_g1_i1	c32103_g1_i2	+	1796	1940	0	0	145/100-350
c10949_g1_i1	c31725_g1_i1	+	146	315	0	0	170/100-350
c10949_g1_i1	c31725_g1_i1	-	146	315	0	0	170/100-350
c36655_g1_i1	c31733_g1_i1	+	1899	2176	0	0	278/100-350
c36655_g1_i1	c31733_g1_i2	+	1030	1307	0	0	278/100-350
c18583_g2_i1	c31928_g1_i1	+	525	774	0	0	250/100-350
c18583_g2_i1	c31928_g1_i2	+	363	615	0	0	253/100-350
c20018_g2_i1	c31922_g1_i1	-	129	388	0	0	260/100-350
c12412_g1_i1	c31595_g1_i1	-	64	307	0	0	244/100-350
c12412_g1_i1	c31595_g1_i2	-	64	307	0	0	244/100-350
c10910_g1_i1	c31837_g1_i1	+	3364	3625	0	0	262/100-350
c6309_g1_i1	c31789_g1_i1	-	166	379	0	0	214/100-350
c6309_g1_i1	c31789_g1_i3	-	166	379	0	0	214/100-350
c21127_g1_i1	c31999_g1_i1	-	54	218	0	0	165/100-350
c21127_g1_i1	c31999_g1_i2	-	54	218	0	0	165/100-350
c18414_g1_i1	c32100_g1_i1	+	1161	1432	0	0	272/100-350
c20551_g1_i1	c35973_g1_i1	+	38	242	0	0	205/100-350
c14315_g2_i1	c36424_g5_i1	+	90	302	0	0	213/100-350
c16178_g1_i3	c35858_g1_i1	+	222	473	0	0	252/100-350
c2252_g1_i1	c36272_g1_i1	+	890	1150	0	0	261/100-350
c15346_g1_i2	c36397_g2_i1	-	261	477	0	0	217/100-350
c18347_g1_i1	c36552_g1_i1	-	3083	3251	0	0	169/100-350
c18944_g1_i1	c35884_g1_i1	+	95	306	0	0	212/100-350
c18944_g1_i1	c35884_g1_i2	+	95	306	0	0	212/100-350
c20628_g1_i2	c36121_g1_i1	+	212	470	0	0	259/100-350
c18201_g1_i1	c35635_g1_i1	-	797	919	0	0	123/100-350
c3617_g1_i1	c36083_g2_i1	+	34	266	0	0	233/100-350
c3617_g1_i1	c36083_g2_i2	+	34	266	0	0	233/100-350
c11664_g1_i1	c37893_g2_i1	+	1977	2113	0	0	137/100-350
c5316_g1_i1	c38100_g2_i2	+	789	975	0	0	187/100-350
c15049_g1_i1	c38332_g1_i2	+	752	942	0	0	191/100-350
c15049_g1_i1	c38332_g1_i3	+	752	942	0	0	191/100-350
c15049_g1_i1	c38332_g1_i5	+	752	942	0	0	191/100-350
c21335_g1_i1	c38138_g1_i1	+	4932	5086	0	0	155/100-350
c21335_g1_i1	c38138_g1_i2	+	4934	5088	0	0	155/100-350
c20106_g1_i1	c37577_g2_i1	-	510	765	0	0	256/100-350
c20106_g1_i1	c37577_g2_i2	-	510	765	0	0	256/100-350
c20862_g1_i1	c38232_g2_i1	+	191	314	0	0	124/100-350
c20862_g1_i1	c38232_g2_i2	+	191	314	0	0	124/100-350
c20862_g1_i1	c38232_g2_i3	+	191	314	0	0	124/100-350
c20862_g1_i1	c38232_g2_i4	+	191	314	0	0	124/100-350
c34736_g1_i1	c37764_g1_i1	+	143	273	0	0	131/100-350
c15125_g1_i1	c37591_g1_i1	-	464	618	0	0	155/100-350
c15125_g1_i1	c37591_g1_i2	-	1635	1789	0	0	155/100-350
c15125_g1_i1	c37591_g1_i3	-	1215	1369	0	0	155/100-350
c19561_g1_i1	c38128_g2_i1	-	290	567	0	0	278/100-350
c20867_g1_i1	c38461_g1_i1	+	32	204	0	0	173/100-350
c36490_g1_i1	c37905_g1_i1	+	1865	2089	0	0	225/100-350
c10288_g1_i1	c37957_g1_i1	+	296	556	0	0	261/100-350
c21007_g1_i1	c38177_g1_i1	-	60	316	0	0	257/100-350
c21007_g1_i1	c38177_g1_i2	-	60	331	0	0	272/100-350
c20403_g1_i1	c37690_g1_i1	-	230	450	0	0	221/100-350
c20403_g1_i1	c37690_g1_i2	-	229	470	0	0	242/100-350
c11262_g1_i2	c37691_g3_i3	-	438	540	0	0	103/100-350
c40748_g1_i1	c29492_g2_i1	-	1617	1834	0	0	218/100-350
c21251_g2_i1	c30025_g1_i1	+	2719	2996	0	0	278/100-350
c40586_g1_i1	c30471_g1_i1	-	107	248	0	0	142/100-350
c17727_g1_i1	c29854_g1_i1	-	1780	2017	0	0	238/100-350
c17727_g1_i1	c29854_g1_i2	-	1379	1616	0	0	238/100-350
c2764_g1_i1	c30048_g1_i1	-	77	300	0	0	224/100-350
c15137_g1_i1	c41679_g1_i1	-	131	411	0	0	281/100-350
c14106_g1_i1	c63538_g1_i1	+	31	290	0	0	260/100-350
c10425_g1_i1	c18371_g1_i1	-	1183	1447	0	0	265/100-350
c17392_g1_i1	c17469_g1_i1	-	32	174	0	0	143/100-350
c7230_g1_i3	c52128_g1_i1	+	78	256	0	0	179/100-350
c7812_g1_i1	c52497_g1_i1	-	213	484	0	0	272/100-350
c15279_g1_i1	c26456_g1_i1	-	2110	2244	0	0	135/100-350
c10505_g1_i1	c26407_g1_i1	-	431	612	0	0	182/100-350
c10505_g1_i1	c26407_g1_i2	-	416	597	0	0	182/100-350
c8451_g2_i1	c26809_g1_i1	-	11	265	0	0	255/100-350
c30441_g1_i1	c26984_g1_i1	+	235	499	0	0	265/100-350
c18524_g1_i1	c26360_g1_i1	-	58	298	0	0	241/100-350
c3448_g1_i1	c27037_g1_i1	+	928	1154	0	0	227/100-350
c3448_g1_i1	c27037_g1_i2	+	1768	1994	0	0	227/100-350
c8452_g1_i1	c26317_g1_i1	+	3	142	0	0	140/100-350
c14060_g1_i1	c26789_g1_i1	-	603	879	0	0	277/100-350
c9598_g1_i1	c26424_g2_i1	+	2219	2350	0	0	132/100-350
c15056_g1_i1	c10082_g1_i2	+	124	326	0	0	203/100-350
c38239_g1_i1	c70744_g1_i1	-	388	623	0	0	236/100-350
c15830_g1_i1	c21566_g1_i1	-	2808	3021	0	0	214/100-350
c15830_g1_i1	c21566_g1_i2	-	2829	3042	0	0	214/100-350
c1371_g1_i1	c20820_g1_i1	+	2753	3008	0	0	256/100-350
c1371_g1_i1	c20820_g1_i2	+	2780	3035	0	0	256/100-350
c11751_g1_i1	c20827_g1_i1	+	381	525	0	0	145/100-350
c12306_g1_i1	c20855_g1_i1	-	121	243	0	0	123/100-350
c20458_g1_i3	c21618_g1_i1	+	45	258	0	0	214/100-350
c16248_g1_i1	c20998_g1_i1	+	90	335	0	0	246/100-350
c16248_g1_i1	c20998_g1_i2	+	90	335	0	0	246/100-350
c29800_g1_i1	c21659_g1_i1	+	286	517	0	0	232/100-350
c29800_g1_i1	c21659_g1_i1	+	8	233	0	0	226/100-350
c21331_g3_i2	c22158_g1_i1	+	1322	1526	0	0	205/100-350
c21331_g3_i2	c22158_g1_i2	+	1322	1526	0	0	205/100-350
c18508_g1_i1	c22000_g1_i1	-	2283	2413	0	0	131/100-350
c2563_g1_i1	c22582_g1_i1	-	43	304	0	0	262/100-350
c18870_g2_i2	c22452_g1_i3	+	573	827	0	0	255/100-350
c27052_g1_i1	c20006_g1_i2	-	481	671	0	0	191/100-350
c27052_g1_i1	c20006_g1_i3	-	481	687	0	0	207/100-350
c33996_g1_i1	c20664_g1_i1	-	319	431	0	0	113/100-350
c25590_g1_i1	c28591_g1_i1	+	1	264	0	0	264/100-350
c18400_g1_i4	c28470_g1_i1	+	1597	1790	0	0	194/100-350
c18400_g1_i4	c28470_g1_i2	+	1597	1790	0	0	194/100-350
c18400_g1_i4	c28470_g1_i3	+	1597	1790	0	0	194/100-350
c17472_g1_i1	c29206_g1_i1	-	1635	1892	0	0	258/100-350
c26817_g1_i1	c28697_g1_i1	+	166	264	0	0	99/100-350
c8994_g1_i1	c28823_g1_i1	+	804	1031	0	0	228/100-350
c20707_g1_i1	c37199_g1_i1	+	2016	2244	0	0	229/100-350
c20707_g1_i1	c37199_g1_i2	+	1501	1729	0	0	229/100-350
c20707_g1_i1	c37199_g1_i3	+	2736	2964	0	0	229/100-350
c16981_g1_i2	c37219_g1_i1	+	1014	1271	0	0	258/100-350
c16981_g1_i2	c37219_g1_i2	+	1245	1502	0	0	258/100-350
c16981_g1_i2	c37219_g1_i3	+	1245	1502	0	0	258/100-350
c20717_g2_i2	c36764_g1_i1	-	2798	2972	0	0	175/100-350
c20717_g2_i2	c36764_g1_i2	-	2821	2995	0	0	175/100-350
c19370_g1_i1	c37059_g1_i1	+	37	161	0	0	125/100-350
c19636_g1_i1	c36866_g1_i1	-	2510	2712	0	0	203/100-350
c19636_g1_i1	c36866_g1_i3	-	2567	2769	0	0	203/100-350
c20638_g1_i1	c36835_g1_i1	+	926	1098	0	0	173/100-350
c20638_g1_i1	c36835_g1_i2	+	962	1134	0	0	173/100-350
c20435_g1_i2	c37084_g1_i2	+	81	305	0	0	225/100-350
c12182_g1_i1	c36587_g2_i2	-	859	1101	0	0	243/100-350
c17654_g1_i1	c37361_g1_i1	+	4618	4871	0	0	254/100-350
c20033_g2_i1	c36907_g1_i5	+	2816	3026	0	0	211/100-350
c17626_g1_i1	c37366_g1_i2	+	48	207	0	0	160/100-350
c12528_g1_i1	c36973_g1_i1	-	97	246	0	0	150/100-350
c20782_g1_i1	c37107_g1_i1	-	2284	2517	0	0	234/100-350
c10589_g1_i1	c55121_g1_i1	+	5	134	0	0	130/100-350
c9689_g1_i1	c63895_g1_i1	-	1623	1735	0	0	113/100-350
c19973_g1_i2	c64172_g1_i1	+	454	676	0	0	223/100-350
c21845_g1_i1	c63793_g1_i1	+	1357	1587	0	0	231/100-350
c18221_g1_i1	c38693_g2_i1	-	647	893	0	0	247/100-350
c17615_g1_i2	c38927_g1_i1	+	3266	3478	0	0	213/100-350
c17615_g1_i2	c38927_g1_i2	+	3301	3513	0	0	213/100-350
c15997_g1_i2	c39248_g1_i1	+	871	1092	0	0	222/100-350
c15997_g1_i2	c39248_g1_i2	+	871	1092	0	0	222/100-350
c15997_g1_i2	c39248_g1_i3	+	871	1092	0	0	222/100-350
c31297_g1_i1	c39515_g3_i1	+	353	460	0	0	108/100-350
c21226_g1_i2	c38696_g2_i1	+	779	1002	0	0	224/100-350
c21226_g1_i2	c38696_g2_i2	+	779	1002	0	0	224/100-350
c21226_g1_i2	c38696_g2_i4	+	781	1004	0	0	224/100-350
c21129_g1_i1	c39396_g1_i1	-	2781	3039	0	0	259/100-350
c20303_g1_i1	c38781_g1_i1	+	42	277	0	0	236/100-350
c20303_g1_i1	c38781_g1_i2	+	42	277	0	0	236/100-350
c19544_g1_i1	c39452_g1_i1	-	47	247	0	0	201/100-350
c21407_g3_i3	c39313_g1_i1	-	6284	6490	0	0	207/100-350
c21407_g3_i3	c39313_g1_i2	-	6284	6368	0	0	85/100-350
c29568_g1_i1	c39139_g2_i1	-	92	312	0	0	221/100-350
c1219_g1_i1	c39320_g1_i1	+	3279	3481	0	0	203/100-350
c35068_g1_i1	c39209_g1_i1	+	1620	1827	0	0	208/100-350
c4587_g1_i1	c39360_g1_i1	-	3112	3299	0	0	188/100-350
c21104_g1_i4	c38691_g1_i4	-	487	754	0	0	268/100-350
c19852_g1_i2	c39507_g8_i1	+	27	307	0	0	281/100-350
c19852_g1_i2	c39507_g8_i2	+	27	307	0	0	281/100-350
c37016_g1_i1	c57401_g1_i1	-	27	248	0	0	222/100-350
c16189_g1_i1	c27954_g1_i1	+	64	266	0	0	203/100-350
c3425_g1_i1	c27722_g1_i1	+	842	1114	0	0	273/100-350
c13252_g1_i1	c28034_g1_i1	+	392	659	0	0	268/100-350
c2232_g1_i1	c27423_g1_i1	+	129	346	0	0	218/100-350
c19517_g1_i1	c28133_g1_i1	-	227	443	0	0	217/100-350
c10603_g1_i1	c27677_g1_i1	-	335	503	0	0	169/100-350
c8041_g1_i1	c27578_g1_i1	-	210	318	0	0	109/100-350
c37230_g1_i1	c71649_g1_i1	-	100	265	0	0	166/100-350
c17579_g1_i1	c33558_g1_i1	-	1179	1361	0	0	183/100-350
c18114_g1_i2	c34088_g1_i1	+	741	877	0	0	137/100-350
c20486_g1_i1	c33873_g1_i1	+	130	400	0	0	271/100-350
c20486_g1_i1	c33873_g1_i2	+	130	387	0	0	258/100-350
c2301_g1_i1	c34322_g1_i1	+	1381	1613	0	0	233/100-350
c2301_g1_i1	c34322_g1_i3	+	1362	1594	0	0	233/100-350
c21179_g4_i2	c34350_g2_i1	+	975	1142	0	0	168/100-350
c21179_g4_i2	c34350_g2_i2	+	950	1117	0	0	168/100-350
c349_g1_i1	c19437_g1_i1	-	1335	1548	0	0	214/100-350
c15364_g1_i2	c18472_g1_i1	+	996	1208	0	0	213/100-350
c6966_g1_i1	c17083_g1_i1	-	197	417	0	0	221/100-350
c12572_g1_i1	c16957_g1_i1	+	1268	1546	0	0	279/100-350
c17419_g1_i1	c25121_g1_i1	+	53	330	0	0	278/100-350
c16456_g1_i3	c24789_g1_i2	+	938	1216	0	0	279/100-350
c11205_g1_i1	c24350_g1_i1	+	32	214	0	0	183/100-350
c11205_g1_i1	c24350_g1_i2	+	32	202	0	0	171/100-350
c14232_g1_i1	c24117_g1_i1	+	615	772	0	0	158/100-350
c19293_g1_i1	c23560_g1_i1	+	3205	3397	0	0	193/100-350
c19293_g1_i1	c23560_g1_i2	+	2913	3105	0	0	193/100-350
c31491_g1_i1	c23332_g1_i1	-	635	748	0	0	114/100-350
c14276_g1_i1	c23316_g1_i2	-	255	377	0	0	123/100-350
c31806_g1_i1	c8718_g1_i1	-	218	490	0	0	273/100-350
c7217_g1_i1	c8503_g1_i1	-	3	239	0	0	237/100-350
c7403_g1_i1	c8665_g1_i1	+	28	236	0	0	209/100-350
c3416_g1_i1	c47211_g1_i1	-	99	247	0	0	149/100-350
c16802_g1_i2	c46690_g1_i1	-	7	218	0	0	212/100-350
c12965_g1_i1	c34931_g1_i1	+	2008	2142	0	0	135/100-350
c12965_g1_i1	c34931_g1_i2	+	2050	2184	0	0	135/100-350
c40478_g1_i1	c35449_g1_i1	-	179	325	0	0	147/100-350
c24868_g1_i1	c35491_g1_i1	-	4274	4462	0	0	189/100-350
c3129_g1_i1	c34769_g1_i1	+	513	699	0	0	187/100-350
c17940_g2_i2	c34853_g1_i3	-	693	959	0	0	267/100-350
c10837_g1_i1	c34995_g1_i1	+	197	303	0	0	107/100-350
c10837_g1_i1	c34995_g1_i3	+	197	303	0	0	107/100-350
c20164_g1_i1	c35071_g1_i1	-	153	350	0	0	198/100-350
c11933_g1_i1	c35255_g1_i1	-	1432	1657	0	0	226/100-350
c19196_g2_i3	c34767_g1_i2	+	199	426	0	0	228/100-350
c16180_g3_i1	c13031_g1_i1	-	76	216	0	0	141/100-350
c16180_g3_i1	c13031_g1_i2	-	62	202	0	0	141/100-350
c18812_g1_i1	c13104_g1_i1	-	2532	2728	0	0	197/100-350
c13313_g1_i1	c13404_g1_i1	+	1988	2216	0	0	229/100-350
c13313_g1_i1	c13404_g1_i2	+	1892	2120	0	0	229/100-350
c19973_g4_i1	c31227_g1_i1	+	1518	1662	0	0	145/100-350
c35944_g1_i1	c31239_g1_i1	+	1365	1477	0	0	113/100-350
c14498_g1_i2	c30962_g1_i1	-	199	444	0	0	246/100-350
c31807_g1_i1	c31299_g1_i1	-	1436	1623	0	0	188/100-350
c35271_g1_i1	c31525_g1_i1	-	170	447	0	0	278/100-350
c3488_g1_i1	c31366_g2_i1	-	2025	2248	0	0	224/100-350
c3488_g1_i1	c31366_g2_i2	-	1989	2212	0	0	224/100-350
c3488_g1_i1	c31366_g2_i3	-	2106	2329	0	0	224/100-350
c3488_g1_i1	c31366_g2_i4	-	1908	2131	0	0	224/100-350
c14740_g1_i1	c31004_g1_i1	+	649	872	0	0	224/100-350
c11747_g1_i1	c31351_g1_i1	+	67	175	0	0	109/100-350
c5409_g1_i1	c15124_g1_i1	-	48	216	0	0	169/100-350
c9071_g1_i1	c15586_g1_i1	+	34	211	0	0	178/100-350
c17331_g1_i1	c15354_g1_i1	+	142	360	0	0	219/100-350
c17331_g1_i1	c15354_g1_i2	+	142	360	0	0	219/100-350
c5708_g1_i1	c68999_g1_i1	+	21	188	0	0	168/100-350
c38685_g1_i1	c69250_g1_i1	+	1645	1764	0	0	120/100-350
c31688_g1_i1	c46065_g1_i1	-	50	225	0	0	176/100-350
c11249_g1_i1	c6864_g1_i1	+	469	740	0	0	272/100-350
c13745_g1_i1	c6410_g1_i1	+	45	208	0	0	164/100-350
c8019_g1_i1	c25787_g1_i1	-	112	253	0	0	142/100-350
c8019_g1_i1	c25787_g1_i2	-	273	414	0	0	142/100-350
c8019_g1_i1	c25787_g1_i3	-	273	414	0	0	142/100-350
c27715_g1_i1	c26082_g1_i1	+	522	657	0	0	136/100-350
c36848_g1_i1	c26104_g1_i1	+	218	325	0	0	108/100-350
c20180_g1_i1	c14042_g1_i1	-	2399	2633	0	0	235/100-350
c20180_g1_i1	c14042_g1_i2	-	2649	2883	0	0	235/100-350
c6164_g1_i1	c14381_g1_i1	-	1245	1516	0	0	272/100-350
c12901_g1_i1	c57811_g1_i1	+	82	188	0	0	107/100-350
c15009_g1_i1	c57622_g1_i1	-	87	284	0	0	198/100-350
c20909_g1_i1	c57666_g1_i1	+	408	656	0	0	249/100-350
c15002_g1_i1	c58455_g1_i1	-	259	409	0	0	151/100-350
c6814_g1_i1	c57709_g1_i1	-	813	1074	0	0	262/100-350
c4116_g1_i1	c11567_g1_i1	+	6	247	0	0	242/100-350
c33966_g1_i1	c12205_g1_i1	+	87	331	0	0	245/100-350
c12617_g1_i1	c4282_g1_i1	-	1876	2140	0	0	265/100-350
c12194_g1_i2	c4328_g1_i1	+	812	1082	0	0	271/100-350
c20958_g1_i1	c39819_g2_i1	-	241	346	0	0	106/100-350
c20958_g1_i1	c39819_g2_i2	-	241	346	0	0	106/100-350
c20958_g1_i1	c39819_g2_i3	-	241	346	0	0	106/100-350
c36342_g1_i1	c40480_g1_i1	-	552	657	0	0	106/100-350
c9936_g1_i1	c39918_g1_i1	-	222	351	0	0	130/100-350
c21116_g1_i3	c39651_g2_i1	+	530	794	0	0	265/100-350
c14210_g2_i2	c40402_g1_i1	-	1663	1874	0	0	212/100-350
c4006_g1_i1	c3192_g1_i1	+	1112	1240	0	0	129/100-350
c13744_g1_i1	c29944_g1_i1	+	74	267	0	0	194/100-350
c15915_g1_i2	c63531_g1_i1	-	46	146	0	0	101/100-350
c10822_g1_i1	c26659_g1_i1	-	3592	3780	0	0	189/100-350
c10822_g1_i1	c26659_g1_i2	-	1653	1841	0	0	189/100-350
c4993_g1_i2	c22584_g1_i1	-	1617	1784	0	0	168/100-350
c4993_g1_i2	c22584_g1_i2	-	1617	1879	0	0	263/100-350
c6713_g1_i1	c34156_g1_i2	+	51	177	0	0	127/100-350
c15533_g1_i1	c10369_g1_i1	+	127	375	0	0	249/100-350
c21455_g1_i1	c39933_g1_i1	+	5381	5629	0	0	249/100-350

## Sheet: C.masuca-P.equestris
Additional file 8: Table S8-2. In silico PCR analysis of C.masuca and P.equestris
C.masuca	P.equestris	strand	from	to	mismatch	gaps	act_len/exp_len
no result

## Sheet: C.masuca-D.catenatum
Additional file 8: Table S8-3. In silico PCR analysis of C.masuca and D.catenatum
C.masuca	D.catenatum	strand	from	to	mismatch	gaps	act_len/exp_len
c16757_g1_i3	JSDN01S006043.1	+	9516	9714	0	0	199/100-350
c12704_g1_i1	JSDN01S013183.1	+	504110	504300	0	0	191/100-350
c33473_g1_i1	JSDN01S036575.1	-	227424	227731	0	0	308/100-350
c10887_g1_i2	JSDN01S038776.1	+	67392	67637	0	0	246/100-350
c16757_g1_i3	JSDN01S038947.1	+	149686	149884	0	0	199/100-350
c16757_g1_i3	JSDN01S039324.1	-	10623	10817	0	0	195/100-350
c6666_g1_i1	JSDN01S003081.1	-	117771	118162	0	0	392/100-350
c22056_g1_i1	JSDN01S058348.1	+	238767	238961	0	0	195/100-350
c24859_g1_i1	JSDN01S000027.1	-	7451	7678	0	0	228/100-350
c5953_g1_i1	JSDN01S018430.1	+	200591	200779	0	0	189/100-350
c18221_g1_i1	JSDN01S029550.1	-	280590	280869	0	0	280/100-350
c5953_g1_i1	JSDN01S049701.1	-	129316	129504	0	0	189/100-350
c11249_g1_i1	JSDN01S066999.1	-	276254	276522	0	0	269/100-350

## Sheet: C.sinca-C.masuca
Additional file 8: Table S8-4. In silico PCR analysis of C.sinca and C.masuca
C.sinica	C.masuca	strand	from	to	mismatch	gaps	act_len/exp_len
c2002_g1_i1	c6774_g1_i1	-	1070	1172	0	0	103/50-1000
c21094_g1_i1	c6679_g1_i1	+	105	219	0	0	115/50-1000
c34156_g1_i2	c6713_g1_i1	+	51	178	0	0	128/50-1000
c34035_g1_i1	c7503_g1_i1	+	218	320	0	0	103/50-1000
c11326_g1_i1	c29935_g1_i1	-	70	187	0	0	118/50-1000
c38100_g2_i2	c5316_g1_i1	+	197	303	0	0	107/50-1000
c38100_g2_i2	c5316_g1_i2	+	197	303	0	0	107/50-1000
c23305_g1_i1	c4821_g1_i1	+	16	125	0	0	110/50-1000
c31239_g1_i1	c35944_g1_i1	+	418	530	0	0	113/50-1000
c22088_g1_i1	c27818_g1_i1	-	5	122	0	0	118/50-1000
c1492_g1_i1	c16813_g1_i2	+	22	136	0	0	115/50-1000
c2655_g1_i1	c24995_g1_i1	-	1	118	0	0	118/50-1000
c36866_g1_i3	c8993_g1_i1	+	1094	1209	0	0	116/50-1000
c36866_g1_i3	c8993_g1_i2	+	1151	1266	0	0	116/50-1000
c39418_g5_i1	c19402_g1_i1	-	78	193	0	0	116/50-1000
c39418_g5_i1	c19402_g1_i2	-	78	193	0	0	116/50-1000
c37133_g1_i1	c19869_g1_i2	-	706	805	0	0	100/50-1000
c37133_g1_i1	c19869_g1_i3	-	706	805	0	0	100/50-1000
c37133_g1_i1	c19869_g1_i4	-	846	945	0	0	100/50-1000
c37133_g1_i1	c19869_g1_i5	-	846	945	0	0	100/50-1000
c20676_g1_i1	c18989_g1_i1	+	1288	1389	0	0	102/50-1000
c46400_g1_i1	c19392_g1_i1	-	111	219	0	0	109/50-1000
c39819_g2_i3	c20958_g1_i1	-	2740	2845	0	0	106/50-1000
c39819_g2_i3	c20958_g1_i2	-	2707	2812	0	0	106/50-1000
c39819_g2_i3	c20958_g1_i3	-	2303	2408	0	0	106/50-1000
c39819_g2_i3	c20958_g1_i4	-	2618	2723	0	0	106/50-1000
c29787_g1_i1	c20338_g1_i1	+	3802	3932	0	0	131/50-1000
c29787_g1_i1	c20338_g1_i2	+	3876	4006	0	0	131/50-1000
c40033_g1_i1	c20018_g3_i1	+	108	211	0	0	104/50-1000
c36764_g1_i2	c20717_g2_i1	-	471	575	0	0	105/50-1000
c36764_g1_i2	c20717_g2_i2	-	471	575	0	0	105/50-1000
c38148_g1_i1	c20605_g2_i1	-	22	148	0	0	127/50-1000
c35880_g1_i3	c20863_g1_i3	-	1559	1681	0	0	123/50-1000
c39694_g1_i2	c20398_g1_i1	+	1104	1212	0	0	109/50-1000
c34855_g2_i1	c20799_g5_i1	+	10	132	0	0	123/50-1000
c33794_g1_i2	c18454_g1_i1	-	1828	1958	0	0	131/50-1000
c35635_g1_i1	c18201_g1_i1	-	7	128	0	0	122/50-1000
c29255_g1_i2	c18973_g1_i1	+	546	668	0	0	123/50-1000
c29255_g1_i2	c18973_g1_i2	+	534	656	0	0	123/50-1000
c2654_g1_i2	c18594_g1_i1	+	548	678	0	0	131/50-1000
c22000_g1_i1	c18508_g1_i1	-	29	159	0	0	131/50-1000
c31445_g1_i1	c18438_g1_i1	+	2377	2502	0	0	126/50-1000
c37307_g1_i1	c18331_g1_i1	+	1604	1714	0	0	111/50-1000
c28697_g1_i1	c26817_g1_i1	+	55	158	0	0	104/50-1000
c37764_g1_i1	c34736_g1_i1	+	143	271	0	0	129/50-1000
c64260_g1_i1	c38503_g1_i1	-	47	172	0	0	126/50-1000
c26104_g1_i1	c36848_g1_i1	+	148	255	0	0	108/50-1000
c40480_g1_i1	c36342_g1_i1	-	59	163	0	0	105/50-1000
c27442_g1_i1	c25290_g1_i1	-	1221	1340	0	0	120/50-1000
c23795_g1_i1	c25070_g1_i1	-	3019	3126	0	0	108/50-1000
c31362_g1_i1	c31769_g1_i1	-	702	804	0	0	103/50-1000
c11247_g1_i2	c17698_g1_i1	+	1525	1650	0	0	126/50-1000
c31341_g2_i2	c14995_g1_i1	+	341	453	0	0	113/50-1000
c31341_g2_i2	c14995_g1_i2	+	341	453	0	0	113/50-1000
c31341_g2_i2	c14995_g1_i3	+	341	453	0	0	113/50-1000
c63531_g1_i1	c15915_g1_i2	-	697	797	0	0	101/50-1000
c31952_g1_i1	c14991_g1_i1	-	77	202	0	0	126/50-1000
c38561_g1_i1	c21309_g1_i1	+	3331	3443	0	0	113/50-1000
c39745_g3_i2	c21313_g1_i1	-	100	224	0	0	125/50-1000
c54128_g1_i1	c32106_g1_i1	+	75	192	0	0	118/50-1000
c58891_g1_i1	c32397_g1_i1	-	287	409	0	0	123/50-1000
c13286_g1_i1	c32189_g1_i1	+	30	159	0	0	130/50-1000
c8606_g1_i1	c12381_g1_i1	+	946	1061	0	0	116/50-1000
c28151_g2_i1	c12393_g1_i1	-	80	210	0	0	131/50-1000
c37196_g1_i1	c12425_g1_i1	-	579	673	0	0	95/50-1000
c27169_g1_i1	c14432_g1_i1	+	734	841	0	0	108/50-1000
c3401_g1_i1	c13969_g1_i1	+	886	1001	0	0	116/50-1000
c33897_g1_i1	c14123_g1_i1	+	2717	2819	0	0	103/50-1000
c37297_g1_i2	c10540_g1_i1	-	55	179	0	0	125/50-1000
c25919_g1_i1	c9959_g1_i1	-	2819	2924	0	0	106/50-1000
c27897_g2_i1	c10299_g1_i2	-	72	196	0	0	125/50-1000
c39787_g1_i2	c6474_g1_i1	+	340	449	0	0	110/50-1000
c31559_g1_i4	c22989_g1_i1	+	125	250	0	0	126/50-1000
c29551_g1_i1	c13592_g1_i1	-	136	248	0	0	113/50-1000
c34503_g1_i1	c13090_g1_i1	-	87	216	0	0	130/50-1000
c2793_g1_i1	c12908_g1_i2	+	1245	1355	0	0	111/50-1000
c29928_g1_i1	c10908_g1_i1	-	101	215	0	0	115/50-1000
c32290_g1_i1	c11088_g1_i1	-	518	633	0	0	116/50-1000
c32290_g1_i1	c11088_g1_i2	-	1204	1319	0	0	116/50-1000
c39047_g1_i2	c10971_g1_i1	+	2399	2517	0	0	119/50-1000
c32124_g1_i1	c11661_g1_i1	-	1726	1839	0	0	114/50-1000
c31351_g1_i1	c11747_g1_i1	+	31	139	0	0	109/50-1000
c36162_g1_i2	c11253_g1_i1	+	998	1101	0	0	104/50-1000
c3192_g1_i1	c4006_g1_i1	+	1023	1151	0	0	129/50-1000
#- Done
#- sts	seq	strand	from	to	mism	gaps	act_len/exp_len
c33892_g1_i3	c40084_g1_i1	-	11	158	0	0	148/50-1000
c32576_g1_i1	c1920_g1_i1	-	65	220	0	0	156/50-1000
c21973_g1_i1	c1903_g1_i2	+	580	720	0	0	141/50-1000
c6739_g1_i1	c33016_g1_i1	-	78	228	0	0	151/50-1000
c23907_g1_i2	c27257_g1_i1	+	59	193	0	0	135/50-1000
c26082_g1_i1	c27715_g1_i1	+	173	308	0	0	136/50-1000
c33735_g1_i1	c39440_g1_i1	+	102	233	0	0	132/50-1000
c28502_g1_i1	c16109_g1_i1	+	13	169	0	0	157/50-1000
c22352_g1_i1	c24765_g1_i1	+	305	454	0	0	150/50-1000
c53167_g1_i1	c24874_g1_i1	+	433	568	0	0	136/50-1000
c34440_g1_i1	c19631_g1_i1	+	1121	1265	0	0	145/50-1000
c26734_g1_i1	c19239_g1_i1	-	1004	1146	0	0	143/50-1000
c26734_g1_i1	c19239_g1_i2	-	1036	1178	0	0	143/50-1000
c16390_g1_i1	c20707_g2_i1	-	2302	2457	0	0	156/50-1000
c38893_g1_i1	c20813_g1_i1	+	165	310	0	0	146/50-1000
c36559_g1_i1	c20225_g1_i2	+	151	306	0	0	156/50-1000
c33213_g1_i2	c20979_g2_i1	+	127	259	0	0	133/50-1000
c31227_g1_i1	c19973_g4_i1	+	1092	1236	0	0	145/50-1000
c36124_g1_i1	c20763_g1_i1	+	241	378	0	0	138/50-1000
c34564_g1_i1	c20371_g1_i1	-	27	172	0	0	146/50-1000
c35664_g1_i1	c20166_g1_i1	+	2329	2476	0	0	148/50-1000
c31133_g2_i1	c18712_g1_i1	+	68	209	0	0	142/50-1000
c31133_g2_i1	c18712_g1_i2	+	171	312	0	0	142/50-1000
c33499_g1_i2	c17992_g1_i1	+	52	195	0	0	144/50-1000
c34731_g2_i1	c18722_g1_i1	+	509	648	0	0	140/50-1000
c34731_g2_i1	c18722_g1_i2	+	941	1080	0	0	140/50-1000
c34731_g2_i1	c18722_g1_i3	+	973	1112	0	0	140/50-1000
c34731_g2_i1	c18722_g1_i4	+	728	867	0	0	140/50-1000
c12867_g1_i1	c18858_g1_i1	-	30	180	0	0	151/50-1000
c34088_g1_i1	c18114_g1_i1	+	549	685	0	0	137/50-1000
c34088_g1_i1	c18114_g1_i2	+	581	717	0	0	137/50-1000
c46548_g1_i1	c26845_g1_i1	-	214	359	0	0	146/50-1000
c23813_g1_i1	c38137_g1_i1	+	7048	7187	0	0	140/50-1000
c19357_g1_i2	c36796_g1_i1	-	48	191	0	0	144/50-1000
c33702_g1_i3	c31881_g1_i1	-	24	176	0	0	153/50-1000
c58337_g1_i1	c17170_g1_i1	-	67	219	0	0	153/50-1000
c58337_g1_i1	c17170_g1_i2	-	67	207	0	0	141/50-1000
c39560_g3_i1	c17284_g2_i1	+	962	1117	0	0	156/50-1000
c39560_g3_i1	c17284_g2_i2	+	1083	1238	0	0	156/50-1000
c39560_g3_i1	c17284_g2_i3	+	1083	1238	0	0	156/50-1000
c39560_g3_i1	c17284_g2_i4	+	1083	1238	0	0	156/50-1000
c34095_g1_i1	c17785_g1_i1	+	24	164	0	0	141/50-1000
c31395_g1_i1	c17920_g2_i1	-	153	310	0	0	158/50-1000
c35189_g1_i1	c15088_g1_i1	+	983	1124	0	0	142/50-1000
c37433_g2_i1	c15220_g2_i1	-	30	189	0	0	160/50-1000
c58455_g1_i1	c15002_g1_i1	-	41	191	0	0	151/50-1000
c25068_g1_i1	c15734_g1_i1	+	636	788	0	0	153/50-1000
c36957_g3_i1	c15785_g1_i1	+	123	273	0	0	151/50-1000
c36957_g3_i1	c15785_g1_i1	+	9	151	0	0	143/50-1000
c26492_g1_i2	c15825_g1_i1	+	43	185	0	0	143/50-1000
c30772_g1_i1	c15268_g1_i1	+	111	263	0	0	153/50-1000
c26456_g1_i1	c15279_g1_i1	-	132	268	0	0	137/50-1000
c26456_g1_i1	c15279_g1_i2	-	118	254	0	0	137/50-1000
c39614_g1_i1	c21218_g1_i1	+	3168	3304	0	0	137/50-1000
c39582_g1_i1	c21182_g1_i1	-	157	284	0	0	128/50-1000
c39582_g1_i1	c21182_g1_i2	-	157	288	0	0	132/50-1000
c37076_g1_i1	c21374_g3_i2	+	2296	2427	0	0	132/50-1000
c32265_g1_i1	c21668_g1_i1	-	82	226	0	0	145/50-1000
c29355_g1_i1	c21697_g1_i1	-	1773	1919	0	0	147/50-1000
c38283_g1_i1	c21073_g1_i1	+	298	439	0	0	142/50-1000
c38138_g1_i2	c21335_g1_i1	+	4924	5079	0	0	156/50-1000
c38138_g1_i2	c21335_g1_i2	+	4887	5042	0	0	156/50-1000
c38138_g1_i2	c21335_g1_i3	+	632	787	0	0	156/50-1000
c26526_g1_i1	c21553_g1_i1	-	500	632	0	0	133/50-1000
c59323_g1_i1	c8277_g1_i1	-	640	784	0	0	145/50-1000
c26317_g1_i1	c8452_g1_i1	+	1	140	0	0	140/50-1000
c26317_g1_i1	c8452_g1_i2	+	1	140	0	0	140/50-1000
c26757_g1_i1	c8203_g1_i1	-	683	834	0	0	152/50-1000
c25787_g1_i2	c8019_g1_i1	-	168	309	0	0	142/50-1000
c25787_g1_i2	c8019_g1_i2	-	168	309	0	0	142/50-1000
c31586_g1_i1	c32004_g1_i1	-	2	140	0	0	139/50-1000
c27781_g2_i1	c12006_g1_i1	-	1184	1323	0	0	140/50-1000
c32854_g1_i1	c12662_g1_i1	+	884	1036	0	0	153/50-1000
c877_g1_i1	c12649_g1_i1	-	734	863	0	0	130/50-1000
c18585_g1_i1	c12674_g1_i1	+	2400	2550	0	0	151/50-1000
c40650_g1_i1	c28011_g1_i1	-	14	150	0	0	137/50-1000
c33897_g1_i1	c14123_g1_i1	+	238	393	0	0	156/50-1000
c21271_g1_i1	c14182_g1_i1	-	2378	2536	0	0	159/50-1000
c30316_g1_i1	c14324_g1_i1	-	3	148	0	0	146/50-1000
c30316_g1_i1	c14324_g1_i1	-	148	282	0	0	135/50-1000
c14088_g1_i1	c613_g1_i1	-	71	208	0	0	138/50-1000
c26245_g1_i1	c552_g1_i1	+	3950	4104	0	0	155/50-1000
c3334_g1_i1	c23711_g1_i1	-	87	243	0	0	157/50-1000
c9913_g1_i1	c13430_g1_i1	+	1306	1448	0	0	143/50-1000
c9913_g1_i1	c13430_g1_i2	+	1456	1598	0	0	143/50-1000
c24015_g1_i1	c13913_g1_i1	-	924	1066	0	0	143/50-1000
c37344_g1_i1	c13099_g1_i1	+	44	181	0	0	138/50-1000
c50378_g1_i1	c13534_g1_i1	+	2	141	0	0	140/50-1000
c37893_g2_i1	c11664_g1_i1	+	1879	2013	0	0	135/50-1000
c32519_g1_i1	c11693_g1_i1	-	12	170	0	0	159/50-1000
c24931_g1_i1	c11347_g1_i1	+	469	620	0	0	152/50-1000
c24931_g1_i1	c11347_g1_i2	+	492	643	0	0	152/50-1000
c24852_g1_i3	c11603_g1_i1	+	1669	1800	0	0	132/50-1000
c24852_g1_i3	c11603_g1_i3	+	1607	1738	0	0	132/50-1000
c20827_g1_i1	c11751_g1_i1	+	411	555	0	0	145/50-1000
c37740_g1_i1	c3835_g1_i1	-	84	232	0	0	149/50-1000
c31044_g1_i1	c3419_g1_i1	+	693	828	0	0	136/50-1000
#- Done
#- sts	seq	strand	from	to	mism	gaps	act_len/exp_len
c36278_g1_i1	c40254_g1_i1	-	233	409	0	0	177/50-1000
c30009_g1_i1	c1446_g1_i1	-	94	259	0	0	166/50-1000
c15124_g1_i1	c5409_g1_i1	-	10	178	0	0	169/50-1000
c25955_g1_i1	c4939_g1_i1	-	168	330	0	0	163/50-1000
c64281_g1_i1	c4737_g1_i1	+	288	467	0	0	180/50-1000
c22584_g1_i2	c4993_g1_i2	-	85	263	0	0	179/50-1000
c52285_g1_i1	c39726_g1_i1	-	227	415	0	0	189/50-1000
c32063_g1_i1	c16805_g2_i1	-	1122	1299	0	0	178/50-1000
c34216_g2_i1	c16968_g1_i1	-	1544	1715	0	0	172/50-1000
c32094_g1_i1	c8844_g1_i1	+	228	388	0	0	161/50-1000
c32094_g1_i1	c8844_g1_i2	+	228	388	0	0	161/50-1000
c15586_g1_i1	c9071_g1_i1	+	13	190	0	0	178/50-1000
c26424_g2_i1	c9598_g1_i1	+	594	778	0	0	185/50-1000
c38004_g1_i1	c9097_g1_i1	-	148	328	0	0	181/50-1000
c23677_g1_i1	c19131_g1_i1	-	259	430	0	0	172/50-1000
c34131_g1_i1	c19390_g1_i2	+	20	195	0	0	176/50-1000
c36823_g1_i1	c19426_g1_i1	+	197	373	0	0	177/50-1000
c39507_g8_i1	c19852_g1_i1	+	27	203	0	0	177/50-1000
c39507_g8_i1	c19852_g1_i2	+	27	203	0	0	177/50-1000
c757_g1_i1	c19098_g1_i1	+	8	184	0	0	177/50-1000
c37619_g1_i1	c20416_g1_i1	-	1378	1530	0	0	153/50-1000
c37619_g1_i1	c20416_g1_i3	-	1674	1826	0	0	153/50-1000
c36977_g1_i1	c20385_g1_i1	+	3361	3524	0	0	164/50-1000
c36977_g1_i1	c20385_g1_i2	+	3230	3393	0	0	164/50-1000
c36764_g1_i2	c20717_g2_i1	-	86	256	0	0	171/50-1000
c36764_g1_i2	c20717_g2_i2	-	86	256	0	0	171/50-1000
c36294_g1_i5	c20109_g6_i1	-	305	476	0	0	172/50-1000
c8589_g1_i1	c20189_g2_i1	-	4	170	0	0	167/50-1000
c35800_g2_i2	c18606_g1_i2	-	152	323	0	0	172/50-1000
c33727_g1_i1	c18679_g1_i1	+	279	455	0	0	177/50-1000
c33727_g1_i1	c18679_g1_i3	+	572	748	0	0	177/50-1000
c34451_g1_i1	c18649_g1_i1	-	986	1150	0	0	165/50-1000
c10392_g1_i1	c18561_g2_i1	+	1270	1436	0	0	167/50-1000
c16898_g1_i1	c18867_g1_i1	-	306	477	0	0	172/50-1000
c26377_g1_i1	c26796_g1_i1	-	80	258	0	0	179/50-1000
c71454_g1_i1	c34193_g1_i1	+	35	200	0	0	166/50-1000
c34663_g1_i3	c34265_g1_i1	-	409	590	0	0	182/50-1000
c20907_g1_i1	c38362_g1_i1	-	24	205	0	0	182/50-1000
c44246_g1_i1	c38979_g1_i1	-	59	227	0	0	169/50-1000
c47467_g1_i1	c38647_g1_i1	-	414	572	0	0	159/50-1000
c46065_g1_i1	c31688_g1_i1	-	599	772	0	0	174/50-1000
c19038_g1_i2	c31976_g1_i1	+	67	222	0	0	156/50-1000
c33076_g1_i1	c17847_g1_i1	+	767	933	0	0	167/50-1000
c20959_g1_i2	c17294_g1_i1	-	236	398	0	0	163/50-1000
c20959_g1_i2	c17294_g1_i2	-	236	398	0	0	163/50-1000
c30654_g1_i1	c15835_g1_i1	-	861	1020	0	0	160/50-1000
c28432_g2_i1	c15082_g3_i2	-	333	502	0	0	170/50-1000
c32323_g1_i1	c15075_g1_i1	-	388	556	0	0	169/50-1000
c34350_g2_i1	c21179_g4_i2	+	1136	1303	0	0	168/50-1000
c40069_g1_i1	c21542_g1_i1	-	2325	2490	0	0	166/50-1000
c27585_g1_i1	c21343_g3_i2	-	524	702	0	0	179/50-1000
c39103_g1_i1	c21403_g1_i1	-	2106	2275	0	0	170/50-1000
c39103_g1_i1	c21403_g1_i2	-	2229	2398	0	0	170/50-1000
c31999_g1_i1	c21127_g1_i1	-	2587	2750	0	0	164/50-1000
c39097_g1_i1	c21140_g1_i1	-	627	789	0	0	163/50-1000
c39097_g1_i1	c21140_g1_i2	-	603	765	0	0	163/50-1000
c33260_g1_i1	c7868_g1_i1	-	442	608	0	0	167/50-1000
c38944_g2_i1	c8415_g1_i1	+	171	331	0	0	161/50-1000
c38944_g2_i1	c8415_g1_i2	+	171	331	0	0	161/50-1000
c18207_g1_i1	c12327_g1_i1	+	116	294	0	0	179/50-1000
c47456_g1_i1	c12321_g2_i1	+	41	205	0	0	165/50-1000
c36738_g1_i2	c12131_g1_i2	+	95	271	0	0	177/50-1000
c38442_g1_i1	c14728_g1_i1	+	843	1023	0	0	181/50-1000
c9079_g1_i1	c14717_g1_i1	+	272	451	0	0	180/50-1000
c31484_g1_i5	c14145_g1_i1	-	2872	3043	0	0	172/50-1000
c31484_g1_i5	c14145_g1_i3	-	2620	2791	0	0	172/50-1000
c65021_g1_i1	c728_g2_i1	+	41	217	0	0	177/50-1000
c21176_g1_i1	c820_g1_i1	+	184	361	0	0	178/50-1000
c28157_g1_i1	c241_g1_i1	+	149	332	0	0	184/50-1000
c29676_g2_i1	c228_g1_i1	-	16	199	0	0	184/50-1000
c7166_g1_i1	c10542_g1_i1	-	19	195	0	0	177/50-1000
c27677_g1_i1	c10603_g1_i1	-	731	899	0	0	169/50-1000
c26407_g1_i1	c10505_g1_i1	-	16	196	0	0	181/50-1000
c28982_g1_i3	c9986_g1_i1	+	1069	1251	0	0	183/50-1000
c28982_g1_i3	c9986_g1_i1	+	529	713	0	0	185/50-1000
c28982_g1_i3	c9986_g1_i2	+	906	1088	0	0	183/50-1000
c28982_g1_i3	c9986_g1_i2	+	366	550	0	0	185/50-1000
c33340_g1_i1	c9856_g1_i1	-	192	361	0	0	170/50-1000
c50270_g1_i1	c6226_g1_i1	+	13	178	0	0	166/50-1000
c32834_g1_i2	c23218_g1_i1	+	4	179	0	0	176/50-1000
c13076_g1_i1	c13270_g1_i1	+	909	1089	0	0	181/50-1000
c6410_g1_i1	c13745_g1_i1	+	35	199	0	0	165/50-1000
c39008_g3_i1	c13054_g1_i1	-	8	187	0	0	180/50-1000
c21896_g1_i1	c13352_g1_i1	+	130	295	0	0	166/50-1000
c29482_g1_i1	c13719_g1_i1	+	507	687	0	0	181/50-1000
c36687_g1_i1	c11734_g1_i1	-	213	380	0	0	168/50-1000
c63523_g1_i1	c4163_g1_i1	-	58	237	0	0	180/50-1000
c27249_g1_i2	c3321_g1_i1	+	127	303	0	0	177/50-1000
c27249_g1_i2	c3321_g1_i2	+	127	303	0	0	177/50-1000
c33926_g2_i1	c3077_g1_i1	-	43	203	0	0	161/50-1000
#- Done
#- sts	seq	strand	from	to	mism	gaps	act_len/exp_len
c57514_g1_i1	c7571_g1_i1	+	937	1132	0	0	196/50-1000
c57514_g1_i1	c7571_g1_i2	+	937	1132	0	0	196/50-1000
c31809_g1_i1	c7200_g1_i1	-	178	381	0	0	204/50-1000
c39320_g1_i1	c1219_g1_i1	+	659	861	0	0	203/50-1000
c31522_g1_i1	c33473_g1_i1	-	67	259	0	0	193/50-1000
c7201_g1_i1	c4916_g1_i1	+	57	260	0	0	204/50-1000
c28872_g1_i1	c5041_g1_i1	+	623	811	0	0	189/50-1000
c38100_g2_i2	c5316_g1_i1	+	801	981	0	0	181/50-1000
c40222_g1_i1	c4778_g1_i1	+	2456	2645	0	0	190/50-1000
c39209_g1_i1	c35068_g1_i1	+	695	902	0	0	208/50-1000
c38812_g1_i1	c27017_g1_i1	-	36	242	0	0	207/50-1000
c38202_g2_i1	c16950_g2_i1	+	613	810	0	0	198/50-1000
c36996_g1_i2	c16929_g1_i1	+	282	478	0	0	197/50-1000
c28042_g1_i3	c16757_g1_i2	+	2677	2863	0	0	187/50-1000
c28042_g1_i3	c16757_g1_i3	+	2722	2908	0	0	187/50-1000
c28042_g1_i3	c16757_g1_i4	+	1973	2159	0	0	187/50-1000
c26463_g1_i1	c16406_g1_i1	-	2931	3138	0	0	208/50-1000
c7112_g1_i1	c16377_g1_i1	+	132	333	0	0	202/50-1000
c7112_g1_i1	c16377_g1_i2	+	132	333	0	0	202/50-1000
c29376_g1_i1	c16386_g1_i2	-	33	225	0	0	193/50-1000
c35343_g1_i1	c16580_g1_i1	+	210	413	0	0	204/50-1000
c35343_g1_i1	c16580_g1_i2	+	210	401	0	0	192/50-1000
c35491_g1_i1	c24868_g1_i1	-	522	710	0	0	189/50-1000
c71902_g1_i1	c24572_g1_i1	+	69	275	0	0	207/50-1000
c39452_g1_i1	c19544_g1_i1	-	1165	1365	0	0	201/50-1000
c36866_g1_i3	c19636_g1_i1	-	12	214	0	0	203/50-1000
c31829_g1_i2	c19238_g1_i1	-	666	865	0	0	200/50-1000
c35022_g1_i3	c19796_g1_i3	-	422	615	0	0	194/50-1000
c33873_g1_i1	c20486_g1_i1	+	833	1028	0	0	196/50-1000
c33873_g1_i1	c20486_g1_i2	+	819	1014	0	0	196/50-1000
c35116_g2_i1	c20014_g2_i1	-	1563	1753	0	0	191/50-1000
c35116_g2_i1	c20014_g2_i2	-	1595	1785	0	0	191/50-1000
c30561_g1_i1	c20436_g2_i1	+	1154	1340	0	0	187/50-1000
c37559_g1_i1	c20292_g1_i1	+	38	229	0	0	192/50-1000
c24874_g1_i1	c18967_g2_i1	-	5	216	0	0	212/50-1000
c38693_g2_i1	c18221_g1_i1	-	108	298	0	0	191/50-1000
c35798_g1_i1	c18057_g1_i1	-	1167	1353	0	0	187/50-1000
c28470_g1_i1	c18400_g1_i1	+	1452	1645	0	0	194/50-1000
c28470_g1_i1	c18400_g1_i2	+	1452	1645	0	0	194/50-1000
c28470_g1_i1	c18400_g1_i3	+	1333	1526	0	0	194/50-1000
c28470_g1_i1	c18400_g1_i4	+	1452	1645	0	0	194/50-1000
c38347_g1_i1	c18698_g1_i1	+	5124	5317	0	0	194/50-1000
c38347_g1_i1	c18698_g1_i2	+	5248	5441	0	0	194/50-1000
c13104_g1_i1	c18812_g1_i1	-	175	379	0	0	205/50-1000
c6442_g1_i1	c26621_g1_i1	-	1	208	0	0	208/50-1000
c67490_g1_i1	c34512_g1_i1	-	27	149	0	0	123/50-1000
c18780_g1_i1	c38629_g1_i1	-	413	612	0	0	200/50-1000
c33801_g1_i1	c38350_g1_i1	-	387	591	0	0	205/50-1000
c46065_g1_i1	c31688_g1_i1	-	239	442	0	0	204/50-1000
c41395_g1_i1	c31653_g1_i1	+	22	220	0	0	199/50-1000
c33078_g1_i3	c17491_g1_i3	+	30	154	0	0	125/50-1000
c32343_g1_i1	c17298_g1_i1	+	60	261	0	0	202/50-1000
c35859_g1_i1	c17489_g1_i1	-	35	222	0	0	188/50-1000
c32567_g1_i6	c17198_g1_i1	+	1391	1590	0	0	200/50-1000
c32567_g1_i6	c17198_g1_i2	+	1610	1809	0	0	200/50-1000
c32567_g1_i6	c17198_g1_i3	+	1529	1728	0	0	200/50-1000
c32567_g1_i6	c17198_g1_i4	+	1441	1640	0	0	200/50-1000
c32567_g1_i6	c17198_g1_i5	+	1303	1502	0	0	200/50-1000
c32567_g1_i6	c17198_g1_i6	+	1455	1654	0	0	200/50-1000
c32072_g1_i1	c17948_g2_i1	-	753	951	0	0	199/50-1000
c35454_g1_i1	c17284_g1_i1	+	2530	2711	0	0	182/50-1000
c39139_g1_i1	c17109_g1_i1	+	68	261	0	0	194/50-1000
c15236_g1_i1	c17229_g1_i1	+	833	1030	0	0	198/50-1000
c15236_g1_i1	c17229_g1_i2	+	309	506	0	0	198/50-1000
c5542_g1_i1	c17708_g1_i1	-	2497	2701	0	0	205/50-1000
c33186_g1_i1	c15391_g1_i2	+	103	293	0	0	191/50-1000
c38332_g1_i2	c15049_g1_i1	+	56	246	0	0	191/50-1000
c33846_g1_i1	c15254_g1_i1	+	14	215	0	0	202/50-1000
c36470_g1_i2	c15630_g1_i1	-	459	653	0	0	195/50-1000
c39313_g1_i1	c21407_g3_i1	-	174	258	0	0	85/50-1000
c39313_g1_i1	c21407_g3_i2	-	174	289	0	0	116/50-1000
c39313_g1_i1	c21407_g3_i3	-	174	382	0	0	209/50-1000
c35904_g1_i1	c21374_g2_i5	+	436	627	0	0	192/50-1000
c35904_g1_i1	c21374_g2_i6	+	325	516	0	0	192/50-1000
c35904_g1_i1	c21374_g2_i7	+	464	655	0	0	192/50-1000
c39103_g1_i1	c21403_g1_i1	-	4849	5039	0	0	191/50-1000
c39103_g1_i1	c21403_g1_i2	-	4972	5162	0	0	191/50-1000
c22158_g1_i1	c21331_g3_i1	+	1429	1633	0	0	205/50-1000
c22158_g1_i1	c21331_g3_i2	+	1615	1819	0	0	205/50-1000
c36978_g1_i1	c21091_g1_i2	-	206	399	0	0	194/50-1000
c27756_g1_i1	c7608_g1_i1	-	75	268	0	0	194/50-1000
c39111_g1_i2	c8402_g1_i1	+	1973	2178	0	0	206/50-1000
c33898_g1_i1	c8615_g1_i1	-	379	493	0	0	115/50-1000
c9829_g1_i1	c32110_g1_i1	-	198	396	0	0	199/50-1000
c37999_g1_i1	c12704_g1_i1	-	308	498	0	0	191/50-1000
c21412_g1_i1	c12510_g1_i1	-	31	217	0	0	187/50-1000
c16724_g1_i1	c14714_g1_i1	+	2918	3114	0	0	197/50-1000
c16724_g1_i1	c14714_g1_i2	+	3002	3198	0	0	197/50-1000
c30709_g1_i2	c14104_g1_i2	+	298	454	0	0	157/50-1000
c24601_g1_i1	c14031_g1_i1	+	51	243	0	0	193/50-1000
c5388_g1_i1	c243_g1_i1	-	950	1137	0	0	188/50-1000
c10421_g1_i1	c186_g1_i1	+	62	246	0	0	185/50-1000
c22006_g1_i2	c202_g1_i1	+	98	286	0	0	189/50-1000
c34747_g1_i1	c10019_g1_i1	-	14	208	0	0	195/50-1000
c50270_g1_i1	c6226_g1_i1	+	378	566	0	0	189/50-1000
c6748_g1_i1	c23002_g1_i1	+	262	460	0	0	199/50-1000
c29091_g1_i1	c13588_g1_i1	+	600	789	0	0	190/50-1000
c57573_g1_i1	c13790_g1_i1	+	495	701	0	0	207/50-1000
c32019_g1_i1	c13680_g1_i1	+	13	199	0	0	187/50-1000
c29507_g1_i1	c13296_g1_i1	-	473	666	0	0	194/50-1000
c34659_g2_i4	c13565_g1_i1	-	326	526	0	0	201/50-1000
c27965_g1_i1	c11340_g1_i1	-	305	512	0	0	208/50-1000
c26659_g1_i1	c10822_g1_i1	-	74	262	0	0	189/50-1000
c26659_g1_i1	c10822_g1_i2	-	74	262	0	0	189/50-1000
c64112_g1_i1	c11528_g1_i1	+	644	829	0	0	186/50-1000
c64112_g1_i1	c11528_g1_i2	+	669	854	0	0	186/50-1000
c26399_g1_i2	c11447_g1_i1	-	1826	2026	0	0	201/50-1000
c40119_g1_i1	c11790_g1_i1	-	1779	1965	0	0	187/50-1000
c40052_g1_i1	c11472_g1_i2	-	91	297	0	0	207/50-1000
c7257_g1_i1	c3565_g1_i1	-	789	996	0	0	208/50-1000
c17458_g1_i1	c3464_g1_i1	+	73	270	0	0	198/50-1000
c17458_g1_i1	c3464_g1_i2	+	73	270	0	0	198/50-1000
c30086_g2_i1	c3805_g1_i1	+	340	528	0	0	189/50-1000
c33789_g1_i1	c2333_g1_i1	+	39	225	0	0	187/50-1000
c40830_g1_i1	c2418_g1_i1	-	20	218	0	0	199/50-1000
#- Done
#- sts	seq	strand	from	to	mism	gaps	act_len/exp_len
c17083_g1_i1	c6966_g1_i1	-	7	228	0	0	222/50-1000
c25859_g1_i1	c30128_g1_i1	-	691	916	0	0	226/50-1000
c17987_g1_i1	c5359_g1_i1	-	1053	1262	0	0	210/50-1000
c46795_g1_i1	c4789_g1_i1	-	918	1133	0	0	216/50-1000
c34714_g1_i1	c5089_g1_i1	+	455	675	0	0	221/50-1000
c43498_g1_i1	c27014_g1_i1	+	45	255	0	0	211/50-1000
c36633_g1_i1	c16074_g1_i1	-	451	666	0	0	216/50-1000
c36633_g1_i1	c16074_g1_i2	-	289	504	0	0	216/50-1000
c38207_g2_i1	c16289_g1_i1	+	1945	2159	0	0	215/50-1000
c38207_g2_i1	c16289_g1_i2	+	1975	2189	0	0	215/50-1000
c35206_g1_i1	c16192_g2_i1	-	138	345	0	0	208/50-1000
c33461_g1_i2	c16108_g1_i1	+	29	245	0	0	217/50-1000
c32029_g1_i1	c16555_g1_i1	+	579	767	0	0	189/50-1000
c8896_g1_i1	c24859_g1_i1	-	511	738	0	0	228/50-1000
c28823_g1_i1	c8994_g1_i1	+	793	1014	0	0	222/50-1000
c32663_g1_i1	c19574_g1_i1	-	3314	3541	0	0	228/50-1000
c39629_g3_i1	c19042_g1_i3	-	2363	2581	0	0	219/50-1000
c28133_g1_i1	c19517_g1_i1	-	1438	1654	0	0	217/50-1000
c36009_g2_i1	c19920_g3_i1	-	294	517	0	0	224/50-1000
c34404_g1_i1	c19511_g1_i2	+	1174	1374	0	0	201/50-1000
c35826_g1_i1	c19939_g1_i1	-	1140	1350	0	0	211/50-1000
c36971_g1_i2	c19233_g1_i1	-	107	318	0	0	212/50-1000
c36971_g1_i2	c19233_g1_i2	-	107	318	0	0	212/50-1000
c35071_g1_i1	c20164_g1_i1	-	1601	1821	0	0	221/50-1000
c36907_g1_i5	c20033_g2_i1	+	2848	3061	0	0	214/50-1000
c36907_g1_i5	c20033_g2_i2	+	2690	2903	0	0	214/50-1000
c36907_g1_i5	c20033_g2_i3	+	2816	3029	0	0	214/50-1000
c36907_g1_i5	c20033_g2_i4	+	2816	3029	0	0	214/50-1000
c36907_g1_i5	c20033_g2_i5	+	2657	2870	0	0	214/50-1000
c7006_g1_i2	c20567_g1_i1	+	2540	2750	0	0	211/50-1000
c7006_g1_i2	c20567_g1_i2	+	2540	2748	0	0	209/50-1000
c7006_g1_i2	c20567_g1_i3	+	2540	2764	0	0	225/50-1000
c7006_g1_i2	c20567_g1_i4	+	2540	2750	0	0	211/50-1000
c7006_g1_i2	c20567_g1_i5	+	2540	2766	0	0	227/50-1000
c37290_g1_i1	c20531_g2_i1	-	484	696	0	0	213/50-1000
c37290_g1_i1	c20531_g2_i2	-	582	794	0	0	213/50-1000
c34726_g1_i2	c20454_g1_i1	-	1122	1337	0	0	216/50-1000
c34726_g1_i2	c20454_g1_i2	-	1158	1373	0	0	216/50-1000
c38983_g1_i1	c20882_g1_i1	+	225	451	0	0	227/50-1000
c64172_g1_i1	c19973_g1_i2	+	454	675	0	0	222/50-1000
c64172_g1_i1	c19973_g1_i3	+	454	675	0	0	222/50-1000
c37084_g1_i2	c20435_g1_i2	+	75	299	0	0	225/50-1000
c21618_g1_i1	c20458_g1_i1	+	41	254	0	0	214/50-1000
c21618_g1_i1	c20458_g1_i2	+	41	254	0	0	214/50-1000
c21618_g1_i1	c20458_g1_i3	+	41	254	0	0	214/50-1000
c34287_g3_i2	c18573_g1_i1	+	1	219	0	0	219/50-1000
c35884_g1_i1	c18944_g1_i1	+	25	236	0	0	212/50-1000
c35600_g1_i3	c18647_g1_i2	+	152	382	0	0	231/50-1000
c33676_g1_i1	c26381_g1_i1	+	153	376	0	0	224/50-1000
c69663_g1_i1	c26824_g1_i1	-	280	503	0	0	224/50-1000
c40147_g1_i1	c34844_g1_i1	-	1190	1404	0	0	215/50-1000
c17889_g1_i1	c36133_g1_i1	-	174	397	0	0	224/50-1000
c22505_g2_i1	c25101_g1_i1	-	130	350	0	0	221/50-1000
c46329_g1_i1	c25089_g1_i1	-	619	845	0	0	227/50-1000
c69683_g1_i1	c31851_g1_i1	-	56	272	0	0	217/50-1000
c26513_g1_i1	c17910_g1_i1	+	30	248	0	0	219/50-1000
c17279_g1_i1	c17250_g1_i1	+	3973	4190	0	0	218/50-1000
c17279_g1_i1	c17250_g1_i2	+	3633	3850	0	0	218/50-1000
c17279_g1_i1	c17250_g1_i3	+	811	1028	0	0	218/50-1000
c38351_g1_i1	c17911_g1_i1	-	427	637	0	0	211/50-1000
c25094_g1_i1	c17952_g1_i1	-	2874	3089	0	0	216/50-1000
c25094_g1_i1	c17952_g1_i2	-	2779	2994	0	0	216/50-1000
c25094_g1_i1	c17952_g1_i4	-	2852	3067	0	0	216/50-1000
c8653_g1_i1	c17744_g1_i1	-	1627	1852	0	0	226/50-1000
c8653_g1_i1	c17744_g1_i2	-	1627	1852	0	0	226/50-1000
c8653_g1_i1	c17744_g1_i3	-	1546	1771	0	0	226/50-1000
c8653_g1_i1	c17744_g1_i4	-	1627	1852	0	0	226/50-1000
c8653_g1_i1	c17744_g1_i5	-	1627	1852	0	0	226/50-1000
c27053_g1_i1	c17419_g2_i1	+	684	913	0	0	230/50-1000
c28803_g1_i1	c17839_g1_i1	+	313	528	0	0	216/50-1000
c15354_g1_i2	c17331_g1_i1	+	146	364	0	0	219/50-1000
c33831_g1_i1	c15454_g1_i1	+	504	718	0	0	215/50-1000
c34386_g1_i1	c15845_g1_i1	-	132	352	0	0	221/50-1000
c38239_g1_i1	c15421_g1_i1	+	3003	3220	0	0	218/50-1000
c36397_g2_i1	c15346_g1_i1	-	2247	2463	0	0	217/50-1000
c36397_g2_i1	c15346_g1_i2	-	2436	2652	0	0	217/50-1000
c34129_g2_i1	c15483_g2_i1	+	45	269	0	0	225/50-1000
c21566_g1_i2	c15830_g1_i1	-	8	221	0	0	214/50-1000
c51741_g1_i1	c22082_g1_i1	-	75	283	0	0	209/50-1000
c37999_g1_i1	c21462_g1_i1	+	3918	4136	0	0	219/50-1000
c39862_g1_i2	c21490_g1_i1	-	1542	1726	0	0	185/50-1000
c39862_g1_i2	c21490_g1_i2	-	1542	1750	0	0	209/50-1000
c39600_g1_i1	c21272_g1_i1	-	3599	3812	0	0	214/50-1000
c39600_g1_i1	c21272_g1_i2	-	3379	3592	0	0	214/50-1000
c39269_g1_i1	c21252_g1_i1	+	5231	5446	0	0	216/50-1000
c39269_g1_i1	c21252_g1_i2	+	5329	5544	0	0	216/50-1000
c39103_g1_i1	c21403_g1_i1	-	2256	2468	0	0	213/50-1000
c39103_g1_i1	c21403_g1_i2	-	2379	2591	0	0	213/50-1000
c38696_g2_i2	c21226_g1_i2	+	744	968	0	0	225/50-1000
c38696_g2_i2	c21226_g1_i3	+	744	968	0	0	225/50-1000
c17761_g1_i1	c7638_g1_i1	+	1046	1259	0	0	214/50-1000
c38853_g1_i1	c8008_g1_i1	+	541	762	0	0	222/50-1000
c38853_g1_i1	c8008_g1_i2	+	639	860	0	0	222/50-1000
c29917_g1_i1	c12101_g1_i1	+	87	307	0	0	221/50-1000
c18261_g1_i1	c12804_g1_i1	-	1489	1706	0	0	218/50-1000
c35255_g1_i1	c11933_g1_i1	-	76	301	0	0	226/50-1000
c35255_g1_i1	c11933_g1_i3	-	76	301	0	0	226/50-1000
c51894_g1_i1	c28802_g1_i1	-	249	461	0	0	213/50-1000
c40402_g1_i1	c14210_g2_i2	-	21	232	0	0	212/50-1000
c31004_g1_i1	c14740_g1_i1	+	631	854	0	0	224/50-1000
c36424_g5_i1	c14315_g2_i1	+	95	309	0	0	215/50-1000
c57584_g1_i1	c14716_g1_i1	-	1543	1757	0	0	215/50-1000
c17991_g1_i2	c14533_g1_i1	-	462	685	0	0	224/50-1000
c17991_g1_i2	c14533_g1_i2	-	462	685	0	0	224/50-1000
c29342_g1_i1	c14345_g1_i1	+	589	808	0	0	220/50-1000
c29342_g1_i1	c14345_g1_i2	+	586	820	0	0	235/50-1000
c34988_g1_i1	c14342_g1_i1	+	55	281	0	0	227/50-1000
c19437_g1_i1	c349_g1_i1	-	210	423	0	0	214/50-1000
c31225_g2_i1	c85_g1_i1	+	2300	2520	0	0	221/50-1000
c26366_g2_i1	c801_g1_i1	-	144	359	0	0	216/50-1000
c34841_g1_i1	c10313_g1_i1	+	2999	3220	0	0	222/50-1000
c31634_g1_i2	c9904_g1_i1	+	1381	1597	0	0	217/50-1000
c31789_g1_i3	c6309_g1_i1	-	1294	1508	0	0	215/50-1000
c30266_g1_i2	c23074_g1_i1	+	217	420	0	0	204/50-1000
c13404_g1_i1	c13313_g1_i1	+	1847	2075	0	0	229/50-1000
c39368_g1_i1	c12961_g1_i1	+	163	374	0	0	212/50-1000
c39368_g1_i1	c12961_g1_i2	+	163	374	0	0	212/50-1000
c58284_g1_i1	c13632_g1_i1	+	208	415	0	0	208/50-1000
c32870_g1_i1	c13870_g1_i1	-	379	604	0	0	226/50-1000
c23656_g1_i1	c13207_g1_i2	+	1487	1662	0	0	176/50-1000
c35045_g1_i1	c10954_g1_i1	-	1871	2090	0	0	220/50-1000
c57432_g1_i1	c11238_g1_i1	+	1062	1288	0	0	227/50-1000
c47928_g1_i1	c11616_g1_i1	+	1405	1614	0	0	210/50-1000
c6303_g1_i1	c11390_g1_i1	-	39	250	0	0	212/50-1000
c35783_g1_i1	c10959_g1_i2	-	13	218	0	0	206/50-1000
c31366_g2_i3	c3488_g1_i1	-	338	561	0	0	224/50-1000
c15080_g1_i1	c3965_g1_i1	+	1543	1766	0	0	224/50-1000
c27037_g1_i2	c3448_g1_i1	+	1161	1387	0	0	227/50-1000
c57401_g1_i1	c37016_g1_i1	-	24	245	0	0	222/50-1000
c31873_g1_i2	c2431_g1_i2	-	118	236	0	0	119/50-1000
c57425_g1_i1	c2686_g1_i1	-	5	232	0	0	228/50-1000
c18005_g1_i1	c3180_g1_i1	-	60	274	0	0	215/50-1000
c18005_g1_i1	c3180_g1_i2	-	60	274	0	0	215/50-1000
#- Done
#- sts	seq	strand	from	to	mism	gaps	act_len/exp_len
c36047_g1_i1	c6937_g1_i1	+	41	279	0	0	239/50-1000
c36047_g1_i1	c6937_g1_i2	+	41	279	0	0	239/50-1000
c21222_g1_i1	c40030_g1_i1	-	77	317	0	0	241/50-1000
c33053_g1_i1	c29408_g1_i1	+	14	176	0	0	163/50-1000
c9670_g1_i2	c29203_g1_i1	+	689	919	0	0	231/50-1000
c66215_g1_i1	c1821_g1_i1	+	229	461	0	0	233/50-1000
c9161_g1_i1	c33569_g1_i1	-	153	276	0	0	124/50-1000
c39665_g2_i2	c4718_g1_i1	-	2	234	0	0	233/50-1000
c39665_g2_i2	c4718_g1_i2	-	1	208	0	0	208/50-1000
c34895_g1_i1	c16430_g2_i2	-	1165	1399	0	0	235/50-1000
c52581_g1_i1	c16048_g2_i1	+	128	372	0	0	245/50-1000
c69563_g1_i1	c16869_g1_i1	+	1776	2006	0	0	231/50-1000
c7492_g1_i1	c9463_g1_i1	+	1925	2170	0	0	246/50-1000
c35235_g1_i1	c8853_g1_i1	-	62	294	0	0	233/50-1000
c37273_g4_i1	c19862_g1_i1	-	4401	4642	0	0	242/50-1000
c37273_g4_i1	c19862_g1_i2	-	5085	5326	0	0	242/50-1000
c35881_g1_i2	c19465_g1_i1	+	626	866	0	0	241/50-1000
c35881_g1_i2	c19465_g1_i2	+	782	1022	0	0	241/50-1000
c35881_g1_i2	c19465_g1_i3	+	626	866	0	0	241/50-1000
c35881_g1_i2	c19465_g1_i4	+	763	1003	0	0	241/50-1000
c31824_g1_i2	c19120_g1_i1	+	1353	1592	0	0	240/50-1000
c31824_g1_i2	c19120_g1_i2	+	1343	1582	0	0	240/50-1000
c39959_g2_i1	c19038_g1_i1	-	371	609	0	0	239/50-1000
c36971_g1_i2	c19233_g1_i1	-	2659	2907	0	0	249/50-1000
c36971_g1_i2	c19233_g1_i2	-	2659	2907	0	0	249/50-1000
c20925_g1_i1	c20245_g1_i1	-	632	875	0	0	244/50-1000
c38781_g1_i2	c20303_g1_i1	+	32	267	0	0	236/50-1000
c14042_g1_i2	c20180_g1_i1	-	125	359	0	0	235/50-1000
c37235_g1_i1	c20663_g1_i1	-	2000	2244	0	0	245/50-1000
c37235_g1_i1	c20663_g1_i2	-	1991	2235	0	0	245/50-1000
c37650_g1_i1	c20395_g1_i1	+	295	538	0	0	244/50-1000
c34855_g2_i1	c20799_g5_i1	+	1199	1437	0	0	239/50-1000
c34855_g2_i1	c20799_g5_i2	+	278	516	0	0	239/50-1000
c32458_g2_i1	c20500_g1_i1	-	1984	2209	0	0	226/50-1000
c37690_g1_i2	c20403_g1_i1	-	752	993	0	0	242/50-1000
c15279_g1_i1	c20637_g1_i1	+	38	282	0	0	245/50-1000
c69182_g1_i1	c18387_g1_i1	-	1377	1612	0	0	236/50-1000
c28969_g1_i1	c18679_g1_i2	+	95	326	0	0	232/50-1000
c28969_g1_i1	c18679_g1_i3	+	95	326	0	0	232/50-1000
c32995_g1_i1	c18345_g1_i1	+	493	727	0	0	235/50-1000
c38114_g1_i2	c18388_g1_i1	-	496	730	0	0	235/50-1000
c38114_g1_i2	c18388_g1_i5	-	572	806	0	0	235/50-1000
c26360_g1_i1	c18524_g1_i1	-	1340	1581	0	0	242/50-1000
c26360_g1_i1	c18524_g1_i2	-	1094	1335	0	0	242/50-1000
c16898_g1_i1	c18867_g1_i1	-	2556	2795	0	0	240/50-1000
c40165_g1_i1	c34767_g1_i1	+	271	504	0	0	234/50-1000
c70744_g1_i1	c38239_g1_i1	-	204	439	0	0	236/50-1000
c46839_g1_i1	c38727_g1_i1	+	100	337	0	0	238/50-1000
c16100_g1_i1	c38834_g1_i1	+	147	388	0	0	242/50-1000
c57559_g1_i1	c25527_g1_i1	-	438	671	0	0	234/50-1000
c69739_g1_i1	c31927_g1_i1	+	25	256	0	0	232/50-1000
c21400_g1_i1	c17079_g1_i1	-	598	831	0	0	234/50-1000
c46099_g1_i1	c17936_g1_i1	+	1767	2011	0	0	245/50-1000
c31765_g1_i2	c16991_g1_i2	+	89	329	0	0	241/50-1000
c29854_g1_i1	c17727_g1_i1	-	650	887	0	0	238/50-1000
c37600_g1_i3	c17453_g1_i1	-	1159	1395	0	0	237/50-1000
c37600_g1_i3	c17453_g1_i2	-	1144	1380	0	0	237/50-1000
c16966_g1_i1	c17069_g1_i1	-	1028	1262	0	0	235/50-1000
c35092_g1_i3	c17495_g1_i1	-	2971	3211	0	0	241/50-1000
c35092_g1_i3	c17495_g1_i2	-	2958	3198	0	0	241/50-1000
c26262_g1_i1	c15911_g1_i1	+	40	278	0	0	239/50-1000
c32570_g1_i1	c14985_g1_i1	+	1152	1398	0	0	247/50-1000
c32480_g1_i1	c15493_g1_i1	+	89	333	0	0	245/50-1000
c38556_g1_i1	c15708_g1_i1	+	956	1195	0	0	240/50-1000
c49069_g1_i1	c15353_g1_i1	-	178	413	0	0	236/50-1000
c33485_g2_i1	c15100_g1_i1	+	854	1083	0	0	230/50-1000
c37339_g1_i1	c22231_g1_i1	-	337	570	0	0	234/50-1000
c36649_g1_i1	c22252_g1_i1	-	264	501	0	0	238/50-1000
c31943_g1_i2	c22385_g1_i1	-	315	554	0	0	240/50-1000
c35533_g1_i1	c21725_g1_i1	+	428	666	0	0	239/50-1000
c39773_g2_i2	c21459_g2_i1	-	77	310	0	0	234/50-1000
c40574_g1_i1	c21768_g1_i1	-	1025	1261	0	0	237/50-1000
c39509_g1_i1	c21124_g1_i1	+	3171	3412	0	0	242/50-1000
c39509_g1_i1	c21124_g1_i2	+	369	607	0	0	239/50-1000
c39509_g1_i1	c21124_g1_i3	+	444	682	0	0	239/50-1000
c33549_g2_i1	c21196_g1_i1	+	361	592	0	0	232/50-1000
c33549_g2_i1	c21196_g1_i2	+	457	688	0	0	232/50-1000
c33549_g2_i1	c21196_g1_i3	+	513	744	0	0	232/50-1000
c33549_g2_i1	c21196_g1_i4	+	617	848	0	0	232/50-1000
c63793_g1_i1	c21845_g1_i1	+	1340	1570	0	0	231/50-1000
c36183_g1_i1	c21300_g2_i1	-	28	264	0	0	237/50-1000
c34635_g1_i1	c21640_g1_i1	-	1182	1424	0	0	243/50-1000
c24920_g1_i1	c20987_g3_i1	+	99	336	0	0	238/50-1000
c24920_g1_i1	c20987_g3_i2	+	100	337	0	0	238/50-1000
c29482_g1_i1	c21352_g2_i1	-	28	268	0	0	241/50-1000
c19815_g1_i1	c8092_g1_i1	-	48	282	0	0	235/50-1000
c19815_g1_i1	c8092_g1_i2	-	48	282	0	0	235/50-1000
c13143_g1_i1	c8183_g1_i1	+	327	564	0	0	238/50-1000
c30952_g1_i1	c32221_g1_i1	-	233	469	0	0	237/50-1000
c21637_g1_i1	c32159_g1_i1	+	142	382	0	0	241/50-1000
c32300_g1_i2	c12841_g1_i1	+	440	684	0	0	245/50-1000
c19080_g1_i1	c12107_g1_i1	+	39	270	0	0	232/50-1000
c27068_g1_i1	c12200_g2_i1	+	53	297	0	0	245/50-1000
c34535_g1_i1	c12493_g1_i1	+	873	1087	0	0	215/50-1000
c36587_g2_i2	c12182_g1_i1	-	73	315	0	0	243/50-1000
c2685_g1_i1	c28727_g1_i1	+	429	669	0	0	241/50-1000
c30070_g1_i2	c14828_g1_i1	-	132	350	0	0	219/50-1000
c33488_g1_i1	c14290_g1_i1	+	700	935	0	0	236/50-1000
c30962_g1_i1	c14498_g1_i2	-	941	1186	0	0	246/50-1000
c31225_g2_i1	c85_g1_i1	+	143	385	0	0	243/50-1000
c21957_g2_i1	c10681_g1_i1	+	1443	1679	0	0	237/50-1000
c34733_g2_i1	c10375_g1_i1	+	648	882	0	0	235/50-1000
c21020_g1_i1	c10616_g1_i1	-	98	318	0	0	221/50-1000
c21020_g1_i1	c10616_g1_i2	-	98	318	0	0	221/50-1000
c69384_g1_i1	c6435_g1_i1	-	64	297	0	0	234/50-1000
c69384_g1_i1	c6435_g1_i1	-	64	297	0	0	234/50-1000
c988_g1_i1	c23156_g1_i1	+	341	580	0	0	240/50-1000
c35795_g1_i2	c12966_g1_i1	+	1526	1756	0	0	231/50-1000
c35795_g1_i2	c12966_g1_i2	+	479	709	0	0	231/50-1000
c33694_g1_i1	c13413_g1_i1	+	659	888	0	0	230/50-1000
c29091_g1_i1	c13588_g1_i1	+	3215	3451	0	0	237/50-1000
c35493_g2_i1	c13335_g1_i1	+	119	353	0	0	235/50-1000
c17904_g1_i1	c11164_g1_i2	-	19	248	0	0	230/50-1000
c21927_g1_i1	c11058_g3_i1	-	648	878	0	0	231/50-1000
c34034_g1_i1	c10871_g1_i1	+	1507	1748	0	0	242/50-1000
c69491_g1_i1	c11244_g2_i2	+	455	691	0	0	237/50-1000
c34322_g1_i1	c2301_g1_i1	+	78	310	0	0	233/50-1000
c27482_g1_i1	c3208_g1_i2	-	267	513	0	0	247/50-1000
#- Done
#- sts	seq	strand	from	to	mism	gaps	act_len/exp_len
c39351_g1_i2	c7382_g1_i1	+	33	292	0	0	260/50-1000
c46619_g1_i1	c6652_g1_i1	-	1527	1784	0	0	258/50-1000
c28304_g1_i1	c7024_g1_i1	-	666	925	0	0	260/50-1000
c8463_g1_i1	c7040_g1_i1	-	1047	1309	0	0	263/50-1000
c14508_g1_i1	c7568_g1_i1	+	401	667	0	0	267/50-1000
c23557_g2_i1	c6965_g1_i2	+	1997	2250	0	0	254/50-1000
c57709_g1_i1	c6814_g1_i1	-	27	288	0	0	262/50-1000
c20820_g1_i2	c1371_g1_i1	+	2724	2979	0	0	256/50-1000
c29767_g1_i2	c1341_g1_i1	-	195	382	0	0	188/50-1000
c29767_g1_i2	c1341_g1_i2	-	195	456	0	0	262/50-1000
c34086_g1_i2	c1435_g1_i1	-	951	1220	0	0	270/50-1000
c34086_g1_i2	c1435_g1_i2	-	988	1257	0	0	270/50-1000
c15447_g1_i1	c1881_g1_i1	-	3	262	0	0	260/50-1000
c15447_g1_i1	c1881_g1_i2	-	3	262	0	0	260/50-1000
c17650_g1_i1	c4686_g1_i1	+	404	657	0	0	254/50-1000
c32101_g1_i3	c5202_g1_i1	-	283	530	0	0	248/50-1000
c24930_g1_i1	c4822_g1_i1	-	513	772	0	0	260/50-1000
c16217_g1_i1	c4716_g1_i1	+	207	461	0	0	255/50-1000
c15809_g1_i1	c39079_g1_i1	+	193	457	0	0	265/50-1000
c29589_g1_i1	c16520_g1_i1	-	575	824	0	0	250/50-1000
c14743_g1_i1	c16757_g2_i1	-	455	706	0	0	252/50-1000
c28053_g1_i1	c16811_g1_i2	+	245	505	0	0	261/50-1000
c24789_g1_i1	c16456_g1_i2	+	136	392	0	0	257/50-1000
c33160_g1_i1	c16975_g1_i1	-	213	473	0	0	261/50-1000
c37555_g1_i1	c24804_g1_i1	-	1374	1627	0	0	254/50-1000
c21809_g1_i2	c9383_g1_i1	-	416	681	0	0	266/50-1000
c23464_g1_i1	c19927_g1_i2	+	191	457	0	0	267/50-1000
c38956_g1_i1	c19284_g1_i1	-	1289	1520	0	0	232/50-1000
c38442_g7_i1	c19450_g1_i1	-	1103	1354	0	0	252/50-1000
c13871_g1_i1	c19075_g2_i1	+	2715	2960	0	0	246/50-1000
c39895_g1_i1	c20897_g1_i1	-	4638	4885	0	0	248/50-1000
c35400_g1_i1	c20697_g1_i1	-	1102	1367	0	0	266/50-1000
c36002_g1_i2	c20475_g1_i1	-	992	1258	0	0	267/50-1000
c36002_g1_i2	c20475_g1_i2	-	1206	1472	0	0	267/50-1000
c36002_g1_i2	c20475_g1_i3	-	1198	1464	0	0	267/50-1000
c38618_g1_i1	c20597_g2_i1	-	6	260	0	0	255/50-1000
c38618_g1_i1	c20597_g2_i2	-	6	260	0	0	255/50-1000
c38919_g1_i1	c20434_g1_i1	-	118	179	0	0	62/50-1000
c38919_g1_i1	c20434_g1_i3	-	118	179	0	0	62/50-1000
c38686_g1_i2	c20734_g5_i1	+	1225	1490	0	0	266/50-1000
c36389_g1_i1	c20318_g1_i1	+	49	302	0	0	254/50-1000
c36389_g1_i1	c20318_g1_i2	+	49	302	0	0	254/50-1000
c36121_g1_i1	c20628_g1_i1	+	138	396	0	0	259/50-1000
c36121_g1_i1	c20628_g1_i2	+	138	396	0	0	259/50-1000
c2729_g1_i1	c20856_g1_i1	-	1662	1918	0	0	257/50-1000
c38207_g1_i1	c18467_g1_i1	+	570	834	0	0	265/50-1000
c25152_g1_i1	c18204_g1_i1	+	154	419	0	0	266/50-1000
c39679_g1_i1	c18519_g1_i1	+	2637	2898	0	0	262/50-1000
c35845_g1_i1	c18666_g1_i1	+	1539	1801	0	0	263/50-1000
c28655_g1_i1	c18863_g1_i1	-	1685	1947	0	0	263/50-1000
c28655_g1_i1	c18863_g1_i2	-	1685	1947	0	0	263/50-1000
c39649_g2_i2	c17985_g1_i1	+	166	420	0	0	255/50-1000
c39649_g2_i2	c17985_g1_i3	+	166	420	0	0	255/50-1000
c25283_g1_i1	c34786_g1_i1	-	1832	2080	0	0	249/50-1000
c37361_g1_i1	c17654_g1_i1	+	4444	4697	0	0	254/50-1000
c24731_g1_i1	c17498_g1_i1	+	1324	1575	0	0	252/50-1000
c7159_g1_i1	c17398_g1_i1	+	59	324	0	0	266/50-1000
c28622_g1_i2	c17746_g1_i1	-	168	421	0	0	254/50-1000
c28622_g1_i2	c17746_g1_i2	-	168	421	0	0	254/50-1000
c31871_g1_i1	c17434_g1_i1	+	321	573	0	0	253/50-1000
c23706_g1_i1	c17762_g1_i1	-	135	384	0	0	250/50-1000
c23706_g1_i1	c17762_g1_i2	-	135	384	0	0	250/50-1000
c37219_g1_i3	c16981_g1_i1	+	1033	1290	0	0	258/50-1000
c37219_g1_i3	c16981_g1_i2	+	1149	1406	0	0	258/50-1000
c29206_g1_i1	c17472_g1_i1	-	1086	1343	0	0	258/50-1000
c27353_g1_i3	c17809_g1_i2	+	36	302	0	0	267/50-1000
c34160_g1_i1	c17077_g1_i1	+	302	569	0	0	268/50-1000
c34160_g1_i1	c17077_g1_i2	+	246	513	0	0	268/50-1000
c47634_g1_i1	c17843_g1_i1	-	24	279	0	0	256/50-1000
c34391_g1_i1	c17366_g2_i1	+	1495	1760	0	0	266/50-1000
c39649_g1_i1	c17092_g1_i1	-	1289	1540	0	0	252/50-1000
c39649_g1_i1	c17092_g1_i2	-	820	1071	0	0	252/50-1000
c25644_g1_i1	c15374_g1_i1	-	995	1261	0	0	267/50-1000
c36964_g1_i1	c15126_g1_i1	-	295	551	0	0	257/50-1000
c10369_g1_i1	c15533_g1_i1	+	102	350	0	0	249/50-1000
c39133_g1_i1	c15203_g1_i1	-	180	445	0	0	266/50-1000
c39133_g1_i1	c15203_g1_i2	-	306	571	0	0	266/50-1000
c33196_g1_i1	c15699_g1_i1	+	3002	3266	0	0	265/50-1000
c17317_g1_i1	c22258_g1_i1	+	53	348	0	0	296/50-1000
c39651_g2_i1	c21116_g1_i3	+	112	381	0	0	270/50-1000
c39396_g1_i1	c21129_g1_i1	-	3764	4022	0	0	259/50-1000
c39933_g1_i1	c21455_g1_i1	+	5371	5619	0	0	249/50-1000
c39823_g1_i6	c21097_g1_i3	+	162	341	0	0	180/50-1000
c39717_g1_i2	c21175_g2_i1	-	1705	1953	0	0	249/50-1000
c39717_g1_i2	c21175_g2_i2	-	2534	2782	0	0	249/50-1000
c38177_g1_i1	c21007_g1_i1	-	2454	2710	0	0	257/50-1000
c39593_g1_i1	c21250_g1_i1	-	93	344	0	0	252/50-1000
c39230_g1_i3	c21203_g2_i1	+	1092	1359	0	0	268/50-1000
c37200_g2_i1	c7761_g1_i1	+	152	400	0	0	249/50-1000
c13962_g1_i2	c7601_g2_i1	+	563	785	0	0	223/50-1000
c13962_g1_i2	c7601_g2_i2	+	563	803	0	0	241/50-1000
c26809_g1_i1	c8451_g2_i1	-	908	1159	0	0	252/50-1000
c39601_g3_i2	c8538_g1_i1	-	124	388	0	0	265/50-1000
c38095_g1_i1	c8032_g1_i1	+	2452	2717	0	0	266/50-1000
c27368_g1_i1	c12623_g1_i1	+	1280	1547	0	0	268/50-1000
c27068_g1_i1	c12200_g2_i1	+	681	942	0	0	262/50-1000
c22425_g2_i1	c12793_g1_i1	+	53	315	0	0	263/50-1000
c4282_g1_i1	c12617_g1_i1	-	301	569	0	0	269/50-1000
c22300_g1_i1	c14789_g1_i1	-	152	412	0	0	261/50-1000
c24085_g1_i1	c14175_g2_i1	+	556	803	0	0	248/50-1000
c23281_g1_i1	c10261_g1_i1	-	182	425	0	0	244/50-1000
c37957_g1_i1	c10288_g1_i1	+	281	541	0	0	261/50-1000
c38179_g4_i3	c10391_g1_i3	+	21	276	0	0	256/50-1000
c32147_g1_i1	c13248_g1_i1	-	824	1076	0	0	253/50-1000
c22310_g1_i1	c13134_g1_i1	-	318	574	0	0	257/50-1000
c39076_g1_i2	c13867_g2_i3	-	253	507	0	0	255/50-1000
c28034_g1_i1	c13252_g1_i1	+	507	774	0	0	268/50-1000
c32772_g1_i1	c13483_g1_i1	-	1442	1694	0	0	253/50-1000
c27654_g1_i1	c13384_g1_i1	-	274	537	0	0	264/50-1000
c35248_g1_i1	c13299_g1_i1	+	1517	1770	0	0	254/50-1000
c63446_g1_i1	c11074_g1_i1	+	3077	3340	0	0	264/50-1000
c63446_g1_i1	c11074_g1_i2	+	2711	2974	0	0	264/50-1000
c13638_g1_i1	c2733_g1_i1	-	2666	2915	0	0	250/50-1000
c17122_g1_i1	c2386_g1_i1	+	74	325	0	0	252/50-1000
#- Done
#- sts	seq	strand	from	to	mism	gaps	act_len/exp_len
c23242_g1_i1	c6666_g1_i1	-	5781	6059	0	0	279/50-1000
c32102_g1_i3	c7429_g1_i1	+	701	977	0	0	277/50-1000
c35568_g1_i1	c7353_g1_i1	+	500	769	0	0	270/50-1000
c28908_g1_i1	c4450_g1_i1	-	625	891	0	0	267/50-1000
c38012_g1_i1	c4905_g1_i1	-	162	438	0	0	277/50-1000
c23219_g2_i1	c35341_g1_i1	-	274	547	0	0	274/50-1000
c31525_g1_i1	c35271_g1_i1	-	205	482	0	0	278/50-1000
c38207_g2_i1	c16289_g1_i1	+	3057	3330	0	0	274/50-1000
c38207_g2_i1	c16289_g1_i2	+	3087	3360	0	0	274/50-1000
c28502_g1_i1	c16109_g1_i1	+	922	1192	0	0	271/50-1000
c27277_g1_i1	c16381_g1_i2	-	398	676	0	0	279/50-1000
c32175_g1_i1	c16179_g1_i1	-	614	890	0	0	277/50-1000
c35398_g1_i1	c16442_g1_i1	+	427	701	0	0	275/50-1000
c47142_g1_i1	c16311_g1_i1	-	1780	2059	0	0	280/50-1000
c47142_g1_i1	c16311_g1_i2	-	757	1036	0	0	280/50-1000
c47142_g1_i1	c16311_g1_i3	-	296	575	0	0	280/50-1000
c58559_g1_i1	c24208_g1_i1	+	560	834	0	0	275/50-1000
c23102_g1_i1	c9395_g1_i1	-	238	519	0	0	282/50-1000
c38285_g1_i2	c19846_g1_i3	+	277	554	0	0	278/50-1000
c38285_g1_i2	c19846_g1_i5	+	277	554	0	0	278/50-1000
c38285_g1_i2	c19846_g1_i6	+	277	554	0	0	278/50-1000
c37809_g1_i3	c19974_g1_i1	-	1733	2002	0	0	270/50-1000
c8367_g1_i1	c19168_g1_i1	-	862	1137	0	0	276/50-1000
c8367_g1_i1	c19168_g1_i2	-	862	1137	0	0	276/50-1000
c37445_g1_i1	c19281_g1_i1	-	55	328	0	0	274/50-1000
c32689_g1_i1	c19024_g2_i1	+	2659	2929	0	0	271/50-1000
c32689_g1_i1	c19024_g2_i2	+	2683	2953	0	0	271/50-1000
c63390_g1_i1	c19289_g1_i1	+	1351	1623	0	0	273/50-1000
c63390_g1_i1	c19289_g1_i2	+	1237	1509	0	0	273/50-1000
c757_g1_i1	c19098_g1_i1	+	395	666	0	0	272/50-1000
c35071_g1_i1	c20164_g1_i1	-	1338	1617	0	0	280/50-1000
c34398_g1_i1	c20355_g1_i1	-	2357	2636	0	0	280/50-1000
c34251_g1_i2	c20570_g6_i1	-	730	1008	0	0	279/50-1000
c34251_g1_i2	c20570_g6_i2	-	730	1008	0	0	279/50-1000
c37238_g1_i1	c20219_g1_i1	-	82	348	0	0	267/50-1000
c38981_g1_i2	c20595_g2_i1	-	247	510	0	0	264/50-1000
c35880_g1_i3	c20863_g1_i1	-	1291	1578	0	0	288/50-1000
c35880_g1_i3	c20863_g1_i2	-	1300	1507	0	0	208/50-1000
c35880_g1_i3	c20863_g1_i3	-	1291	1578	0	0	288/50-1000
c35880_g1_i3	c20863_g1_i4	-	1335	1622	0	0	288/50-1000
c38133_g1_i1	c20826_g1_i1	+	4353	4624	0	0	272/50-1000
c39173_g1_i3	c20411_g1_i1	-	248	524	0	0	277/50-1000
c36502_g1_i1	c18753_g1_i1	+	23	298	0	0	276/50-1000
c34056_g1_i1	c18477_g1_i1	+	138	412	0	0	275/50-1000
c34056_g1_i1	c18477_g1_i2	+	74	348	0	0	275/50-1000
c39471_g2_i2	c18315_g1_i1	-	273	551	0	0	279/50-1000
c28566_g1_i1	c18709_g1_i1	+	758	1137	0	0	380/50-1000
c28566_g1_i1	c18709_g1_i1	+	758	1033	0	0	276/50-1000
c37701_g1_i1	c18101_g1_i1	+	30	297	0	0	268/50-1000
c37556_g7_i4	c18767_g1_i1	+	140	418	0	0	279/50-1000
c31292_g1_i2	c18941_g1_i1	-	699	969	0	0	271/50-1000
c1306_g1_i1	c26552_g1_i1	-	108	380	0	0	273/50-1000
c51694_g1_i1	c38316_g1_i1	+	400	679	0	0	280/50-1000
c54168_g1_i1	c38464_g1_i1	+	40	319	0	0	280/50-1000
c21679_g1_i1	c38857_g1_i1	+	1202	1476	0	0	275/50-1000
c29164_g1_i1	c38213_g1_i1	+	1312	1591	0	0	280/50-1000
c31733_g1_i1	c36655_g1_i1	+	100	377	0	0	278/50-1000
c31233_g1_i2	c25288_g1_i1	-	8	286	0	0	279/50-1000
c35395_g1_i4	c17972_g1_i3	-	744	1016	0	0	273/50-1000
c35395_g1_i4	c17972_g1_i4	-	503	775	0	0	273/50-1000
c34232_g1_i2	c17961_g1_i1	-	225	505	0	0	281/50-1000
c33719_g1_i3	c17608_g1_i3	-	1017	1184	0	0	168/50-1000
c37821_g1_i2	c17883_g1_i1	+	37	309	0	0	273/50-1000
c16781_g1_i1	c17214_g1_i2	-	857	1132	0	0	276/50-1000
c38175_g7_i1	c17342_g1_i1	-	849	1119	0	0	271/50-1000
c38175_g7_i1	c17342_g1_i2	-	833	1103	0	0	271/50-1000
c25121_g1_i1	c17419_g1_i1	+	65	340	0	0	276/50-1000
c38259_g1_i2	c17372_g1_i1	+	125	303	0	0	179/50-1000
c38259_g1_i2	c17372_g1_i2	+	125	303	0	0	179/50-1000
c37831_g1_i1	c15922_g1_i2	-	1083	1367	0	0	285/50-1000
c26262_g1_i1	c15911_g1_i1	+	438	697	0	0	260/50-1000
c37095_g1_i1	c15672_g1_i1	-	624	893	0	0	270/50-1000
c39133_g1_i1	c15203_g1_i1	-	72	342	0	0	271/50-1000
c24114_g1_i1	c15177_g1_i1	+	768	1039	0	0	272/50-1000
c24114_g1_i1	c15177_g1_i2	+	782	1053	0	0	272/50-1000
c30025_g1_i1	c21251_g2_i1	+	2833	3110	0	0	278/50-1000
c30025_g1_i1	c21251_g2_i2	+	2802	3079	0	0	278/50-1000
c52497_g1_i1	c7812_g1_i1	-	914	1182	0	0	269/50-1000
c34904_g1_i1	c8393_g1_i1	-	27	305	0	0	279/50-1000
c16957_g1_i1	c12572_g1_i1	+	1205	1483	0	0	279/50-1000
c24123_g1_i1	c11994_g1_i1	+	139	415	0	0	277/50-1000
c4328_g1_i1	c12194_g1_i1	+	805	1075	0	0	271/50-1000
c4328_g1_i1	c12194_g1_i2	+	805	1075	0	0	271/50-1000
c33406_g1_i1	c28275_g1_i1	-	506	781	0	0	276/50-1000
c33896_g1_i1	c14114_g1_i1	+	105	376	0	0	272/50-1000
c33896_g1_i1	c14114_g1_i2	+	105	376	0	0	272/50-1000
c21714_g1_i1	c14053_g1_i1	+	87	358	0	0	272/50-1000
c21714_g1_i1	c14053_g1_i2	+	87	358	0	0	272/50-1000
c23158_g1_i1	c14214_g1_i1	+	297	568	0	0	272/50-1000
c33897_g1_i1	c14123_g1_i1	+	2155	2431	0	0	277/50-1000
c21271_g1_i1	c14182_g1_i1	-	1528	1797	0	0	270/50-1000
c38249_g1_i1	c14244_g1_i1	+	458	729	0	0	272/50-1000
c30941_g1_i1	c532_g1_i1	-	70	342	0	0	273/50-1000
c21957_g1_i1	c10681_g2_i1	+	92	366	0	0	275/50-1000
c31097_g1_i3	c10158_g1_i1	+	117	308	0	0	192/50-1000
c34942_g1_i1	c10756_g1_i1	+	327	603	0	0	277/50-1000
c36656_g1_i1	c5579_g1_i1	-	158	436	0	0	279/50-1000
c34534_g1_i1	c10955_g1_i1	+	394	662	0	0	269/50-1000
c6864_g1_i1	c11249_g1_i1	+	184	455	0	0	272/50-1000
c32614_g1_i3	c3420_g1_i1	+	99	298	0	0	200/50-1000
c33800_g1_i1	c3916_g1_i1	+	19	287	0	0	269/50-1000
c27722_g1_i1	c3425_g1_i1	+	1564	1838	0	0	275/50-1000
c27722_g1_i1	c3425_g1_i1	+	774	1046	0	0	273/50-1000
c27722_g1_i1	c3425_g1_i2	+	1342	1616	0	0	275/50-1000

## Sheet: C.sinica-P.equestris
Additional file 8: Table S8-5. In silico PCR analysis of C.sinica and P.equestris
C.sinica	P.equestris	strand	from	to	mismatch	gaps	act_len/exp_len
no result

## Sheet: C.sinica-D.catenatum
Additional file 8: Table S8-1. In silico PCR analysis of C.sinica and D.catenatum
C.sinica	D.catenatum	strand	from	to	mismatch	gaps	act_len/exp_len
c38561_g1_i1	JSDN01S049494.1	+	115138	115235	0	0	98/50-1000
c36610_g1_i1	JSDN01S020631.1	-	334401	334583	0	0	183/50-1000
c28042_g1_i3	JSDN01S006043.1	+	9516	9714	0	0	199/50-1000
c37999_g1_i1	JSDN01S013183.1	-	504110	504300	0	0	191/50-1000
c29696_g1_i1	JSDN01S031210.1	-	780185	780378	0	0	194/50-1000
c31522_g1_i1	JSDN01S036575.1	+	229954	230240	0	0	287/50-1000
c31522_g1_i1	JSDN01S036575.1	+	227438	227731	0	0	294/50-1000
c28042_g1_i3	JSDN01S038947.1	+	149686	149884	0	0	199/50-1000
c28042_g1_i3	JSDN01S039324.1	-	10623	10817	0	0	195/50-1000
c8896_g1_i1	JSDN01S000027.1	+	7451	7679	0	0	229/50-1000
c23242_g1_i1	JSDN01S003081.1	+	117771	118162	0	0	392/50-1000
c8538_g1_i1	JSDN01S011311.1	+	29178	29459	0	0	282/50-1000
c70331_g1_i1	JSDN01S058348.1	+	238832	239109	0	0	278/50-1000
c6864_g1_i1	JSDN01S066999.1	-	276254	276522	0	0	269/50-1000
